# Supplementary material for: Genetic divergence of HIV-1 B subtype in Italy over the years 2003–2016 and impact on CTL escape prevalence
Source: Sci Rep. 2018 Oct 24;8:15739. doi: 10.1038/s41598-018-34058-7 (PMC6200748; doi:10.1038/s41598-018-34058-7)
Supplement: Supplementary file 2 — Supplementary Dataset 1 [file 41598_2018_34058_MOESM2_ESM.zip]

Archive with 9 entries (8 files):
- HyPhy-Data/
- HyPhy-Data/HyPhyFastadb.fas
- HyPhy-Data/Morethan2CTL&After2009.csv
- HyPhy-Data/Morethan2CTL&After2009R.csv
- HyPhy-Data/Morethan2CTL&After2009R2.csv
- HyPhy-Data/Morethan2CTL.csv
- HyPhy-Data/Morethan2CTLR
- HyPhy-Data/Morethan2CTLR2
- HyPhy-Data/Script_mod.txt
