# Supplementary material for: Genetic divergence of HIV-1 B subtype in Italy over the years 2003–2016 and impact on CTL escape prevalence
Source: Sci Rep. 2018 Oct 24;8:15739. doi: 10.1038/s41598-018-34058-7 (PMC6200748; doi:10.1038/s41598-018-34058-7)
Supplement: Supplementary file 2 — Supplementary Dataset 1 [file 41598_2018_34058_MOESM2_ESM.zip › HyPhy-Data/HyPhyFastadb.fas]

>Subject788|2007-04-30
CCTCAAATCACTCTTTGGCAACGACCCCTCGTCGCAATAAGGATAGGGGGGCAACTAAAG
GAAGCTCTATTAGATACAGGAGCAGATGATACAGTATTAGAAGAcATaAATTTGCCAGGA
AAATGGAAACCAAAAATGATAGGGGGAATTGGAGGATTTATCAAAGTAAGACAGTATGAG
GAGGTAgAAGTAGAAATCTGTGGACATAAAGCTATAGGTACAGTaTTAGTAGGACCTACA
CCTGTCAACATAATtGGAAGAAATCTGTtGACTCAGATtGGTTGCACTTTAAATTTTCCC
ATaAGTCCTATtGAAACTGTACCAGTAAAATTAAAGCCAGGAATGGATGGCCCAAaAGTT
AAACAATGGCCATTGACCGAAGAAAAAATAAAAGCATTAGTAGAGATTTGTACAGAAATG
GAAAAGGAAGGGAAAATTTCAAAAaTTGGGCCTGAAAATCCATACAATACTCCAGTATTT
GCCATAAAGAAAAAGGACAGTACTAAATGGAGAAAATTAGTAGATTTtAGAGAACTTAAT
AAGAGAACTCAAGACTTCTGGGAAGTTCAATTAGGAATACCACATCCTGCAGGATTAAAA
AAGAAAAAATCAGTAACAGTACTGGATGTGGGTGATGCATATTTTTCAGTTCCCTTAGAT
AAAGAcTTCAGGAAATATACTGCATTTACCATACCTAGTATAAACAATGAGACACCAGGG
ATTAGATATCAGTACAATGTGCTTCCACAGGGATGGAAAGGATCACCAGCAATATTCCAA
AGTAGCATGACAAAAATCTTAGAGCCTTTCAGAAGACAAAATCCAGACATAGTTATCTAT
CAATACATGGATGATTTGTATGTAGGATCTGACTTAGAAATAGGGCAACATAGAACAAAA
ATAGAGGAACTGAGACAACATCTGTTGAAGTGGGGGTTTACCACCCCAGACAAAAAACAT
CAGAAAGAACCTCCATTCCTTTGGATGGGTTATGAACTCCATCCTGATAAATGGACAGTA
CAACCTATAATGCTGCCAGAAAAGGACAGCTGGACTGTCAATGACATACAGAAATTA
>Subject978|2008-05-23
CCTCAGATCACTCTTTGGCAACGACCCCTCGTCCAAATAAAGATAGGGGGGCAAATAAAG
GAAGCCCTATTAGATACAGGAGCAGATGATACAGTATTAGAAGAAATAAATTTGCCAGGA
AGATGGAAACCAAAAATGATAGGGGGAATTGGAGGTTTTATCAAAGTAAGACAATATGAT
CAGATACTCATAGAAATCTGTGGACATAAAGCTGTAGGTACAGTATTAGTAGGACCTACA
CCGGTCAACATAATtGGAAGAAATTTATtGACTCAAATtGGTTGTACTTTAAATTTTCCC
ATtAGtCCTATtGAAACTGTACCAGTAGAATTAAAGCCAGGAATGGATGGCCCAAAAGTT
AAACAATGGCCATTGACAGAAGAAAAAATAAAAGCATTAGTGGAaATTtGTACAGAAATG
GAAAAGGAAGGAAAAATTTCAAAAATTGGGCCTGAAAATCCATACAATACTCCAGTATTC
GCCATAAAGAAAAAGGACAGTACTAAATGGAGAAAATTAGTAGATTTCAGAGAACTTAAT
AAGAGAACCCAAGACTTTTGGGAAGTTCAATTGGGGATACCACATCCCGCAGGGTTAAAA
AAGAAGAAATCAGTAACAGTACTAGATGTGGGTGATGCATATTTTTCAGTTCCCTTACAt
GAAAGCTTCAGGAAGTATACTGCATTTACTATACCTAGTACAAACAACGAGACACCAGGG
ACCAGATATCAGTACAATGTGCTTCCACAAGGATGGAAAGGATCACCAGCAATATTTCAA
TGTAGCATGACAAAGATCTTAGAGCCTTTTAGAAAACAGAATCCAGACTTAGTTATCTAT
CAATACATGGATGATTTGTATGTAGGATCTGATTTAGAAATAGaGCAGCATAGAACAAAA
ATAGAGGAACTAAGACAACATCTGTTAAGGTGGGGAcTTACCACACCAGACAAAAAGCAT
CAGAAAGAGCCACCATTCCTTTGGATGGGTTATGAACTCCATCCTGATAAATGGACAGTA
CAGCCTATAGTGCTGCCAGAAAAAGACAGCTGGACTGTCAATGACATACAGAAGTTA
>Subject978|2007-12-10
CCTCAGATCACTCTTTGGCaAcGACCCCTCGTCCAAATAaAGATAGGGGGGCAAATAAAG
GAAGCTCTATTAGATACAGGAGCAGATGATACAGTATTAGAAGAAATAAATTTGCCAGGA
AGATGGAAGCCAAAAATGATAGGGGGAATTGGAGGTTTTATCAAAGTAAGACAATATGAT
CAGATACTCATAGAAATCTGTGGACACAAAGCTGTAGGTACAGTATtAGTAGGACCTACa
CCGGTCAaCAtAATTGGAAGAAATTTATtGACTCAaATtGGTTGtACTTtAAATTTCCCC
ATTaGTCCtATtGAAACTGTACCAGTAGAATTAAAGCCAgGAATGGATGGTCCAAAAGTT
AAACAATGGCCATTGACAGAAGAAAAAATaaaAGCATTAGTGGAAATTtGtaCAGAAATG
GAAaAGGAAGGAAAAaTTTCaAAAATTGgGCCtGAAAATCCATaCAATaCTCCAGTATTC
GCCaTAAAGAAAAaGGAcagTACTAAATGGAGAAAATTAGTAGATTTCAGAGAACTTAAT
AAGAGAACCCAAGACTTTTGGGAAGTTCAATTGGGGATACCACATCCCGCAGGGTTAAAA
AAGAAAAAatcagtAaCAGtacTAGATGTGGGTGATGCATATTTTTCAGTTCCCTTACat
gAaagcttcaggaagtatactgcATTTACTATACCTAGTAcAAAcAacGaGACaCCAGGG
aCCAGAtATCaGtaCAATGtGcTTCCaCAAGGATGGaAAGGATcACCAGCAATATTTCAA
TGTAGCATGACAAAGATCTTAGAGCCTTTTAgaaAACAGAATCCAGACTtAGTTATCTAT
CAATACaTGGATGATTTGTATGTAGGATcTGATTTaGAAATaGAGCagCataGAACaaAA
ATagaAGAAcTAAGACAacatCtgtTAAGatGGGGATTTaCCACACCAGACAAAAAGCAT
CAGAAAGAGCCACCATTCCTTTGGATGGGTTATGAACTCCATCCTGATAAatGgacagta
cagCctattgTGCTGCCAGAAAAAGACAGCTGGACTGTCAATGACATACAGAAGTTA
>Subject93|2006-10-21
CCTCAGATCACTCTTTGGCAACGACCCCTCGTCAGGGTAAAGATAGAGGGGCAAATAAAA
GAAGCCCTATTaGATACAGGAGCAGATGATACAGTATTAGAAGAAATGAATTTGCCAGGA
AAATGGAaACCAAAAATGATAGGGGGAATTGGAGGTTTTATCAAAGTGAaAGAGTAtGAT
CAGGTACCCATAGAAATTTgtGGacaTAAagcTGTaGGtaCAGtaTTAGTAGGACCaaCa
CCTGTCaACATAATtGGAAGAAATCTGTtGACTCAGATtGGCTGCaCTTTAAATTTtcCC
ATTAGTCCTATtGAAaCTGTACCAGTAAAAtTAAAGcCAGGAATGGATGGCCCAAGAGTT
AAACAATGGCCATTGACAGAAGAAAAAATAAAAGCATTAGTAGAAATTTGTACAGAAATg
gAAAAGGAAGGAAAGATTTCAAAAATTGGGCCTGAAAATCCATACAATACTCCAGTATTT
GCtATAAAGAAAAAAGAtAGTACTAAATGGAGAAAATTAGTAGATTTCAGAGAACTGAAT
AAGAGAACTCAAGACTTCTGGGAAGTACAATTAGGAATACCACATCCTGCAGGGTTAAAA
AAGAAGAAATCAGTAACAGTACTGGATGTGGGTGATGCATATTTTTCAGTTCCATTAGAT
AAAGACTTCAGGAAGTATACTGCATTTACCATACCTAGTATgAacAATGAGACACCAGGG
ATTAGATATCAGTAtAATGTGCTTCCACAGGGATGGAAAGGATCACCAGCAATATTCCAA
AGTAGTATGAtAAAAATCTTAGAgCCTttTAGAGAACAAAATCCAGAtATAGTTATCTAT
CAaTACATGGATGATTTGTATGTAGGATCTGACTTAGAAATAGGGCAGCATAGAACAAaA
ATAGAGGAGCTGAGACAACATCTGTTGAGGTGGGGATTTACCACACCAGATAAAAAACAc
CAGAAAGAACCTCCATTCCTTTGGATGGGTTATGAACTCCATCCTGATAAATGGACAGTA
CAGCCTATAGTGCTGCCAGAAAAgGAaGACTGGACTGTCAATGACATACAGAAGTTA
>Subject93|2004-05-20
CCTCAGATCACTCTTTGGCAACGACCCCTCGTCAGGGTAAAGATAGAGGGGCAACTAAAA
GAAGCCCTATTAGATACAGGAGCAGATGATACAGTATTAGAAGAAATGAATTTGCCAGGA
AAATGGAAACCAAAAATGATAGGGGgAATTGGAGGTTTTATCAAAGTGAaAGAGTATGAT
CAGGTACCCATAGAAATTTGtGGACATAAAGCTGTAGGTACAGTATTAGTAGGACCtACA
CCTGTCAACATAATtGGAAGAAATCTGTtGACTCAGATtGGCTGCACTTTAAATTTTCCC
ATTAGtCCTATtGAAACTGTACCAGTAAAACTAAAGCCAGGAATGGATGGCCCAAGAGTT
AAACAATGGCCATTGACAGAAGAAAAAATAAaAGCATTAGTAGAAATTTGTACAGAAATG
GAAAAGGAAGGAAAGATTTCAAAAATTGGGCCTGAAAATCCATACAATACTCCAGTATTT
GCCATAAAGAAAAAAGACAGTACTAAATGGAGAAAATTAGTAGATTTCAGAGAACTGAAT
AAGAGAACTCAAGACTTCTGGGAAGTACAATTAGGAATACCACATCCTGCAGGGTTAAAA
AAGAAGAAATCAGTAACAGTACTGGATGTGGGTGATGCATATTTTTCAGTTCCATTAGAT
AAAGAcTTCAGGAAGTATACTGCATTTACCATACCTAGTATGAACAATGAGACACCAGGG
ATTAGATATCAGTACAATGTGCTTCCACAGGGATGGAAAGGATCACCAGCAATATTCCAA
AGTAGTATGATAAAAATCTTAGAgCCTTTTAGAGaACAAAATCCAGACATAGtTATCTAT
CAATACATGGATGATTTGTATGTAGGATCtGACTTAGAAATAGGGCAGCATAGAACAAaA
ATAGAGGAGCTGAGACAACATCTGTTGAGGTGGGGATTTACCACACCAGATAAAAAACAT
CAGAAAGAACCTCCATTCCTTTGGATGGGTTATGAACTCCATCCTGATAAATGGACAGTA
CAGCCTATAGTGCTGCCAGAAAAAGACGACTGGACTGTCAATGACATACAGAAGTTA
>Subject915|2009-05-12
CcTCAgaTCAcTcTtTGgCaAcGACCCCTcGTcTCaATaAAAGTAGgAGGGCaAgTaAAG
gaAgcTcTAttAgATACAGgAGCAgATgATACAGTATTAGAAGAAATGAATtTGCCAGGA
AGATGgAaaCCaAaAATgATAGgGGGAATTGgAGGTTTTATcAAAGTAAGaCAGTATGAT
CAGATACAAATAGAAATCTGTGgACAtAAAGCTATAGGTaCAGTATtAGTAGGACCTACA
CCTGTCAACATAATTGgAAGAAACCTGTtGACACAGATTGGTTGCACTTTAAATTTTCCC
ATAAGTCCTATTGAAACTGTACCAGTAAAATTAAAACCAGGAATGGATGGCCCAAAAGTT
AAGCAATGGCCATTGACAGAAGAAAAAATAAAAGCTTTAGTAGAAATTTGTACAGAAATG
GAAAAGGAAGGGAAAATTTCAAAAATTGGGCCTGAAAATCCATACAATACTCCAGTATTT
GCTATAAAGAAAAAAGACAGTACTAAATGGAGAAAATTGGTAGATTTCAGAGAACTTAAT
AAGAGAACTCAAGACTTCTGGGAAGTTCAATTAGGAATACCACATCCCGCAGGGTTAAAA
AAGAAAAAATCAGTAACAGTACTGGATGTGGGTGATGCATACTTTTCAGTGCCTTTAGAT
AAAGAATTCAGGAAATACACTGCATTTACCATACCTAGTACaAATAATGAGACaCCAGGG
ATTAGGtACCAGTACAATGTGCTTCCaCAGGGATGGaAAGGATCACCAGCAATATTCCAA
AGTAGCATGACAAAAATCTTAGAACCTTTTAGAAAACAAAACCCAGACATGGTTATCTAT
CAGTACATGGATGATTTGTATGTAGGATCTGACCTAGAATTAGGGCAGCATAGAACAAAA
ATAGAGGAACTAAGACAaCATCTGTTGAGGTGGGGATTTACCACACCAGATAAAAAACAT
CAGAAGGAACCGCCCTTCCTTTGGATGGGTTATGAACTCCATCCTGATAAATGGACAGTA
CAGCCTATAGTACTGCCAGAAAAAGACAGCTGGACAGTCAATGACATACAGAAGTTA
>Subject915|2007-11-09
CCTCAGATCACTCTTTGGCAACGACCCCTCGTCTCAATAAAAGTAGGAGGGCAAGTAAAG
GAAGCTCTATTAGATACAGGAGCAGATGATACAGTATTAGAAGAAATGAATTTGCCAGGA
AGATGGAAACCAAAAATGATAGGGGGAATTGGAGGTTTTATCAAAGTaAGACAGTATGAT
CAGATACAAATAGAAATCTGTGGACATAAAGCTATAGGTACAGTATTAGTAGGACCTACA
CCTGTCAACATAATTGGAAGAAACCTGTtGACACAGATTGgTTGCACTTTAAATTTTCCC
ATAAGTCCTATTGAAACTGTaCCAGTAAAAtTAAAACCAGGAATGGATGGCCcAAAAGTT
AAGCAATGGcCATTGACAGAaGAaAAaATAAaaGCTTTAgTAgAaATTTGTACAGAaaTG
GAAAAGGAAGGGAAAATTtCaAAAATTGGGCCTGAAAATCCATACAATACTCCAGTATTT
GCTATAAaGAAAAAAGACAGTACTAAATGGAGAAAATTGGTAGATTTCAGAGAACTTAAT
AAGAGAACTCAAGACTTCTGGGAAGTTCAATTAGGAATACCACATCCCGCAGGGTTAAAA
AAGAAAAAATCAGTAACAGTACTGGATGTGGGTGATGCATAcTTTtcagtgCCTTTAGAT
AAAGAATTCAGGAAATACACTGCATTTACCATACCTAGTACAAATAATGAGACACCAGGG
ATTAGGTACCAGTaCAATGTGCTTCCACAGGGATGGAAAGGATCACCAGCAATATTCCAA
AGTAGCATGACAAAAATCTTAgAACCTTTTAgAAAACAAAACCCAgACATGGTTATCTAT
CAgTaCATGGATGATTTGTaTgTAGGATCtgaCCtaGAATtAGGGCAGCATAGAACAAAA
ATAGAGGAACTAAGACAACATCTGTTGAGGTGGGGATTTACCACACCAGATAAAAAACAT
CAGAAGGAACCGCCCTTCCTTTGGATGGGTTATGAACTCCATCCTGATAAATGGACAGTA
CAGCCTATAGTACTGCCAGAAAAAGACAGCTGGACAGTCAATGACATACAGAAGTTA
>Subject85|2006-07-17
CCTCAGATCACTCTTTGGCAACGaccCCTTGTcaCAATAAAGATAGGGGGGCAacTAAAG
GAAGctctATTAGATACAGGAGCAGATGATACAGTATTAGAAGAcATaAaTTTGCCAGGA
AAaTGGAAACCAAAAATGATAGGGGGAATTGGAGGTTTTATCAAAGTAAGACAGTATGAt
CAGATATGCATAGAAATtTGTGGAagaAAgGCTATAGGtACAGTATTAGTAGGACCTACA
CCTGTCAACATAATtGGAAGAAATCTGTtGACTCAGcTTGGCTGCACTTTAAATTTTCCC
ATTAGTCCTATtGAAACTGTACCAGTAAAATTAAAGCCAGGAATGGATGGCCCAAAAGTT
AAACAATGGCCATTaACAGAaGAAAAAATAAaaGCATTAATAGAAATTTGTACAGAaATG
GAAAAGGAAGGAAAAATTTCAAAAATTGGGCCTGAAAATCCATACAATACTCCGGTATTT
GCCATAAAGAAAAAAGACAGTACTAAATGGAGGAAATTAGTAGATTTCAGAGAACTTAAT
AAAAGAACTCAAGAtTTCTGGGAAGTCCAATTAGGAATACCACATCCTGCAGGGTTAAAA
AAGAAAAAATCAGTAACAGTACTGGATGTGGGTGATGCATATTTTTCAGTTCCCTTAGAT
AAAGAATTCAGGAAGTATACCGCATTTACTATACCTAGTATAAACAATGAGACACCAGGA
ATTAGATATCAGTACAATGTACTTCCACAAGGATGGAAAGGATCACCAGCAATATTCCAA
AGTAGtATGACAAAAATCTTAGAGccttTTAGAAAACAAAATCCagAAaTGGtTATCTAT
CAaTACATGGATGATCTgtATGTAGGATCTGACTTAGAAATAGGGCAGCATAGAACAAAA
ATAGAGGAACTaAgACAACATTTGTTAAgATGGGGATTCACTACACCAGACAAAAAgCAT
CAGAAAGAACCTCCATTCCTCTGGATgGGTTATGAGCTCCATCCTGATAAATGGACAGTA
CAGCCTATACTGTTGCCAGAAAAAGACAGCtGGACTGTCAATGACATACAGAAGTTA
>Subject85|2004-09-03
CCTCAGATCACTCTTTGGCAACGACCCCTTGTCACAATAAAGATAGGGGGGCAACTAAAG
GAAGCTCTATTAGATACAGGAGCAGATGATACAGTATTAGAAGAAAtAAaTTTGCCAGGA
AAGTGGAAACCAAAAATGATAGGGGGAATTGGAGGTTTTATCAAAGTAAGACAGTATGAt
CAGATATGCATAGAAATCTGTGGAAGAAAGGCTATAGGTACAGTATTAGTAGGACCTACA
CCTGTCAACATAATtGGAAGAAATCTGTtGACTCAGCTtGGCTGCACTTTAAATTTTCCC
ATtagtCCTATtGAAACTGTACCAGTAAAATTAAAGCCAGGAATGGATGGCCCAAAAGTT
AAACAATGGCCATTaACAGAaGAAAAAATAAAaGCATTAGTAGAAATTTGTACAgAAATG
GAAAAGGAAGGAAAAATTTCAAAAATTGGGCCTGAAAATCCATACAATACTCCGGTATTT
GCCATAAAGAAAAAAGACAGTACTAAATGGAGGAAATTAGTAGATTTCAGAGAACTTAAT
AAAAGAACTCAAGATTTCTGGGAAGTCCAATTAGGAATACCACATCCTGCAGGGTTAAAA
AAGAAAAAATCAGTAACAGTACTGGATGTGGGTGATGCATATTTTTCAGTTCCCTTAGAT
AAAGAATTCAGgAAGTATACCGCATTTACTATACCTAGTATAAACAATGAGACACCAGGA
ATTAGATATCAGTACAATGTACTTCCACAAGGATGGAAAGGATCACCAGCAATATTCCAA
AGTAGtATGACAAAAATCTTAGAgCCTTTTAGAAAACAAAATCCAGAAATGGTTATCTAT
CAATACATGGATGATCTGTATGTAGGATCTGACTTAGAAATAGGGCAGCATAGAACAAAA
ATAGAGGAACTAAGACAACATTTGTTgAAATGGGGATTCACTACACCAGACAAAAAGCAT
CAGAAAGAACCTCCATTCCTtTGGATGGGTTATGAGCTCCATCCTGATAAATGGACAGTA
CAGCCTATACTGTTGCCAGAAAAAGACAGCTGGACTGTCAATGACATACAGAAGTTA
>Subject841|2007-07-13
CCTCAGATCACTCTTTGGCAACGACCCCTCGTCACAATAAAGATAGGGGGGCAACTGAAG
GAAGCTCTATTAGATACAGGAGCAGATGATACAGTATTAGAAGAAATGAATTTGCCAGGA
AGGTGGAAACCAAAAATGATAGGGGGAATTGGAGGTTTTATCAAAGTaAGACAGTATGAT
CAGATACCCATAGAAATTTGTGGACATAAAGCTACAGGTACAGTaTTAGTAGGACCTACA
CCTGTCAACATAaTAGGAAGAAaTTTGTtGACTCAGATtGGTTGCACTTTAAATTtTCCC
ATTAGTCCTATtGAAACTGTACCAGTAAAATTAAAGCCAGGAATGGATGGCCCAAAAGTT
AAACAATGGCCATTGACAGAAGAAAAAATAAAAGCATTAATAGAAATTTGTACAgAaATG
GAAAAGGAAGGGAAAATTTCaAAAATTGGGCCTGAAAATCCATATAATACTCCAGTGTTT
GCTATAAAGAAAAAAGACAGTACTAAATGGAGAAAATTAGTAGATTTTAGGGAACTTAAT
AAGAAAACTCAAGACTTCTGGGAAGTGCAATTAGGAATACCGCATCCTGCAGGGTTAAAA
AAGAAAAAATCAGTAACAGTATTGGATGTGGGTGATGCATATTTTTCAGTTCCCCTAGAT
AAAGACTTCAGGAAATATACTGCATTTACCATACCTAGCATAAACAATGAGACACCAGGG
ATTAGATATCAGTACAATGTGCTTCCACAGGGATGGAAAGGATCACCAGCAATTTTCCAA
AGCAGCATGACGAAAATTCTAGATCCTTTTAGAAAACAAAATCCAGACATAGTGATCTAT
CAATACATGGATGATTTGTATGTAGGATCAGACTTAGAAATAGGGCAGCATAAAACAAAA
ATAGAGGAACTGAGACAACATCTGTTGAAGTGGGGATTTACCACACCAGACAAAAAACAT
CAGAAAGAACCCCCATTTCTTTGGATGGGTTATGAACTCCATCCTGATAAATGGACAGTA
CAGCCtATAGAGCTgCCAaAAAAAGACAGCTGGACTGTCAATGACATACAGAAGTTA
>Subject8|2009-05-15
CCTCAGaTCACTCTTTGGCAACGACCCCTCGTCACAGTAAAGATAGGGGGGCAACTAAAG
GAAGCCCTATTGGATACAGGAGCAGATGATACAGTATTAGAAGAAATGAGTTTGCCAGGA
AGATGGAAACCAAAAATGATAGGGGGAATTGGAGGTTTTATCAAAGTAAGACAGTATGAA
CAGGTACCCATAGAAATCTGTGGGTATAAAGCTATAGGTACAGTATTAGTAGGACCTACA
CCTGTCAACATAATtGGAAGAAATCTGTtGACCCAGATTGGTTGCACATTAAATTTTCCC
ATTAGtcCTATtGAAACTGTACCAGTAAAATTAAAGCCAGGAATGGATGGCCCAAAAGTT
AAACAGTGGCCACTGACAGAAGAAAAAATAAAAGCATTAGTAGAAATTTGTACAGAAATG
GAAAAGGAAGGAAAAATTTCAAAAATTGGGCCTGAAAACCCATACAATACTCCAATATTT
GCCATAAAGAAAAAAGACAGTACTAAATGGAGAAAATTAGTAGACTTCAGGGAACTTAAT
AAGAGAACTCAAGACTTCTGGGAAGTTCAATTAGGAATACCACATCCTGCTGGGTTAAAA
AAGAAAAAATCAGTGACAGTACTGGATGTAGGTGATGCATATTTTTCAGTTCCCTTAGAT
AAAGACTTCAGGAAGTATACTGCATTTACAATACCTAGTACAAACAATGAGGCACCAGGG
GTTAGATATCAGTACAATGTGCTTCCACAGGGATGGAAAGGATCACCAGCAATATTCCAA
AGCAGCATGACAAAAATCTTAGAGCCTTTTAGAAAACAAAATCCAGACATAGTTATCTAT
CAATACATGGATGATTTGTATGTAGGATCTGACTTAGAAATAGGACAGCATAGAACAAAA
ATAGAGGAACTGAGACAACATCTGTTAAAGTGGGGATTTACCACACCAGACAAAAAACAT
CAGAAAGAACCTCCATTTCTTTGGATGGGTTATGAACTCCATCCTGATAAATGGACAGTA
CAGCCTATAAAGCTaCCAGAAAAAGATAGCTGGACTGTCAATGACATACAGAAGTTA
>Subject789|2008-05-20
CCTCAGATCACTCTTTGGCAACGACCCtTAGTCACAATAAAGATAGGAGGGCAACTAAAG
GAAGCTCTATTAGATACAGGAGCAGATGATACAGTATTAGAAGACATGAGTTTGCCCGGA
AAATGGAAACCAAAAATGATAGGGGGAATTGGAGGTTTTATCAAAGTAAGACAGTATGAT
CAGGTACCCATAGAAATCTGTGGACATAAAGTAGTAGGTACAGTATTaGTAGGACCTACA
CCTGTCAACATAATtGGAAGAAATCTGTtGACTCAGCTtGGTTGCACTTTAAATTTTCCC
ATtAGtCCTATtGAAACTGTACCAGTAAAATTAAAGCCAGGAATGGATGGCCCAAAAGTT
AAACAATGGCCATTGACAGAAGAAAAAATAAAAGCATTAGTAGAAATTTGTACAGAAATG
GAAAAGGAAGGGAAAATTTCAAAAATTGGGCCTGAAAATCCATACAATACTCCAATATTT
GCTATAAAGAAAAAAGACAGTACTAAATGGAGAAAGTTAGTAGATTTCAGAGAACTTAAT
AAGAGAACTCAAGACTTCTGGGAAGTTCAATTAGGAATACCACATCCCGCAGGaTTGAAA
AAGAAAAAATCAGTAACAGTACTAGATGTGGGTGATGCATACTTTTCAGTTCCcTTAGAC
AAAGAGTTCAGAAAGTATACTGCATTTACTATACCTAGTATAAaCAATGAGACACCAGGG
ATTAGATATCAGTACAACGTGCTTCCACAGGGatGGAAAGGATCACCAGCAATATTCCAA
AGTAGCATGACAAAAATCTTGGagCCTTTTAGAAAACAAAATCCAGAAATAGTTATCTAT
CAATACATGGATGATTTGTATGTAGGATCTGACTTAGAAATAGAACAGCATAGAACAAAA
ATAGAGGAACTGAGACAACATTTGTTGCAGTGGGGATTGACCACACCAGACAAAAAACAT
CAGAAAGAACCTCCATTCCTTTGGATGGGTTATGAaCTCCATCCTGATAAATGGACAGTA
CAACCTATAATGCTGCCAGAAAAAGACAGCTGGACTGTCAATGACATACAGAAGTTA
>Subject513|2006-07-13
CCTCAGATCACTCTTTGGCAACGACCCCTCGTCACAATAAGGGTAGGGGGGCAAATAAAG
GAAGCTCTATTAGATACAGGAGCAGATGATACAGTATTAGAAGAAATGAGTTTGCCAGGG
AGATGGAAACCAAAAATGATAGGGGGAATTGGAGGTTTTATCAAAGTAAGGCAGTATGAT
CAGATATCTATAGAAATCTGtGGACaTAAAGCTATAGGTaCAGTatTAGTaGGaCCTACa
CCTGTCaACATAATtGGAAGAAATCTGTtGACTCAGATtGGCTGCACTTTAAATTTTCCC
ATTAGtcCtaTtGAAaCTGTACCAGTAAAATTAAAGCCAGGAATGGATGGCCCAAGAGTT
AAACAATGGCCATTGACAGAAGAGAAAATAAAAGCATTAACAGAAATTTGTACAGACATG
GAAAAAGAAGGAAAAATTTCAAAAATTGGGCCTGAAAACCCATATAATACTcCAGTATTT
GCCATAAAGAAAAAAGACAGTACTAAATGGAGAAAATTAGTAGATTTCAGAGAACTTAAT
AAGAGGACCCAGGACTTCTGGGAAGTTCAATTAGGAATACCACATCCCGCAGGGTTAAAA
AAGAAAAAATCAGTAACAGTACTGGATGTGGGTGATGCATATTTTTCAGTTCCTTTACAt
GAAGACTTCAGGAAGTATACTGCATTTACCATACCTAGTACAAaCAATGAGACACCAGGG
AtTAGATATCAGTATAATGTGCTTCCACAGGGATGGAAAGGATCACCAGCAATATTCCAA
AGTAGCATGACAAAAATCTTAGAGCCTTTTAGAAAACAAAATCCAGACATAGTTATCTAT
CAATACATGGATGACTTGTATGTAGGATCTGACTTAGAAATAGGGCAaCATAGAaCAAAA
atAGAGGAaCTGAGACAacatctGTTGAaGTGGGGGTTTACTACACCAGACAAAAAGCAT
CAGAAAGAACCTCCATTCCtTTGGATGGGTTATGAACTCCaTCCTGATAaATGGACAGTA
CAGCCtAtAaTGCTGCCAGaAAAAGaCAGCTgGACTGtCAATGACATACAGaAGtTA
>Subject788|2009-08-05
CCTCAAATCACTCTTTGGCAACGACCCCTCGTCaCAATAAAGATAGGGGGGCAACTAAAG
GAAGCTCTATTAGATACAGGAGCAGATGATACAGTATTAGAAGAAATAAATTTGCCAGGA
AAATGGAAACCAAAAATGATAGGGGGAATTGGAGGATTTATCAAAGTAAGACAGTATGAG
GAGGTACAAGTAGACATCTGTGGACATAAAGCTATAGGTACAGTATTAGTAGGACCTACA
CCTGTCAACATAATtGGAAGAAATCTGTtGACTCAGATtGGTTGCACTTTAAATTTTCCC
ATAAGtCCTATtGAAACTGTACCAGTAAAATTAAAGCCAGGAATGGATGGCCCAAAAGTT
AAACAATGGCCATTGACcGAAGAAAAAATAAaAGCATTAGTAGAGATTTGTACAGAAATG
GAAAAGGAAGGGAAAATTTCAAAAATTGGGCCTGAAAATCCATACAATACTCCAGTATTT
GCCATAAAGAAAAAGGACAGTACTAAATGGAGAAAATTAGTAGATTTTAGAGAACTTAAT
AAGAGAACTCAAGACTTCTGGGAAGTTCAATTAGGAATACCACATCCTGCAGGATTAAAA
AAGAAAAAATCAGTAACAGTACTGGATGTGGGTGATGCATATTTTTCAGTTCCCTTAGAT
AAAGACTTCAGGAAATATACTGCATTTACCATACCTAGTATAAACAATGcGACACCAGGG
ACTAGATATCAGTACAATGTGCTTCCACAGGGATGGAAAGGATCACCAGCAATATTCCAA
AGTAGCATGACAAAAATCTTAGAGCCTTTCAGAAaACAAAATCCAGACATaGTTATCTAT
CAATACATGGATGATTTGTATGTAGGATCTGACTTAGAAATAGGGCAACATAGAACAAAA
ATAGAGGAACTGAGACAACATCTGTTGAAGTGGGGGTTTACCACCCCAGACAAAAAACAT
CAGAAAGAACCTCCATTCCTTTGGATGGGTTATGAACTCCATCCTGATAAATGGACAGTA
CAACCTATAATGCTGCCAGAAAAGGACAGcTGGACTGTCAATGACAtACAGAAATTA
>SubjectA|2007-11-05
CCTCAGATCACTCTTTGGCAACGACCCCTCGTCACAGTAAAGATAGGGGGGCAACTAAAG
gAAGCTCTATTAGATACAGGAGCAGATGATACAGTATTAGAAGACATGACtTTaCCgGGA
AGATGGAAACCAAAAATGATAGGGGGAATTGGAGGTTTTATCAAAGTAAGACAGTATGAT
CAGATACTTGTaGAAATCTGTGGACATAAAGCTATAGGTACAGTaTTAGTAGGACCTACA
CCTGTCAACATAATtGGAAGAAATCTGTtGACTCAGATTGGGTGcaCTTTAAATTTTCCT
ATTAGtCCTATtGAAACTGTACCAGTAAAATTAAAGCCAGGAATGGATGGCCCAAAAGTT
AAACAATGGCCATTGACAGAAGAAAAAATAAaAGCATTAgTAGAAATCTGTACAGAAATG
GAAAAGGAAGGGAAAATTTcAAAAATTGgGCCTGAAAATCCATACAATACTCCAGTATTT
GCcaTAAAGAAAAAaGACAGTACTAAATGGAGGAAATTAGtAGATTTCAGGGAACTTAAT
AAGAAAACTCAaGATTTCTGGGAAGTTCAATTAGGAATACCACATCCtGCAGGGTTGAaA
AAGAAAAAATCAGTAACAGTACTGGATGTGGGTGATGCATATTTTTCAGTTCCCTTAGAT
AAAgACTTCAGGAAATATACTGCATTTACCATACCTAGTataaacAAtgagacaCCaGGG
aTtAgATaTCagtaCaAtgtGctTCCaCaGGgATGgaAaGGAtcGCCAgcAataTtCcAa
AgtAGCaTGacAAaaaTCTTAgaGCCTTTTAGgAAacAAAaTCCAGaCATAGTTATCTAT
CAATACATGGatGaTTTGTATGTAGGATCTGACtTAGAAATAGGGCAGCATAGAACAAAa
ATAGATGAACtgaGACaaCATCTgTTGAAGTGGGGaTTTACCACACCAGACAAAAAaCAT
CAGAAAGAACCCCCATTCCTTTGGATGGGTTATGAACTCCATCCTGATAAATGGACAGTA
CAGCCTATACAGCTGCCAGAAAAGGACAGCTGGACTGTCAATGACATACAGAAGTTA
>Subject766|2007-02-27
CCTCAGATCACTCTTTGGCAACGACCCCTCGTCACAATAAAGGTAGGGGGGCAACTAAAG
GAAGCTCTATTAGATACAGGAGCAGATGATACAGTATTAGAAGATATGAATTTGCCAGGA
AGATGGAAACCAAAAATGATAGGGGGAATTGGAGGTTTTATCAAAGTAAGACAGTATGAT
CAAATACTCATAGAAATCTGTGGGCATAAAGCTATAGGTACAGTATTAGTAGGACCTACA
CCTGTCAACATAATtGGAAGAAATCTGTtGACTCAGATtGGTTGCACTTTAAATTTTCCC
ATtAGTCCTATtGAAACTGTACCAGTAAAATTAAAGCCAGGAATGGATGGCCCAAAAGTT
AAACAATGGCCATTGACAGAAGAAAAAATAAAAGCATTAGTAGAGATTTGTACAGAGATG
GAAAAGGAAGGAAAAATTTCaAAAATTGGGCCTGAAAATCCATACAATACTCCAGTATTT
GCCATCAAGAAAAAAGACAGTACTAAATGGAGAAAGTTAGTAGATTTTAGAGAACTTAAT
AAGAGAACCCAAGACTTCTGGGAAGTTCAATTGGGGATACCACATCCCTCAGGGTTAAAA
AAGAAAAAATCAGTAACGGTACTGGATGTGGGTGATGCATATTTTTCAGTTCCATTAGAT
AAAGAATTCAGAAAGTATACTGCATTTACCATACCTAGTGTAAACAATGAAACACCAGGG
ATTAGGTATCAGTACAATGTGCTCCCACAGGGATGGAAAGGATCACCAGCAATATTCCAA
AGTAGCATGACAAgAaTCTTAGAgCCTTTTAGAGAACAAAATCCAGACATAGTCATCTAT
CAATACATGGATGATTTGTATGTAGGATCTGACTTAGAAATAGGGCAGCATAGAGCAAAG
ATAGAGGAACTGAGACAGCATCTGTTGAGGTGGGGATTTACCACACCAGACAAAAAACAT
CAGAAAGAACCTCCATTCCTTTGGATGGGaTATGAACTCCATCCTGATAAATGGACAGTA
CAGCCTATAGTGCTGCCAGAAAAAGACAGCTGGACTGTCAATGACATACAGAAGTTA
>Subject766|2006-02-02
CCTCAGATCACTCTTTGGCAACGACccCTcGTcaCAATaAAGGTAGGGGGGCAACtaAAG
GAAGCtcTATTAGATACAGGAGCAGATGATACAGTATTAGAAGATATGAATTTGCCAGGA
AGATGGAAACCAAAAATGATAGGGGGAATTGGAGGTTTTATCAAAGTAAGACAGTATGAT
CAAATACTCATAGAAATCTGTGGGCATAAAGCTATAGGTACAGTATTAGTAGGACCTACA
CCTGTCAACATAATTGGAAGAAATCTGTTGACTCAGATTGGTTGCaCTTTAAATTTtCCC
ATTAGTCCTATTgAAACTGTACCAGTAAAATTAAAGCCAGGAATGGATGGCCCAAAAGTT
AAACAATGGCCATTGACAGAAGAAAAAATAAAagCATTAGtAGAGATTTGTACAGAGATG
GAAAAGGAAGGAAAAATTTCAAAAATTGGGCCTGAAAATCCATACAATACTCCAGTATTT
GCCATCAAGAAAAAAGACAGTACTAAATGGAGAAAGTTAGTAGATTTTAGAGAACTTAAT
AAGAGAACCCAAGACTTCTGGGAAGTTCAATTGGGGATACCACATCCCTCAGGGTTAAAA
AAGAAAAAATCAGTAACGGTACTGGATGTGGGTGATGCATATTTTTCAGTTCCATTAGAT
AAAGAATTCAGAAAGTATACTGCATTTACCATACCTAGTGTAAACAATGAAACACCAGGG
ATTAGGTATCAGTACAATGTGCTCCCACAGGGATGGAAAGGATCACCAGCAATATTCCAA
AGTAGCATGACAATAATCTTAGAGCcttTTAGAGAACAAAATCCAgACATAGTCATCTAT
CAATACATGGATGATTTGTATGTAGGATCTGACTTAGAAATAGGGCAGCATAGAGCAAAG
ATAGAGGAACTGAGACAGCATCTGTTGAGGTGGGGATTTACCACACCAGACAAAAAACAT
CAGAAAGAACCTCCATTCCTTTGGATGGGGTATGAACTCCATCCTGATAAATGGACAGTA
CAGCCTATAGTGCTGCCAGAAAAAGACAGCTGGACTGTCAATGACATACAGAAGTTA
>Subject753|2008-01-29
CCTCAAATCACTCTTTGGCAACGACCCCTCGTCCCAATAAGGATAGGGGGCCAACTAAAA
GAAGCTCTATTAGATACAGGAGCAGATGATACAGTATTAGAAGACATGAATTTGCCAGGg
AAatgGAAACCAAAAATGATAGGGGGAATTGGAGGTTTTATTAAAGTAAAAgAGTATGAG
GAGATACCCATAGAAATCTgtGgacATAAagcTATAGGTaCAGTATTAGTAGGACCTACa
CCTGTCaACATAATtGgAAGAAATCTGTtGACTCAGCTtGGTTGTACTTTAAATTTTCCC
ATTAGtcctattgAaACTGTACCAGTAAAATTGAAGCCAGGAATGGATGGCCCAAAAGTT
AAGCAaTGGCCATTGACAGAaGAAAAAaTaAAGGCATTAGTAGAAATTTGTACAGAAaTG
GAAAAaGAaGGGAAAATTTCAAAAATTGGGCCTGAAAATCCATACAATACTCCAATATTT
GCCATAAAGAAAAAAGATGGTACTAAATGGAGAAAATTGGTAGATTTCAGAGAACTtAAT
AAGAGAACCCAaGAtTTCTGGGAAGTTCAGtTAGGAATACCACATCCCGCAGGGCTAAAG
AAGAAAAAGTCAGTAACAGTATTGGATGTGGGTGATGCATATTTtTCAGTTCCCTTAGAT
AAAGACTTCAGaAAGTATACTGCATTTACCATACCTAGTaTAAACAATGAGACACCAGGA
ATTAGATATCAGTACAATGTGCTTCCACAGGGATGGAAAGGATCACCAGCAATATTCCAG
AGTAGCATGACAAAAATCTTGGAgCCTTTtAGAAAACAAAATCCAGACATAGTTATCTAt
CAaTACATGGATGATTTGTATGTAGGGTCTGACTTAGAAATAGGGCAGCATAGAaCAAAA
ATAGAGGAACTGAGGCAACATCTGTTGAAGTGGGGATTTACCACACCAGACAAAAAACAT
CAGAAAGAACCTCCATTCCTTTGGATGGGTTATGAACTCCATCCTGATAAATGGACAGTA
CAGCCTATCATACTGCCTGAAAAAGATAGCTGGACTGTCAATGAtATACAAAAGTTA
>Subject753|2007-02-08
CCTCAaATCACTCTTTGGCAACGACCCCTCGTCCCaAtaAGGAtaGgGGGGccACtAAaa
gAaGCTCTATTATATACAGGAGCAGATGATACAGtaTTAGAAGAtATGAATTTGCCAGGG
AAATGGAaACCAAAAATGATaGGGGGAATTGGAGGTTtTATTAAAGTAAaACAGtATGAT
GAGATACCCATAGAAATCTGTGGACATaAaGCTATaGGTACAGtATTAgTAGGACCTACa
CCTGtCAACATAATTGGAAGAAATCTGtTGACTCAgCTTGGTtGTACTTTAAATTtTCCC
ATTAGTCCTATTaaaaCTGtaCCAgtAAAATTaAAgCCAGGAATGGATGGcCCAaAAGTT
AAgCAAtGGCCATtaaCAGAAGAAAAAATAAaGGCaTTAGTAGAAATTTGTACAGaaATG
GaAAAGGAAgGGAAAATTtcaAAAATTGGGCCTGAaAATCCATACAATACTCCAATATTT
GCCATAAaGAAAAAAGATGGTACTAAATGGAGAAAATTGGTAGATTttAGAGAACTtAAT
AAGAGAACCCAAGACTTCTGGGAAaTTCAaCTAGGAatACCACAtcCtgCAGGGCtAAaa
AAGAAAAAatcagtAacagtaTtGgatgtGGgtgatgcataTtTTTCAGTTCCCTTAGAT
AAAGACTTCAGAAAGTATACTGCATTTACCATACCTAGTATaaaCaAtGAGaCACCAGGA
ATTAGATATCAGTACAaTGTGcTTCCACAGGGaTGGAAAGGATCACCAGCaATaTTCCaG
AGtAGCATGACAAAAATCtTaGagCCtTTtAGAaAaCaAaATCCaGAcctagttatctat
CaatacatggatgaTtTgTaTgtaGggTctgacttAGAaataGGGCAaCATAgAGCAAAA
ATAGAGGAaCTaAGGCAACATCTGTTGAAGTgGGGATTTACCaCaCCaGACAAAAAaCAT
CAGAAAGAaCcTCCATTCCTTTGGATGGGTTATGAaCTCCATCcTgATAAATGGACAGTA
CAGCCtATCATaCTGCCTGAAAAAGATAGCTGGACTGTCAATGAtATACAAAAGTTA
>Subject743|2007-07-31
CCTCAGATCACTCTTTGGCAACGACCCATCGTCACAGTAAAGGTAGGGGGGCAACTAAAG
GAAGCtTTGTTAGATACAGGAGCAGATGATACAGTATTAGAAGAAATAACTCTGCCAGGG
AGATGGAAACCAAAAATGATAGGGGGAATTGGAGGTTTTATCAAAGTAAGACAGTATGAT
CAGGTAACCATGGAAATCTGTGGACAGAAAGCTATAGGTACAGTATTAGTAGGACCTACA
CCTGTCAACATAATtGGAAGAAATCTGTtGACTCAGATtGGCTGCACTTTAAATTTTCCC
ATtAGTCCTATtGAAACTGTACCAGTAAAATTAAAGCCAGGAATGGATGGCCCAAGAGTC
AAACAATGGCCATTAACAGAAGAAAAAATAAAAGCATTAATGGAAATTTGTACAGAAATG
GAAAAGGAAGGAAAAATTTCAAAAATTGGGCCTGAAAATCCATATAATACTCCAGTATTT
GCCATAAAGAAAAAAGATGGTACTAAATGGAGaAAATTAGTAGATTTCAGAGAACTTAAT
AAAAGAACTCAAGACTTCTGGGAAGTTCAATTAGGAATACCACATCCCGCAGGGTTAAAA
AAGAAAAAATCAGTAACAGTACTGGATGTGGGTGACGCATATTTTTCAGTTCCCTTAGAt
GAAGAcTTCAGGAAGTATACTGCATTTACCATACCTAGTATAAACAATGAGACACCAGGG
ATTAGATATCAGTACAATGTGCTGCCACAGGGATGGAAAGGGTCACCAGCAATATTCCAA
AGTAGCATGACAAAAATCTTAGAgCCTTTCAGAAAACAAAATCCAGACATAGTTATCTGC
CAATACATGGATGATTTGTATGTAGGATCTGATTTAGAAATAGGGCAGCATAGAACAAAA
ATAGAGGAACTGAGACAACATCTGTGGCAGTGGGGGTTAGACACACCAGACAAAAAACAT
CAGAAAGAACCTCCATTCCTTTGGATGGGGTATGAACTCCATCCTGATAAATGGACAGTA
CAGCCTATAGTGCTGCCAAAACAAGACAGTTGGACTGTCAATGACATACAGAAGTTA
>Subject743|2007-02-13
CCTCAGATCACTCTTTGGCAACGACCCATCGTCACAGTAAAGGTAGGGGGGCAACTAAAG
GAAGCtTTGTTAGATACAGGAGCAGATGATACAGTATTAGAAGAAATAACTCTGCCAGGG
AGATGGAAACCaAAAATGATAGGGGGAATTGGAGGTTTTATCAAAGTAAGACAGTATGAT
CAGGTAACCATGGAAATCTGTGGACAGAAAGCTATAGGTACAGTATTAGTAGGACCTACA
CCTGTCAACATAaTtGGAAGAAATCTGTtGacTCAGATTGGCTGCACTTTAAATTTTCCC
ATTAGtcctatTGAAACTGTACCAGTAAAATTAAAGCCAGGAATGGATGGCCCAaGAGTC
AAacAaTGGCCaTTAaCagaAGAAAAAaTAAAaGCaTTAatGgAAaTTTgtaCagAAaTG
GAAAaGGAaGGAAAaaTTTCAAAAaTTGGgCcTGAAAatCCatataataCTCCagtaTTT
GCCatAAAGAAAAAAgaTGGTACTAAATGGAGGAAATTAGTAGATTTCAGAGAACTTAAT
AAAAGAACTCAAGACTTCTGGGAAGTTCAATTAGGAATACCACATCCCGCAGGGTTAAAA
AAGAAAAAATCAGTAACAGTACTGGATGTGGGTGACGCATATTTTTCAGTTCCCTTAGAT
GAAGACTTCAGGAAGTATACTGCATTTACCATACCTAGTATAAACAATGAGACACCAGGG
ATTAGATATCAGTACAATGTGCTGCCACAGGGATGGAAAGGGTCACCAGCAATATTCCAA
AGTAGCATGACAAAAATCTTAGAgCCTTTCAGAAAACAAAATCCAGACATAGTTATCTGC
CAATACATGGATGATTTGTATGTAGGATCTGATTTAGAAATAGGGCAGCATAGAACAAAA
ATAGAGGAACTGAGACAACATCTGTGGCAGTGGGGGTTAGACACACCAGACAAAAAACAT
CAGAAAGAACCTCCATTCCTTTGGATGGGGTATGAACTCCATCCTGATAAATGGACAGTA
CAGCCTATAGTGCTGCCAAAACAAGACAGTTGGACTGTCAATGACATACAGAAGTTA
>Subject725|2008-06-07
CCTCAAATCACTCTTTGGCAACGACCCCTCGTCaCAATAAAGGTAGGGGGGCAACTAAAG
GAAGCTCTATTAGATACAGGAGCAGATGATACAGTATTAGAAGAAATGGCTtTGCCAGGA
AAATGGAAACCAAAAATGATAGGGGGAATTGGAGGTTTTATCAAAGTAAGACAGTATGAG
CAGATAACCATAGAAATCTGTGGATATAAAGCTATAGGTACAGTATTAGTGGGACCTACA
CCTGTCAACATAATtGGAAGAAATCTGTtGACTCAGATtGGTTGCACTTTAAATTTTCCT
ATTAgtCCCATtGAAACTGTACCAGTAAAATTAAAGCCAGGAATGGATGGCCCAAGAGTT
AAACAATGGCCATTGACAGAAGAAAAGATaAAAGCATTAGTAGAAATATGTACAGAAATG
GAAAAGGAAGGGaAAATTTCaAAAATTGGGCCTGAAAATCCATaCAATACTcCGATatTT
GCCATAAAGAAAAAAGACaGTACTAAATGGAGAAAATTGGTAGATTTtAGAGAACTTAAT
AAGAGAACTCAaGACTTCTGGGAAGTTCAATTAGGAATACCACATCCCGCAGGGtTAAAA
AAGAAAAAATCAGTAACAGTACTGGATGTGGGTGATGCATATTTTTCAGTTCCTTTAGAt
GAAaAcTTCAGGAAGTATACTGCATTTACTATACCTAGTACAAACAATGAGACACCAGGG
GTTAGATATCAGTACAATGTACTTCCACAGGGATGGAAAGGATCACCAGCAATATTCCAA
AGTAGCATGACAAAAATCTTAGAGCCTTTTAGAAAaCAAAATCCAGACATAGTTATCTAT
CAATACATGGATGATTTGTATGTAGGATCTGATTTAGAAATAGGACAGCATAGAACAAAG
ATAGAGGAACTAAGACAACAtCTGTTGAAGTGGGGGTTCACCACACCAGACAAAAAACAT
CAAAAGGAACCTCCATTCCTTTGGATGGGTTATGAACTCCATCCGGATAAATGGACAGTA
CAGCCTATAGAGCTGCCAGAAAAAGACAGCTGGACTGTCAATGACATACAGAAGTTA
>Subject725|2007-01-13
CCTCAAATCACTCTTTGGCAACGacCCCTCGtcaCAATAAaGGTAGGGGGGCAACTAAAG
GAAGCTCTATTAGATACAGGAGCAGATGATACAGTATTAGAAGAAATGGCTtTGCCAGGA
AAATGGAAACCAAAAATGATAGGGGGAATTGGAGGTTTTATCAAAGTAAGACAGTATGAG
CAGATAACCATAGAAATcTGTGGATaTAAAGCTATAGGTACAGTATTAGTGGGACCTACA
CCTGTCAACATAATtGGAAGAAATCTGTtGACTCAGATtGGTTGCACTTTAAAtTTTCCT
ATtagTCCCATtgAAACTGTACCAGTAaAATTAAAGCCAGGAATGGATGGCCCAAGAGTT
AAACAATGGCCATTGACAGAAGAAAAGATAAAAGCATTAGTAGAAATATGTACAGAaATG
GAAAAGGAAGGGAAAATTTCaAAAATTGGGCCTGaaaATCCATACAATACTCCGaTATTT
GCCATAaAGAAAAAAGACAGTaCTAAATGGAGAAAATTGGTAGATTTCAGAGAACTTAAT
AAGAGAACTcaAGACTTCTGGGAAGTTCAATTAGGAATACCACATCCCGCAgGGttAAAA
AAGAAAAAATCAGTAACAGTACTGGATGTGGGTGATGCATATTTTTCAGTTCCTTTAGAT
GAAGACTTCAGGAAGTATACTGCATTTACTATACCTAGTACAAACAATGAGACACCAGGG
GTTAGATATCAGTACAATGTACTTCCACAGGGATGGAAAGGATCACCAGCAATATTCCAA
AGTAGCATGACAAAAATCTTAGAGCCTTTTAGAAAACAAAATCCAGACATAGTTATCTAT
CAATACATGGATGATTTGTATGTAGGATCTGATTTAGAAATAGGACAGCATAGAACAAAG
ATAGAGGAACTAAGACAACACCTGTTGAAGTGGGGGTTCACCACACCAGACAAAAAACAT
CAAAAGGAACCTCCATTCCTTTGGATGGGTTATGAACTCCATCCGGATAAATGGACAGTA
CAGCCTATAGAGCTGCCAGAAAAAGACAGCTGGACTGTCAATGACATACAGAAGTTA
>Subject7|2010-10-15
CCTCAGATCACTCTTTGgCAACGaCCCCTTGTTaCAATAAaGATAGAGGGGCAACTAAAA
GAAGCTCTATTAGATACAGGAGCAGATGATACAGTATTAGAAGAAATAaATTTGCCAGGA
AGATGGAAACCAAAAATGATAGGGGGAATTGGAGGTTTTATTAAAGTAAGACAGTATGAT
CAGGTACACATAGAAATTTGTGGACATAAAGCTGTAGGTACAGTATTAGTAGGACCCACA
CCTGTCAACATAATTGGAAGAAATCTGTTGACTCAGATTGGTTGCACTTTAAATTTTCCC
ATTAgtCCTATTGAAACTGTACCTGTAAAATTAAAGCCAGGAATGGATGGCCCAAAAGTT
AAACAaTGGCCATTGACAGAAGAAAAAATAAAAGCATTAGTAGAAATTTGTACAGAAATG
GAAAAGGAAGGAAAAATTTCAAAAATTGGGCCTGAAAATCCATACAACACCCCAGTATTT
GCTATAAAGAAAAAAGaCAGCaCCAAATGGAGAAAATTAGTAGATTTCAGAGAACTTAAT
AAGAGAACTCAAGATTTCTGGGAAGTTCAATTAGGAATACCACATCCtGCAGGgTTAAAA
AAGAAAAAATCAGTAACAGTACTGGATGTGGGGGATGCATATTTTTCAGTGCCCTTaGAt
AAAGAATTCAGGAAGTATACTGCATTTACCATACCTaGCATAAACAATGCGACACCaGGG
GTCAGATATCAGTaCAATGTGCTTCCACAGGGATGGAAAGGATCACCAGCAaTATTCCAA
AGTaGCATGACAAAAATCTTAGagCCTTTTAGAAAACAAAATCCAGAAATAGTTATCTAT
CAATACATGGATGACTTGTATGTaGGATCGGAcTTAGAAATAGGGCAGCATAGAACAAAA
ATaGAGGAGCTAAGACAACATCTGTTGAGGTGGGGATTTaCCACCCCAGACAAAAAACAT
CAGAAAGAACCCCCATTCCTTTGGATGGGTTATGAACTCCATCCTGATAAATGGACAGTA
CAGCCTATAGTGCTGCCAGAAAAAGACAGCTGGACTGTCAATGACATACAAAAGTTA
>Subject7|2009-05-08
CCTCAGATCACTCTTTGGCAACGACCCCTTGTTACAATAAAGATAGAGGGGCAACTAAAA
GAAGCTCTATTAGATACAGGAGCAGATGATACAGTATTAGAAGaAATAAATtTGCCAGGA
aGATGGAAaCCAAAAATGATAGGGGGaATTGGAGGTTTTATTAAAGTAAGacagtAtGAT
CAGGtACaCATAgAAATTTGTGGaCAtaAAgCtGtAGGTACAGTATTAGTAGGACCCACa
CCTGTCAACATAATtGGAAGAAATCTGTtGACTCAGATTGGTTGCACTTTAAATTTTCCC
ATTAGTcCtatTgaAActGTACCTGTAAAATTAAAGCCAGGAATGGATGGCCCAAAAGTT
AAACAATGGCCATTGACAGAAGAAAAAATaAAAGCATTAGTAGAAATTTGTACAGAAaTa
GAAAAGGAAGGAAAAATTTCAAAAATTGGGCCTGAAAATCCATaCAACACCCCAGTATTT
GCTATAAAGAAAAAAGACAGCACCAAATGGAGAAAATTAGTAGATTTCAGAGAACTTAAT
AAgAGAACTCAAGATTTcTGGGAAGTTCAATTAGGAATACCACATCCCGCAGGGTTAcAA
AAGAAAAAATCAGTAACAGTACTGGATGTGGGGGATGCATATTTTTCAGTGCCCTTAGAT
AAAGAATTCAGGAAGTATaCTGCATTTACCATACCTAGCATAAACAATGCGACACCAGGG
GTcagatatcagtacAatgtgcTtCCACAGGGATGGAAAGGATCACCAGCAATATTCCAA
AGTAGCATGACAAAAATCTTAgagCCTTTTAGAAAACAAAATCCAGAAATAGTTATCTAT
CAATACATGGATGACTTGTATGTAGGATCGGACTTAGAAATAGGGCAGCATAGAACAAAA
ATAGAGGAGCTAAGACAACATCTGTTGAGGTGGGGATTTTCCACCCCAGACAAAAAACAT
CAGAAAGAACCCCCATTCCTTTGGATGGGTTATGAACTCCATCCTGATAAATGGACAGTA
CAGCCTATAGTGCTGCCAGAAAAAGACAGCTGGACTGTCAATGACATACAAAAGTTA
>Subject658|2007-01-23
CCTCAGATCACTCTTTGGCAACGACCCCTtGTCACAaTAAAAATAGGAGGGCAACTAAAG
GAAGCTCTATTAGATACAGGAGCAGATGATACAGTATTAGAGGAAATGAATTTGCCAGGA
AGATGGAAGCCAAAAATGATAGGGGGAATTGGAGGTTTTATCAAAGTAAGACAGTATGAT
CAGGTACTCGTAGAAATCTGTGGACATAAAGCTATAGGTACAGTATTAATAGGACCTACA
CCTGTCAACATAATtGGAAGAAATCTGAtGACTCAGCTtGGTTGCACTTTAAATTTTCCC
ATAAGTCCTATtGAAACTGTACCAGTAAAATTAAAGCCAGGAATGGATGGCCCAAGGGTT
AAACAATGGCCATTGACAGAAGAAAAAATAaAAGCATTAGTAGAAATTTGTaCAGAATTG
GAAAAGGAAGGAAAGATTTCAAAAATTGGGCCTGAAAATCCATACAATACTCCAATATTT
GCCATAAAGAAAAAAGACAGTACTAAATGGAGAAAATTAGTAGATTTCAGAGAACTTAAT
AAGAGAACTCAAGACTTCTGGGAAGTTCAATTAGGAATACCACATCCCGCAGGGTTAAAA
AAGAAAAAATCAGTAACAGTACTGGATGTGGGTGATGCATATTTTTCAGTTCCCTTAGAt
GAAaACTTCAGGAAGTATACTGCATTTACCATACCTAGTATAAACAATGAGACACCAGGA
GTTAGATACCAGTACAATGTGCTTCCACAGGGATGGAAAGGATCACCAGCAATATTTCAA
AGTAGCATGACAAAAATCTTAGAGCCTTTTAGAAAACAAAATCCAGACATAGTcATCTAT
CAATACATGGATGATTTGTATGTAGGATCTGACTTAGAAATAGGGCAGCATAGAACAAAA
ATAGAGGAACTGAGAGAACATCTATTGAGGTGGGGTTTTGACACACCAGACAAAAAACAT
CAGAAAGAACCTCCATTCCTTTGGATGGGTTATGAACTCCATCCTGATAAATGGACAGTA
CAGCCTATAGAGCTGCCAGAAAAAGACAGCTGGACTGTCAATGACATACAAAAGTTA
>Subject658|2006-01-23
CCTCAGATCACTCTTTGGCAACGACccCTCGTcAcAATAAAAATAGGAGGGCAACTaaAG
GAAGCtctaTTAGATACAGGAGCaGATGATACAGTATTAGAGGAAATGAATTTGCCAGGA
AGATGGAAGCCAAAAATGATAGGGGGAATTGGAGGTTTTATCAAAGTAAGACAGTATGAT
CAGGTACTCGTAGAAATCTGTGGACATAAAGCTATAGGTACAGTATTAATAGGACCTACA
CCTGTCAACATAATTGGAAGAAATCTGATGACTCAGCTTGGTTgCaCTTTAAATTttCCC
ATAAGtCCTATTgAAAcTGTACCAGTAAAATTAAAGCCAGGAATGGATGGCCCAAGGGTT
AAACAATGGCCATTGACAGAAGAAAAAATAAAAGCATTAGTAGAAATTTGTACAGAATTG
GAAAAGGAAGGAAAGATTTCAAAAATTGGGCCTGAAAATCCATACAATACTCCAATATTT
GCCATAAAGAAAAAAGACAGTACTAAATGGAGAAAATTAGTAGATTTCAGAGAACTTAAT
AAGAGAACTCAAGACTTCTGGGAAGTTCAATTAGGAATACCACATCCCGCAGGGTTAAAA
AAGAAAAAATCAGTAACAGTACTGGATGTGGGTGATGCATATTTTTCAGTTCCCTTAGAT
GAAGACTTCAGGAAGTATACtgcatttaccatacctagtATAAACAATGAGACACCAGGA
GTTAGATACCAGTACAATGTGCTTCCACAGGGATGGAAAGGATCACCAGCAATATTTCAA
AGTAGCATGACAAAAATCTTAGAGcctttTAGAAAACAAAATCCAGACATAGTCATCTAT
CAATACATGGATGATTTGTATGTAGGATCTGACTTAGAAATAGGGCAGCATAGAACAAAA
ATAGAGGAACTGAGAGAACATCTATTGAGGTGGGGTTTTGACACACCAGACAAAAAACAT
CAGAAAGAACCTCCATTCCTTTGGATGGGTTATGAACTCCATCCTGATAAATGGACAGTA
CAGCCTATAGAGCTGCCAGAAAAAGACAGCTGGACTGTCAATGACATACAAAAGTTA
>Subject789|2007-04-04
CCTCAGATCACTCTTTGGCAACGACCCtTAGTCACAATAAAGATAGGAGGGCAAcTAAAG
GAAGCTCTATTAGATACAGGAGCAGATGATACAGTATTAGAAGACATGAGTTTGCCCGGA
AAATGGAAACCAAAAATGATAGGGGGAATTGGAGGTTTTATCAAAGTAAGACAGTATGAT
CAGGTACCCAtAGAAATCTGTGGACATAAAGTAGTAGGTACAGTATTaGTAGGACCTACA
CCTGTCAACATAATtGGAAGAAATCTGTtGACTCAGCTtGGTTGCACTTTAAATTTTCCC
ATTAGTCCTATtGAAACTGTACCAGTAAAATTAAAGCCAGGAATGGATGGCCCAAAAGTT
AAACAATGGCCATTGACAGAAGAAAAAATAAaAGCATTAGTAGAAATTTGTACAGAAATG
GAAAAGGAAGGGAAAATTTCAAAAATTGGGCCTGAAAATCCATACAATACTCCAATATTT
GCTATAAAGAAAAAAGACAGTACTAAATGGAGAAAaTTAGTAGATTTCAGAGAACTTAAT
AAGAGAACTCAAGACTTCTGGGAAGTTCAATTAGGAATACCACATCCCGCAGGaTTGAAA
AAGAAAAAATCAGTAACAGTACTAGATGTGGGTGATGCATACTTTTCAGTTCCcTTAGAC
AAAGAGTTCAGAAAGTATACTGCATTTACTATACCTAGTATAAaCAATGAGACaCCAGGG
ATTAGATATcAGTaCAACGTGCTTCCACAgGGATGGAAAGGATCACCAgCAAtaTTCCaA
AGTAGCATGACAAAAATCTTGGAGCCTTTTAGAAAACAAAATCCAGAAATAGTTATCTAT
CAATACATGGATGATTTGTATGTAGGATCTGACTTAGAAATAGAACAGCATAGAACAAAA
ATAGAGGAACTGAGACAACATTTGTTGCAGTGGGGATTGACCACACCAGaCAAAAAACAT
CAGAAAGAACCTCCATTCCTTTGGATGGGTTATGAACTCCATCCTGATaaatggacAgta
caaCCTATAATGCTGCCAGAAAAAGACAGCTGGACTGTCAATGACATACAGAAGTTA
>SubjectM|2008-07-26
CCTCAAATCACTCTTTGGCAACGACCCCTCGTCTCAATAAAGGTAGGGGGGCAATTAAAG
GAAGCTTTATTAGATACAGGAGCAGATGATACAGTATTAGAAGAAATGAGTTTGCCAGGA
AAATGGAAACCAAAAATGATAGGGGGAATTGGAGGTTTTATCAAAGTaAGacaGTAtGAT
CAGGTACACATAGAAATCTGTGGACATAAAGCTATAGGTACAGTATTAATAGGGCCTACA
CCTGTCAACATAATtGGAAGAAATCTGTtGAcTCAGATtGGTTGTACTTTAAATTTTCCC
ATTAGtCCTATtGAAACTGTACCAGTAAAATTAAAGCCAGGAATGGATGGCCCAAAAGTT
AAACAATGGCCATTAACAGAAGAAAAAATAAAAGCATTAGTAGAAATTTGTACAGAAATG
GAAAAGGAAGGGAAAATTTCAAAAATTGGGCCTGAAAATCCATACAATACTCCAGTATTT
GCTATAAAGAAAAAAGACAGTACTAAATGGAGAAAATTAGTAGACTTCAGGGAACTTAAT
AAGAGAACTCAaGATTTCTGGGAAGTTCAATTAGGGATACCACATCCCGCAGGATTAAAA
AAGAACAAATCAGTAACAGTACTGGATGTAGGTGACGCATACTTTTCAGTTCCCTTGGAT
AAGGATTTCAGAAAATATACTGCGTTCACCATACCTAGTAGAAATAAtGAGACaCCAGGG
ATTAGATATCAGTACAATGTGCTTCCACAGGGGTGGAAAGGATCACCAGCAATATTCCAA
TGCAGCATGACAAAAATCTTGGAGCCTTTTAGAAAACAAAATCCAGACATAGTCATCTAT
CAATACATGGATGATTTATATGTAGGGTCTGACTTAGAAATAAAGCAGCATAGAACCAAA
ATAGAGGAACTGAGACAACATCTGTTGAAGTGGGGGTTTACCACACCAGACAAAAAACAT
CAGAAAGAACCTCCATTCCTTTGGATGGGTTATGAACTCCATCCTGATAAATGGACAGTA
CAGCCTATAATGCTGCCAGAAAAAGACAGCTGGACTGTCAATGATATACAGAAGCTA
>Subject10|2009-05-21
CCTCAAATCACTCTTTGGCAGCGACCtCTTGTCTCAATAAGAGTAGGGGGACAGTTAAAG
GAGGCTCTCTTAGACACAGGAGCAGATGATACAGTATTAGAAGAAATAAAATTGCCAGGA
AATTGGAAACCAAGAATGATAGGAGGAATTGGGGGTTTTATCAAAGTAAGACAGTATGAT
CAaATAACTATAGAAATTTGTGGGAAAAAGGCTATAGGTACAGTACTAGTAGGACCTACA
CCTGTCAACATAATtGGAAGAAACATGTtGACTCAGCTtGGATGCACACTAAATTTTCCA
ATTAgtCCCATtGAAACTGTACCAGTAAAATTAAAGCCAGGAATGGATGGCCCAAAGGTC
AAACAATGGCCATTGACAGAAGAaAAAATAAAAGCATTAGTAGAgATTTGTACAGAAcTG
GAAAAGGAAGGAAAAATTTCAAAAATTGGGCCTGAAAATCCATATAATACTCCAaTATTT
GCCATAAAGAAAAAAGACAGTACAAAATGGAGAAAATTAGTAGATTTCAGAGAACTTAAT
AAGAGAACTCAAGACTTCTGGGAAGTTCAATTAGGAATACCACATCCCGCAGGGTTAAAA
AAGAAAAAATCAGTAACAGTACTGGATGTGGGTGATGCATATTTCTCAGTTCCCTTAGAT
AAAGACTTCAGGAAGTATACTGCATTTACCATACCTAGTATAAATAATGAGACACCAGGa
ATTAGATATCAGTACAATGTGCTTCCACAGGGATGGAAAGGATCACCAGCAATATTCCAA
AGTAGCATGACAAAAATCTTAGAGCCTTTTAGAAAACAAAATCCAGACATAGTTATCTAT
CAATACATGGATGATTTGTATGTAGGaTCTGACTTAGAAATAGGGCAGCATAGAACAAAA
ATAGAGGAACTGAGACAACATCTGTTGAGaTGGGGATTTACCACACCAGACAAAAAaCAT
CAGAAAGAACCTCCATTCCTTTGGATGGGTTATGAACTCCATCCTGATAAATGGACAGTA
CAGCCTATATTACTGCCAGAAAAAGACAGTTGGACTGTCAATGACATACAAAAGCTA
>SubjectZ|2009-12-23
CCTCAAATCTCTCTTTGGCAACGACCCCTCGTCACAATAAGGGTAGGGGGaCAGCAAAAG
GAAGCTCTATTAGATACAGGAGCAGATGATACAGTATTAGAAGAAATGAGTTTACCAGGA
AGATGGAAACCAAAGATGATAGGGGGAATTGGGGGTTTTATCAGAGTAAAACAGTATGAT
CAAATACCCATAGAAATCTGTGGACATaAGGCTATAGGCACAGTATTAGTAGGACCCACA
CCTGTCAACATAATtGGAAGAAATCTGTtGACTCAGATTGGCTGCACTCTAAATTTTCCC
ATTAGTCCTATTGAAACTGTGCCAGTAAAATTGAAGCCAGGAATGGATGGCCCAAAAGTT
AAACAATGGCCATTAACAGAAGAAAAGATAACAGCATTAATAGAAATCTGTACAGAAATG
GAAAAGGAAGGGAAAATTTCAAaAATTGGACCTGAAAATCCATATAATACACCAGTATTT
GCCATAAAGAAAAAAGACAGTACTAAGTGGAGAAAATTAGTAGATTTCAGAGAACTTAAT
AAGAGAACTCAAGACTTTTGGGAAGTTCAATTAGGAATACCACATCCCGCAGGGTTAAAA
AAGAAaAAATCAGTAACAGTACTGGATGTGGGTGATGCATATTTTTCAGTTCCCTTAGAT
AAAGAATTCAGGAAGTATACTGCATTCACCATACCTAGTAaAAACAATGAGACACCAGGG
ATTAGATATCAGTACAATGTGCTGCCACAGGGGTGGAAAGGATCACCAGCAATATTTCAA
AGCAGCATGACTAAAATCTTAgagCcTTTtagAAAacAAAattcAaACATAGTTATCTAT
CAATACATGGATGATTTGTATGTAGGATCTGACTTAGAAATAGGAcagcatagagcAAAa
gtagaGgAactgagacAacaTCTGTTGGGGTGGGGACTTACCACACCAGATAAAAAACAT
CAGAAGGAACCTCCATTCCTTTGGATGGGTTATGAACTCCATCCTGATAAATGGACAGTA
CAGCCTATAAACCTGCCAGAAAAGGAAAGCTGGACTGTCAATGACATACAGAAGTTA
>SubjectZ|2008-12-17
CCTCAAATCTCTCTTTGGCAACGACCCCTCGTCACAATAAAGGTAGGGGGGCAGCAAAAG
GAAGCTCTATTAGATACAGGAGCAGATGATACAGTATTAGAAGAAATGAGTTTACCAGGA
AGATGGAAACCAAAGATGATAGGGGGAATTGGGGGTTTTATCAGAGTAAAACAGTATGAT
CAAATACCCATAGAAATCTGTGGACATAAGGCTATAGGCACAGTATTAGTAGGACCCACA
CCTGTCAACATAATtGGAAGAAATCTGTtGAcTCAGATtGGCTGCAcTCTAAATTTTCCC
ATTAGtCCTATtGAAAcTGTGCCAGTAAAATTGAAGCCAGGAATGGATGGCCCAAAAGTT
AAACAATGGCCATTAACAGAAGAAAAGATAACAGCATTAATAGAAATCTGTACAGAAATG
GAAAAGGAAGGGAAAATTTCaAGAATTGGACCTGAAAATCCATATAATACACCAGTATTT
GCCATAAAGAAAAAAGACAGTACTAAGTGGAGAAAATTAGTAGATTTCAGAGAACTTAAT
AAGAGAACTCAAGACTTTTGGGAAGTTCAATTAGGAATACCACATCCCGCAGGGTTAAAA
AAGAAGAAATCAGTAACAGTACTGGATGTGGGTGATGCATATTTTTCAGTTCCCTTAGAT
AAAGAATTCAGGAAGTATACTGCATTCACCATACCTAGTAGAAACAATGAGACACCAGGG
ATTAGATATCAGTACAATGTGCTGCCACAGGGGTGGAAAGGATCACCAGCAATATTTCAA
AGCAGCATGACTAAAATCTTAGAGCCTTTTAGAAAACAAAATCtAAACATAGTTATCTAT
CAATACATGGATGATTTGTATGTAGGATCTGACTTAGAAATAGGACAGCATAGAGCAAAA
GTAGAGGAACTGAGACAACATCTGTTGGGGTGGGGACTTACCACACCAGATAAAAAACAT
CAGAAGGAACCTCCATTCCTTTGGATGGGTTATGAACTCCATCCTGATAAATGGACAGTA
CAGCCTATAAACCTGCCAGAAAAGGAAAGCTGGACTGTCAATGACATACAGAAGTTA
>SubjectV|2009-11-04
CCTCAGATCACTCTTTGGCAGCGACCCTTAGTCaCAGTAAAGATAGGGGGGCAACTAAAG
GAAGCTCTATTAGATACAGGAGCAGATGATACAGTATTAGAAGAAATGAATTTACCAGGA
AAATGGAAACCAAAAATGATAGGGGGAATTGGAGGTTTTATCAAAGTAAGACAGTATGAT
CAGATACCCATAGAAATCTGTGGaCATAAAGCTATAGGTACAGTATTAGTAGGACCTACA
CCTGTCAACATAATtGGAAGAAATTTGTTGACTCAGATtGGTTGCACTtTAAATTTTCCC
ATtAGTCCTATTgAAACTGTACCAGTAAAATTAAAGCCAGGAATGGATGGCCCAAAAGTT
AAACAATGGCCATTGACAGAAGAAAAAATaAAAGCATTaGAAGAAATTTGTGCAGAAATG
GAAAAGGAAGGGAAAATTTCaAAAATTGGGCCTGAAAACCCATATAATACTCCAGTATTT
GCCATAAAGAAAAAAGACAGTACTAAATGGAGAAAATTAGTAGATTTCAGAGAGCTTAAT
AAGAGAACTCAAGACTTCTGGGAAGTTCAATTAGGAATACCACATCCCGCAGGGtTGAAA
AAGAAAAAaTCAGTGACAGTATTGGAtGTGGGTGATGCATATTTTTCAGTCCCtTTAGAT
AAAGAATTcAGGAAGTAtACTGCATTTACCATACCTAGTAGAAACAATGAGACACCAGGG
AAGAGATATCAGTACAATGTGCTTCCACAGGGATGGAAAGGATCACCAGCAATATTCCAA
AGTAGCATGACAAAAATCTTAGAGCCTTTTAGAAAACAAAATCCAGACTTAGTTATCTAT
CAATACATGGATGATTTGTATGTAGGATCTGAtTTAGAAATAGGGCAGCATAGAACAAAA
ATAGAGGAACTAAGACAACATCTGTTGAaGTGGGGATTTACCACACCAGACAAAAAACAT
CAGAAAGAACCTCCATTCCTCTGGATGGGTTATGAACTCCATCCTGATAAATGGACAGTA
CAGCCTATAGtaCTGCCAGAAAAAGACAGCTGGACTGTCAATGACATACAGAAGTTA
>SubjectV|2008-10-13
CCTCAGATCACTCTTTGGCAGCGACCCtTtGTcACAGTAAAGATAGGGGGGCAACTAAAG
GAAGCTCTATTAGATACAGGAGCAGATGATACAGTATTAGAAGAAATGAATTTACCAGGA
AAATGGAAACCAAAAATGATAGGGGGAATTGGAGGTTTTATCAAAGTAAGACAGTATGAT
CAGATACCCATAGAAATCTGTGGaCATAAAGCTATAGGTaCAGTATTAGTAGGaCCTACA
CCTGTCAACAtAATtGGAAGAAATTTGTtGACTCAGATtGGTTGCAcTCTAAATTTtCCC
ATTAGTCCTATtGAAACTGTACCAGTAAAATTAAAGCCAGGAATGGATGGCCCAAAAGTT
AAACAATGGCCATTGACAGAAGAAAAAATAAAAGCATTAGAAGAAATTTGTGCAGAAATG
GAAAAGGAAGGGAAAATTTCaAAAATTGGGCCTGAAAACCCATATaATACTCCAGTATTT
GCCATAAAGAAAAAAGACAGTACTAAATGGAGAAAATTAGTAGATTTCAGAGAGCTTaAT
aAGAGAACTCAAGACTTCTGGGAAGTTCAATTAGGAATACCACATCCCGCAGGGtTGAAA
AAGAAAAAaTCAGTGACAGTATTGGAtGTGGGTGATGCATATTTTTCAGTCCCTTTAGAT
AAAGAATTtAGGAAGTATACTGCATTTACCATACCTAGTAGAAaCAATGAGACaCCAGGG
AAGAGATATCAGTACAATGTGCTtCCaCAGGGATGGAAAGGATCACCAGCAATATTCCAA
AGTAGCATGACaAAAATCTTAGAGCCTTTTAGAAAACAAAATCCAGACTTAGTTATCTAT
CAATACATGGATGATTTGTATGTAGGATCTGACTTAGAAATAGGGCAGCATAGAACAAAA
ATAGAGGaACTaAGACaaCATCTGtTGaaGTGGGGATTTaCCACACCAGACAAAAAACAT
CAGAAAGAACCTCCATTCCTCTGGATGGGTTATGAACTCCATCCTGATAAATGGACAGTA
CAGCCTATAGCACTGCCAGAAAAAGACAGCTGGACTGTCAATGACATACAGAAGTTA
>SubjectT|2010-03-05
CCTCAGATCACTCTTTGGCAACGACCCCTCGTTaCAATAAAGATAGGGGGGCAACTAAAG
GAAGCTCTATTAGATACAGGAGCAGATGATACAGTATTAGAAGAAATGAATTTGCCAGGG
AaATGGAAACCAAAAATGATAGGAGGAATTGGAGGTTTTATCAAAGTGAGACAATATGAT
CAGATACCCATAGAAATCTGTGGGCACAAAGcTACGGGTACAGTATTAATAGGACCTACA
CCTGTCAACATAATTGGAAGAAATCTGTtGACTCAGcTtGGTTGCACTTTAAATTTTCCC
ATTAGtCctaTtGAAACTGTACCAGTAAAATTAAAGCCAGGGATGGATGGCCCAAAAGTT
AAACAATGGCCATTGACAGAAGAAAAAATAAAAGCATTAGTAGAAATTTGTACAGAAATG
GaAAAGgAAGGAAAAATTTCAAAAATTGGGCCTGAAAATCCATACAATACTCCAGTATTT
GCCATAAAGAAAAAAGACAGTACTAAATGGAGAAAATTAGTAGATTTCAGAGAACTTAAT
AAAAGAACTCAAGACTTCTGGGAAaTTCAATTAGGAATACCACATCCCTCAGGGTTAAAA
AAGAAAAAATCAGTAACTGTATTGGATGTGGGTGATGCATATTTTTCAGTTCCTTTAGAT
AAAGACTTCAGGAAGTATACTGCATTTACCATACCTAGTAtAaaCAAtgaGacACCagGG
ATTAGGTaTCAgTATAATGTGCTTCCACAGGGATGGAAAGGATCACCAaCAATATTTCAA
AGCAGCATGACAAAAATCTTAGagCCTTTTAGAAAACAAAATCCAGACATAGTTATCTAT
CAATACATGGATGATTTGTATGTAGGATCTGACTTGGAAATAGGGCAGCATAGAACAAAA
ATAGAGGAACTGAGAGAACATCTGTTGAAGTGGGGATTTACCACACCAGATAAAAAGCAT
CAGAAAGAACCCCCATTCCTTTGGATGGGTTATGAACTCCACCCTGATAAATGGACAGTA
CAaCCTATAAATCTGCCAGAAAAAGACAGCTGGACTGTCAATGACATACAAAAGTTA
>SubjectT|2008-10-10
CCTCAAATCACTCTTTGGCAACGACCCCTCGTTGCAATAAAGATAGGGGGGCAACTAAAG
GAAGCTCTATTAGATACAGGAGCAGATGATACAGTATTAGAAGAAATGAATTTGCCAGGG
AGATGGAAACCAAAAATGATAGGAGGAATTGGAGGTTTTATCAAAGTGAGACAATATGAT
CAGATACCCATAGAAATCTGtGGGcaCAAAGcTACGGGTACAGTATtAATAGGACctACa
CCTGTCAACATAATtGgAaGaAATCTGTtGAcTCAGCTtGGTTGCACTTTAAATTTtCCC
ATTAGtcctattGAAaCTGTACCAGTAAAATTAAAGCCAGGGATGGATGGCCCAAAAGTT
AAACAATGGCCATTGACAGAAGAAAAAATAAAAGCATTAGTAGAAATTTGTACAGAAATG
GAAAAGGAAGGAAAAATTTCaAAAATTGGGCCTGAAAATCCATACAATACTCCAGTATTT
GCCATAAAGAAAAAAGACAGTACTAAATGGAGAAAATTAGTAGATTTCAGAGAACTTAAT
AAaAGAACTCAAGACTTCTGGGAAGTTCAATTAGGAATACCACATCCcTCAGGGTTAAAA
AAGAAAAAATCAGTAACTGTATTGGATGTGGGTGATGCATATTTTTCAGTTCCTTTAGAT
AAAGACTTCAGGAAGTATACTGCATTTACCATACCTAGTATAaACaATgagaCaCCaGGG
ATTAGGTATCAGTATAATGtGCTTCCACAGGGATGGAAaGGATCaCCAGCaATATTTCAA
AGCAGCAtGACAAAAaTCTTAGAgCCTTTTAGAAAACAAAATCCAGACATAGTTATCTAT
CAATACATGGAtGATTTGTATGTAGGATCTGACTTGGAAATAGGGCAGCATAGAACAAAA
ATAGAGGAACTGAGAGAACATCTgTTGAAGTGGGGATTTACCACACCAGATAAAAAGCAT
CAGAAAGAACCCCCATTCCTTTGGATGGGTTATGAACTCCACCCTGATAAATGGACAGTA
CAGCCTATAAATCTGCCAGAAAAAGACAGCTGGACTGTcAATGACATACAAAaGTTA
>SubjectQ|2010-03-24
CCTCAGATCACTCTTTGGCAACGACCCCtcgtcaCAATAAAGATAGGGGGGCAACTAAAG
GAAGCTCTATTAGATACAGGAGCAGATGATACAGTATTAGAAGAAATGAATTTGCCAGGA
AGATGGAAACCAAAAATGATAGGGGGAATTGGAGGTTTTATCAAAGTAAGGCAGTATGAT
CAAGTGCCCATAGAAATCTGTGGAAATAAAGCTATAGGTACAGTATTAATAGGACCTACA
CCTGTCAACATAATtGGAAGAAATCTGTtGACTCAGATtGGTTGCACTTTAAATTTTCCC
ATtAGTCCTATAGAAACTGTACCAGTAAAATTAAAGCCAGGAATGGATGGCCCAAAAGTT
AAACAATGGCCATTGACAGAAGAAAAAATaAAAGCATtaGTAGAAATCTGTACAGAAATG
GAAAAGGAAGGAAAaATTTCAAAAATTGGGCCTGAAAATCCATATAATACTCCAGTATTT
GCCATAAAGAAAAAAGACAGTACTAAATGGAGGAAATTAGTAGATTTCAGAGAACTTAAT
AAGAGAACTCAAGACTTCTGGGAAGTTCAATTaGGAATACCACATCCCGCAGGGtTAAAA
AAGAAAAAATCAGTAACAGTACTGGATGTGGGTGATGCATATTTCTCAGTTCCCTTAGAT
AAAGACTTtAGAAAGTATACTGCATTTACCATACCTAGTAGAAACAATGAGACACCAGGG
ATTAGATATCAGTACAATGTGCTTCCACAGGGATGGAAGGGATCACCAGCAATATTCCAA
AGCAGCATGACAAAAATCTTAGAGCCTTTTAGAAAACAAAATCCAGACATAGTtATCTAT
CAATACATGGATGATTTGTATGTAGGATCTGACTTAGAAATAGGGCAGCATAGAACAAAA
GTAGAGGAACTGAGACAACATCTGTTGAGGTGGGGATTAACCACACCAGACAAAAAACAT
CAGAAAGAACCCCCATTCCTTTGGATGGGTTATGAACTCCATCCTGATAAATGGACAGTA
CAGCCTATAGTGCTGCCAGAAAAGGACAGCTGGACTGTCAATGACATACAGAAGTTA
>SubjectQ|2008-09-11
CCTCAGATCACTCTTTGGCAACGACCCCTCGTCACAATAAAGATAGGGGGGCAACTAAAG
GAAGCTCTATTAGATACAGGAGCAGATGATACAGTATTAGAAGAAATGAATTTGCCAGGA
AGATGGAAACCAAAAATGATAGGGGGAATTGGAGGTTTTATCAAAGTAAGaCAGTATGAT
CAAGTGCCCATAGAAATCTGTGGAAATAAAGCTATAGGTACAGTATTAATAGGACCTACA
CCTGTCAACATAATtGGAAGAAATCTGTtGACTCAGATTGGTTGCACTTTAAATTTTCCC
ATtAGtccTATAGAAACTGTACCAGTAAAATTAAAGCCAGGAATGGATGGCCCAAAAGTT
AAACAATGGCCATTGACAGAAGAAAAAATAAAAGCATTAGTAGAAATCTGTACAGAAATG
GAAAAGGAAGGAAAGATTTCAAAAATTGGGCCTGAAAATCCATATAATACTCCAGTATTT
GCCATAAAGAAAAAAGACAGTACTAAATGGAGGAAATTAGTAGATTTCAGAGAaCTTAAT
AaGAGAaCTCAaGACTTCTGGGAAGTTCAATTAGGAAtaCCaCATCCCGCAGGGtTaAAA
AAGAAAAAATCAGTAACAGTACTGGATGTGGGTGATGCATATTTCTCAGTTCCCTTAGAT
AAAGACTTTAGAAAGTATACTGCATTTACCATACCTAGTAGAAaCAATGAGACACCAGGG
ATTAGATATCAGTACAATGTGCTTCCACAGGGATGGAAGGGATCACCAGCAATATTCCAA
AGCAGCATGACAAAAATCTTAGAgCCTTTTAGAAAACAAAATCCAGACATAGTTATCTAT
CAATACATGGATGATTTGTATGTAGGATCTGACTTAGAAATAGGGCAGCATAGAACAAAA
GTAGAGGAACTGAGACAACATCTGTTGAGGTGGGGATTAACCACACCAGACAAAAAACAT
CAGAAAGAACCCCCATTCCTTTGGATGGGTTATGAACTCCATCCTGATAAATGGACAGTA
CAGCCTATAGTGCTGCCAGAAAAGGACAGCTGGACTGTCAATGACATACAGAAGTTA
>SubjectO|2009-11-12
CCTCAGATCACTCTTTGGCAGCGACCCCTCGTCACAATAAAGATAGGGGGGCAGCTAAAG
GAAGCTCTATTAGACACAGGAGCAGATGATACAGTATTAGAAGAAATGAGTTTGCCAGGA
AAATGGAAACCAAAAATGATAGGAGGAATTGGAGGTTTTATCAAAGTAAGACAGTATGAT
CAGGTACCCATAGAAATCTGTGGACATAAAGCCATAGGTACAGTATTAGTAGGACCTACA
CCTGTCAACATAATtGGAAGAAATCTGTtGACTCAGCTtGGTTGCACTTTAAATTTTCCC
ATtAGTCCTATtGAAACTGTACCAGTAAAATTAAAGCCAGGAATGGATGGCCCAAAAGTT
AAACAATGGCCATTGACAGAAGAAAAAATAAAAGCATTGGTAGAAATTTGTACAGAAATG
GAAAAGGAAGGAAAaATTTCAAAaATTGGGCCTGAAAATCCATACAATACTCCGGTATTT
GCCATAAAGAAAAAGGACAGTACTAAATGGAGAAAATTAGTAGATTTCAGAGAACTTAAT
AAGAGAACTCAGGACTTCTGGGAAGTTCAACTAGGAATACCACATCCCGCAGGGTTAAAA
AAGAAAAAATCAGTAACAGTaCTGGATGTGGGTGATGCATATTTCTCAGTTCCCTTAGAT
AAGGAATTCAGGAAGTATACTGCATTTACCATACCTAGTaTAAACAATGAGACACCAGGG
aTTAGATATCAGTACAATGTGCTGCCACAGGGATGGAAAGGATCACCAGCAATATTTCAA
AGCAGTATGACAAGAATCTTAGAGCCTTTTAGAAAACAAAATCCAGAAATGGTTGTCTAT
CAATACATGGATGATTTGTATGTAGGATCTGATTTAGAAATAGGGCAGCATAGAACAAAA
ATAGAGGAATTGAGACAACATCTGTTGAGGTGGGGATTTACCACACCAGACAAAAAACAT
CAGAAAGAACCTCCATTCCTCTGGATGGGTTATGAACTCCATCCTGATAAATGGACAGTA
CAGCCTATAATGCTGCCAGAAAAGGACAGCTGGACTGTCAATGACATACAGAAGTTA
>SubjectO|2008-09-01
CCTCAGATCACTCTTTGGCAGCGACCCCTCGTCACAATAAAGATAGGGGGGCAGCTAAAG
GAAGCTCTATTAGACACAGGAGCAGATGATACAGTATTAGAAGAAATGAGTTTGCCAGGA
AAATGGAAACCAAAAATGATAGGAGGAATTGGAGGTTTTATCAAAGTAAGACAGTATGAT
CAGGTACCCATAGAAATCTGTGGACATAAAGCCATAGGtaCAGTaTTAGTAGGACCTACA
CCTGTCAACATAATtGGAAGAAATCTGTtGACTCAGCTtGGTTGCACTTTAAATTTTCCC
ATtAGTCCTATtGAAACTGTACCAGTAAAATTAAAGCCAGGAATGGATGGCCCAAAAGTT
AAACAATGGCCATTGACAGAAGAAAAAATAAaAGCATTGGTAGAAATtTGTACAGAAATG
GAAAAGGAAGGAAAGATTTCAAAAaTtGGGCCTGAAAatCcaTACAATACTCCGGTATTT
GCCATAAAGAAAAaGgacAaTACTAAATGGAGAAAaTTAGTAGATTTCAGAGAACTTAAT
AAGAGAACTCAGGACTTCTGGGAAGtTCAACTAGGAataCCaCATCCCGCAGGGTtAAAA
AAGAAAAAATCAGTAACAGTACtGGATGTGGGtGATGCAtATTTCTCAGTTCCCTTAGAt
AAGGAATTCAGGAAGTATACTGCATTtaCcatACCTAGTATAAACAATGAGACACCAGGG
ATTAGATATCAGTACAATGTGCTGCCACAGGGATGGAAAGGATCACCAGCAATATTTCAA
AGCAGTATGACAAGAATCTTAGAGCCTTTTAGAAAACAAAATCCAGAAATGGTTGTCTAT
CAATACATGGATGATTTGTATGTAGGATCTGATTTAGAAATAGGGCAGCATAGAACAAAA
ATAGAGGAATTGAGACAACATCTGTTGAGGTGGGGATTTACCACACCAGACAAAAAACAT
CAGAAAGAACCTCCATTCCTCTGGATGGGTTATGAACTCCATCCTGATAAATGGACAGTA
CAGCCTATAATGCTGCCAGAAAAGGACAGCTGGACTGTCAATGACATACAGAAGTTA
>SubjectN|2009-04-22
CCTCAGATCACTCTTTGGCAACGACCCCTTGTCACAGTAAGAATAGGGGGGCAACTAAAG
GAAGCTCTATTAGACACAGGAGCAGATGATACAGTACTAGAAGAAATGAATTTGCCAGGA
AGATGGAAACCAAAAATGATAGGGGGAATTGGAGGTTTTATCAAAGTAAGACAGTATGAT
CAGATACTCATAGAAATTTGTGGACATAAAGCTATAGGTACAGTTTTAGTAGGACCTACC
CCTGTCAACATAATtGGAAGAAATCTGTtGACTCAGATtGGTTGCACTTTAAATTTTCCC
ATtAGtCCTATtGAAACTGTACCAGTAAAATTAAAGCCAGGAATGGATGGCCCAAAaGTT
AAACAATGGCCATTGACAGAGGAAAAAATaaAAGCATTAGAAGAAATTTGTGCAGAAATG
GAAAAGGAAGGGAAAATTACAAAAATTGGGCCTGAAAATCCCTACAATACTCCAGTATTT
GCCATAAAGAAAAAAGACAGTACTAAATGGAGAAAATTAGTAGATTTCAGAGAACTTAAT
AAGAGGACTCAAGACTTCTGGGAAGTTCAATTAGGAATACCACATCCCTCAGGGTTAAAG
AAGAAAAAATCAGTAACAGTACTGGATGTGGGTGATGCATATTTTTCAGTTCCCTTAGAT
AAAGACTTCAGGAAGTATACTGCATTtACCATACCTAGTAgAAACAATGAGACACCAGGG
ATTAGATATCAGTACAATGTACTTCCACAGGGATGGAAAGGATCACCAGCAATATTCCAA
AGTAGCATGACAAAAATCTTAGAGCCTTTTAGAAGACAAAATCCAGACATAGTTATCTAT
CAATATATGGATGATTTATATGTAGGCTCTGACTTAGAAATAGGGCAGCATAGAACAAAA
ATAGAGGAACTGAGACAACATCTGTTaAGGTGGGGATTTACCACACCAGACAAAAAACAT
CAGAAAGAACCTCCATTCCTCTGGATGGGCTATGAACTCCATCCTGATAAATGGACAGTG
CAGCCTATAGTGCTGCCAGAAAAAGACAGCTGGACTGTCAATGACATACAGAAGTTA
>Subject993|2007-11-21
CCTCAAATCACTCTTTGGCAACGACCCCTTGTCACAATAAaGATAGGGGGGCAACAAAAA
GAAGCTCTATTAGATACAGGAGCAGATGATACAGTATTAGAAGAAATGAATTTGCCAGGA
AGATGGAAACCAAAAATGATAGGGGGAATTGGAGGTTTTATCAAAGTAAaACAGTATGAT
CAGATACTtaTAGAAATCTGTGGACATAAAGCTATAGGTACAGTGTTAATAGGACCTACA
CCTGTCAACATAATtGGAAGAAATCTGTtGACTCAGATtGGTTGCACTTTAAATTTTCCC
ATtAGtCCTATtGAAACTGTACCAGTAAAATTAAAGCCAGGAATGGATGGCCCAAAAGTT
AAACAATGGCCATTGACAGAAGAAAAAATAAaAGCATTAGTAGAAATTTGTACAGAAATG
GAAAAGGAAGGAAAAATTTCCAAAATTGGGCCTGAAAATCCATACAATACTCCAGTATTT
GCCATAAAGAAAAAGGACAGTACTAAATGGAGAAAATTAGTAGATTTCAGAGAACTTAAC
AAGAGGACTCAaGACTTCTGGGAAGTTCAATTAGGAATACCACATCCCGCAGGGTTAAAA
AAGAAAAAATCAGTAACAGTAtTGGATGTGGGTGATGCATATTTTTCAGTTCCCTTAGAT
AAAGATTTCAGGAAGTACACTGCATTTACCATACCTAGTACAAaCAATGAGACACCAGGG
ATTAGATATCAGTaCAATGTGCTTCCACAGGGATGGAAAGGATCACCAGCAATATTCCAG
AGTAGCATGACAAAAATCTTAGAGCCTTTTAGAAAACAAAACCCAGACATAGTTATCTAT
CAATACATGGATGATCTGTATGTAGGATCTGACTTAGAAATAGAGCAGCATAGAACAAAA
ATAGAGGAGCTGAGGCAaCATCTGTTGAGGTgGGGATTTACCACACCAGATAAAAAACAT
CAGAAAGAACCGCCATTCCTTTGGATGGGTTATGAACTCCATCCTGATAAATGGACAGTA
CAGCCTATAATGCTGCCAGAAAAGGATAGCTGGACTGTCAATGATATACAGAAGTTA
>SubjectM|2009-02-20
CCTCAaATCACTCTTTGGCAACGACCCCTCGTCaCAgTAAAGaTAGGGGGGCAAcTAAAa
GAAGCTcTATTAGATACAGGAGCAGATGATACAGTATTAGAAGAcATGAGTTTGCCAGGA
AggTGGAAACCAAAAATGATAGGGGGAATTGGAGGTTTTATCAAAGTAAGACAaTAtGAT
CAGGTACcCATaGAAATtTGtGGACATAAAGCTATAGGTACAGTaTTAaTAGGaCCTACc
CCTGTCAACATAATTGGAAGAAATCTGTtGACTCAGATTGGtTgtAcTtTAAATTTTCCC
ATTAgtCCTATTGAaACTGTACCAGTAAAATTAAAGCCAGGAATGGATGGgCCAAAAaTT
AAACAATGGCCATTaACAGAAGAAAAAATAAAaGCATTAGTAGAAATTTGTACAGAAATG
GAAAAaGAAGGaAAGATTTCAAAAATTGGGCCTGAAAATCCATACAATACTCCAaTATTT
GCtaTAAagAAAAAAGACAGtaCTAAgTGGagAAAATTAGTAGatTttAGaGAACTTAAt
AAGAGAACTCAAGatTTtTGGGAAGTTCAATTAGGaATACCACatCCtgCagGaTtaAAA
AAGAAcAAATCAGTAACAGTACTGGATGtaGGTGAtGCATAtTTTTCAGTTCCtTTaGAT
aAaaAtTTCAGaAAaTATACTGCaTTCACCATACCTAGTATAAAtAATGAGACACCAGGG
ATTAGATATCAaTACAATGTGCTTCCACAaGGaTGGAAaGGATCACCAGCAATATTCCAA
aGCAGCATGACAAAAATCTTaGAGCCTTTTAGAAAACAAAATCCAGACATAGTCATCTAT
CAATACATGGATGATTTaTATGTAGGaTCTGACTTAGAAATAaaGCAGCATAGAACcAAa
ATAGAGGAACTaAGACAACATCTGTTGAaGTGGGGGTTtACCACACCAGACAAAAAaCAT
CAGAAAGAACCaCCATTCCTTTGGATGGGTTATGAACTCCATCCTGATAAATGGACAGTA
CAGCCTATAaTGtTGCCAGAgAAAaACAGCTGGACTGTCAATGAcATACAaAAatTA
>Subject993|2009-02-25
CCTCAAATCACTCTTTGGCAACGACCCCTTGTCACAATAAGGATAGGGGGGCAACAAAAA
GAAGCTCTATTAGATACAGGAGCAGATGATACAGTATTAGAAGAAATGAATTTGCCAGGA
AGATGGAAACCAAAAATGATAGGGGGAATTGGAGGTTTTATCAAAGTAAaACAGTATGAT
CAGATACTtaTAGAAATCTGTGGACATAAAGCTATAGGTACAGTGTTAATAGGACCTACA
CCTGTCAACATAATtGGAAGAAATCTGTtGACTCAGATtGGTTGCACTTTAAATTTTCCC
ATTAGtCCTATTGAAACTGTACCAGTAAAATTAAAGCCAGGAATGGATGGCCCAAAAGTT
AAACAATGGCCATTGACAGAAGAAAAAATAaAAGCATTAGTAgAAATTtGtACAGAAATG
GaAAAGgAAGGAAAAATTTCCAAAATTGGGCCTGAAAATCCATACAATACTCCAGTATTT
GCCATAAAGAAAAAGGACAGTACTAAATGGAGAAAATTAGTAGATTTCAGAGAACTTAAC
AAGAGGACTCAaGACTTCTGGGAAGTTCAATTAGGAATACCACATCCCGCAGGGTTAAAA
AAGAAAAAATCAGTAACAGTAtTGGATGTGGGTGATGCATATTTTTCAGTTCCCTTAGAT
AAAGATTTCAGGAAGTACACTGCATTTACCATACCTAGTACAAACAATGAGACACCAGGG
ATTAGATATCAGTACAATGTGCTTCCACAGGGATGGAAAGGATCACCAGCAATATTCCAG
AGTAGCATGACAAAAATCTTAGAGCCTTTTAGAAAACAAAACtCAGAcATAGTTATCTAT
CAATACATGGATGATCTGTATGTAGGATCTGACTTAGAAATAGAGCAGCATAGAACAAAA
ATAGAGGAGCTGAGGCAACATCTGTTGAGGTGGGGATTTACCACACCAGATAAAAAACAT
CAGAAAGAACCGCCATTCCTTTGGATGGGTTATGAACTCCATCCTGATAAATGGACAGTA
CAGCCTATAATGCTGCCAGAAAAGGATAGCTGGACTGTCAATGATATACAGAAGTTA
>SubjectJ|2010-02-17
CCTCAGATCACTCTTTGGCAACGACCCCTAGTTACAATAAAGATAGGGGGGCAACTAAAG
GAAGCTCTATTAGATACAGGAGCAGATGATACAGTATTAGAAGAAATGAATTTACCAGGA
AGATGGAAACCAAAAATGATAGGGGGAATTGGAGGTTTTATCAAAGTAAGACAGTATGAT
CAAATACTTGTAGAAATTTGCGGACACAAAGCTATAGGTACAGTATTGATAGGTCCTACA
CCTGTCAACATAATTGGAAGAAATCTGTTGACTCAGCTTGGCTGCACTTTAAATTTTCCt
ATTAGTCCTATTGAAACTGTACCAGTAAAATTAAAACCAGGAATGGATGGTCCAAAGGTT
AAACAaTGGCCATTGACAGAAGAAAAAATAAAAGCATTAGTAGAAATTTGTACAGAAATG
GAAAAGGAAGGAAAAATTTCAAAAATTGGGCCTGAAAATCCATATAATACTCCAGTATTT
GCCATAAAGAAAAAGGACAGTACTAAATGGAGAAAATTAGTAGATTTCAGAGAACTTAAT
AAGAGAACTCAAGACTTCTGTGAAGTTCAACTAGGAATACCACATCCCGCAGGGTTGAAA
AAGAAAAAATCAGTAACAGTACTGGATGTGGGGGATGCATATTTCTCAGTTCCCTTAGAt
GAAGACTTCAGAAAGTATACTGCATTCACCATACCTAGTatAAACAATGAGACACCAGGG
ATTAGATATCAGTACAATGTGCTTCCACAGGGATGGAAAGGATCACCAGCAATATTCCAA
AGTAGCATGACAAAAATCTTAGagCCTTTTAGAAAACAAAATCCAGAAATAGTTATTTAT
CAATACATGGATGATTTGTATGTAGGATCTGATTTAGAAATAGAGCAGCATAGAACAAaA
ATAGAAGAACTGAGACAGCATCTGTTGAGaTGGGGGTTAACCACACCAGACAAAAAACAT
CAGAAAGAACCTCCATTCCTCTGGATGGGTTATGAACTCCATCCTGATAAATGGACAGTA
CAGCCTATAGTGCTGCCAGAAAAGGACAGCTGGACTGTCAATGACATACAGAAGCTG
>SubjectJ|2009-01-19
CCTCAGATCACTCTTTGGCAACGACCCCTAgTTACAaTAAAGGTAGGGGGGCAACTAAAG
GAAGCTCTATTAGATACAGGAGCAGATGATACAGTATTAGAAGAAATGAATTTACCAGGA
AGATGGAAACCAAAAATGATAGGGGGAATTGGAGGTTTTATCAAAGTAAGACAGTATGAT
CAAATACTTGTAGAAATTTGCGGACACAAAGCTATAGGTACAGTATTGATAGGTCCTACA
CCTGTCAACATAATTGGAAGAAATCTGTTGACTCAGCTTGGCTGCACTTTAAATTTTCCt
ATTAGTCCTATTGAAACTGTACCAGTAAAAtTAAAACCAGGAATGGATGGTCCAAAGGTT
AAACAaTGGCCATTGACAGAAGAAAAAATAaAAGCATTAgTAGAAATTTGTACAGAAATG
GAAAAGGAAGGAAAAATTTCAAAAATTGGGCCTGAAAATCCATATAATACTCCAGTATTT
GCCATAAAGAAAAAGGACAGTACTAAATGGAGAAAATTAGTAGATTTCAGAGAACTTAAT
AAGAGAACTCAAGACTTCTGTGAAGTTCAACTAGGAATACCACATCCCGCAGGGTTGAAA
AAGAAAAAATCAGTAACAGTACTGGATGTGGGGGATGCATATTTCTCAGTTCCCTTAGAt
GAAGACTTCAGAAAGTATACTGCATTCACCATACCTAGTGTAAACAATGAGACACCAGGG
ATTAGATATCAGTACAATGTGCTTCCACAGGGATGGAAAGGATCACCAGCAATATTCCAA
AGTAGCATGACAAAAATCTTAGAGCCTTTTAGAAAACAAAATCCAGAAATAGTTATTTAT
CAATACATGGATGATTTGTATGTAGGATCTGATTTAGAAATAGAGCAGCATAGAACAAAA
ATAGAAGAACTGAGACAGCATCTGTTGAGGTGGGGGTTAACCACACCAGACAAAAAACAT
CAGAAAGAACCTCCATTCCTCTGGATGGGTTATGAACTCCATCCTGATAAATGGACAGTA
CAGCCTATAGTGCTGCCAGAAAAGGACAGCTGGACTGTCAATGACATACAGAAGCTG
>SubjectG|2008-07-07
CCTCAAATCACTCTTTGGCAACGACCCCTCGTCACAATAAAGATAGGGGGGCAACTAAAG
GAAGCTCTATTAGATACAGGAGCAGATGATACAGTATTAGAAGAAATGAATTTGCCAGGA
AGATGGAAACCAAAAATGATAGGGGGAATTGGAGGTTTTATCAAAGTAAGACAGTATGAT
CAGATACTCATAGAAATCTGTGGACATAAAGCTATAGGTACAGTATTAATAGGACCTACA
CCTGTCAACATAATtGGAAGAAATCTGTtGACTcAGcTtGGTTGCACTTTAAATTTTCCt
ATTAGtccTATtGAAACTGTACCAGTAAaATTAAAGCCAGGAATGGATGGgCCAAAaGTa
AAACAATGGCCATTGACAGAAGAAAAAATAAAaGCATTAGTAgAgATTtGTACAGAAATG
GAAAAGGAAGGGAAAATTTCAAaAGTTGGGCCTGAaAATCCATATAATACTCCAATATTT
GCCATAAAGAAAAAAGACAGTACTAAATGGAGAAAATTAGTcGATTTCAGAGAACTTAAT
AAGAAAACTCAAGACTTCTGGGAAGTTCAATTAGGAATACCACATCCTGCAGGaTTAAAA
AAGAAAAAATCAGTAACAGTACTGGATGTGGGTGACGCATATTTTTCAGTTCCTTTAGAT
AAAGACTTTAGGAAGTATACTGCATTCACCATCCCTAGTATAAACAATGAGACACCAGGG
ATTAGATATCAGTACAATGTGCTTCCACAGGGATGGAAAGGATCACCAGCAATATTCCAA
AGCAGCAtGACAAAAATTTTAGAACCTTTTAGAAAACAaAATCCAGACATAGTTATCTAT
CAATACATGGATGATTTGTATGTAGGATCTGACTTAGAAATAGAGCAGCATAGAACAAAA
ATAGAGGAACTGAGACAaCATCTGTTGAGGTGGGGaTTTACCACACCAGACAAAAAACAT
CAGAAAGAACCTCCATTCCTcTGGATGGGGTATGAACTCCATCCTGATAAATGGACAGTA
CAGCCTATAGTGCTGCCgGAAAAGGACAGCTGGACTGTCAATGACATACAGAAGTTA
>SubjectG|2008-01-16
CCTCAAATCACTCTTTGGCAACGACCCCTCGTCACAATAAAGATAGGGGGGCAACTAAAG
GAAGCTCTATTAGATACAGGAGCAGATGATACAGTATTAGAAGAAATGAATTTGCCAGGA
AGATGGAAACCAAAaATGATAGGGGGAATTGGAGGTTTTATCAAAGTAAGACAGTATGAT
CAGATACtCATAGAAATCTGTGGaCATAAAGCTAtAgGTaCAGtatTaATAGGACCtACa
CCTGTCAACATAATtGGAAGAAATCTGTtGACTCAGcTtGGtTGCACTTTaAATTTTCCt
ATTAGtccTATtGAAaCTGTACCAGTAAGATTAAAGCCAGGAATGGATGGCCCAAAaGTT
AAACAaTGGCCATTGACAGAAGAAAAAaTAAAAGCATTAGTAGAGATTTGTaCAGAAATG
GAAAAaGAaGGGAAAATTtCaaaAGTtGGgCCTGAaAATCcATaTAataCTCCAataTTT
GCCatAAAGAAAAAAGacagTaCTAAATGGagAAAATtaGTcGATTTCagaGAaCTTAaT
aAGAAAACTCAaGACTTcTGGGAAGTtcAaTTAGGAatACCaCATCctGCaGGGTTAAAA
AAGAAAAAATCAGTAACAGTACTGGATGTGGGTGACGCATATTTTTCAGTTCCTTTAGAT
AAAGACTTTAGGAAGTATACTGCATTCACCATCCCTAGTATAAacAAtGAGACACCAGGG
ATTAGATATCAGTACAATGTGCTTCCACAGGGATGGAAAGGATCACCAGCAaTATTCCAA
AGCAGCATGACAAAAaTTTtaGAaCCTTTTAGAAAaCAaAATCCAGAcATAGTTATCTAT
CAataCATGGATGATTtGtATGTAGGATCTGACTtAgAAaTaGAGCaGCaTAGAACAAAa
ATAGaGGAaCTGagACAacaTCTGTtgaGGtGGGGaTTTaCCACACCAGACAAAAAACAT
CAGAAAGAACCTCCATTCCTcTGGATGGGGTATGAACTCCATCCTGATAAATGGACAGTA
CAGCCTATAGTGCTGCCgGAAAAGGACAGCTGGACTGTCAATGACATACAGAAGTTA
>SubjectE|2009-09-30
CCTCAGatCACTCTTTGGCAACGACCCCTCGTCACAATAAAGATAGGaGGgCAACTAAAA
GAAGCTCTATTAGATACAGGAGCAGATGATACAGTATTAGAAGAAATGTGTTTGCCAGGG
AGATGGAAACCAAAAATGATAGGGGGAATTGGAGGTTTTATCAAAGTAAGACAGTATGAT
CAGATACAAGTAGAAATATGTGGGCATAAAGCTATAGGTACAGTATTAGTAGGACCTACA
CCTGTCAACATAATTGGAAGAAATCTGTTGaCTCAGATTGGTTGCACTTTAAATTTTCCC
ATTAGtCctaTtgAAaCTGTACCAGTAAAATTAAAGCCAGGAATGGATGGCCCAAAAGTT
AAACAATGGCCATTGACAGAAGAAAAGATAAAAGCATTAGTAGAAATTTGTACAGAAcTG
GAAAAGGaAGGGAAAATTTCaAAAATTGGGCCTGAAAATCCATACAATACTCCaGTATTT
GCCATAAGGAAAAAAGATGGTACTAAATGGAGAAAATTAGTAGATTTCAGGGAACTTAAT
AAGAGAACTCAAGACTTtTGGGAAGTACAATTAGGGATACCACATCCCGCAGGGTTAAAA
AAGAAAAGATCAGTAACAGTACTGGATGTGGGTGATGCATATTTTTCGGTTCCCTTAGAT
aAGGAcTTCAGAAAGTATACTGCATTTACCATACCTaGTATcAaCAATGCAACACcaGGG
ATTAGATATCAGTaCAATGTACTTccacaggGATGGAAaggaTcACCAGCAATATTCCAA
AGTAGCaTgacAAAAATCttAGagCCTTTTAGAaAACAAAACCCAGACATTTGCATTTAT
CAATACATGGATGATTTATATGTAGGATCTGACTTAGagatagagcAacatagagcAAAa
AtAGaggaactaaggaaCcaCctgTtgAagtGGGGaTTTACCACACCAGACAAAAAACAT
CAGAAAGAACCTCCATTCCTTTGGATGGGTTATGAACTCCATCCTGATAAATGGACAGTA
CAGCCTATATTGCTGCCAGAAAAAGACAGCTGGACTGTCAATGATATACAGAAGCTA
>SubjectE|2008-03-31
CCTCAGATCACTCTTTGGCAACGaccCCtcGTCAcAATaAAGATAGGAgGGCAACtaaaA
GAAGCtctaTTAGATACAGGAGCAgatGATACAGTaTTAGAAGAAATGTGTTTGCCAGGG
AGATGGAAACCAAAAATGATAGGGGGAATTGGAGGTTTTATCAAAGTAAGACAGTATGAT
CAGATaCaaGtAGAAATATGTGGGCATAAAGCTATAGGTACAGTATTAGTAGGACCTACA
CCTGTCAACATAATtGGAAGAAATCtGTTgACTCAGATTGGTTgcaCttTAAATTttCCC
ATTAGtCCTATTgAAACTGTACCAGTAAAATTAAAGCCAGGAATGGATGGCCCAAAAGTT
AAACAATGGCCATTGACAGAAGAAAAGATAAAagCaTTAgtagaaatTTGtACAGAAATG
GaaaAGGAAGGGAAAATTTCGAAAATTGGGCCTGAAAATCCATACAATACTCCAGTATTT
GCCATAAGGAAAAAAGATGGTACTAAATGGAGAAAATTAGtaGATTtcaGGGAACTTAAT
AAGAGAACTCAAGACTTCTGGGAAGTACAATTAGGGATACCaCATCCCGCAGGGTTaAAA
AAGAAAAGATCAGTAACAGTACTGGATGTGGGTGATGCATATTTTTCGGTTCCCTTAGAT
AAGGAATTCAGAAAGTATACTGCATTTACCATACCTAGTATCAACAATGCAACACCAGGG
ATTAGATATCAGTACAATGTACTTCCACAGGGATGGAAAGGATCACCAGCAATATTCCAA
AGTAGCATGACAAAAATCTTAGaGcCtttTAGAAAACAAAACCCagACATTTGCATTTAT
CAATACATGGATGATTTATATGTAGGATCTGACTTAGAGATAGAGCAACATAGAGCAAAA
ATAGAGGAACTGAGGAaCCACCTGTTGAaGtGGGGATTTACCACACCAGACAAAAAACAT
CAGAAAGAACCTCCATTCCTTTGGATGGGTTATGAACTCCcTCCTGATAaATGGACAGTA
CAGCCTATATTGCTGCCAgAAAAAgACAGCTGGACTgTCAATGATATACAGAAGCTA
>SubjectD|2009-10-24
CCTCAAATCACTCTTTGGCAACGACCCCTCGTCaCAATAAGGATAGGGGGGCAACTAAAG
GAAGCTCTATTAGATACAGGAGCAGATGATACAGTATTAGAAGACATAAATTTGCCAGGA
AAATGGAAACCAAAAATGATAGGGGGAATTGGAGGATTTATCAAAGTAAGACAGTATGAG
GAGGTAGAAGTAGAAATCTGTGGACATAAAGCTATAGGTACAGTATTAGTAGGACCTACA
CCTGTCAACATAATtGGAAGAAATCTGTTGACTCAGATtGGTTGCACTTTAAATTTTCCC
ATtAgTCCTATTgAAACTGTACCAgTAAAAtTAAAGCCAGGTATGGATGGCCCAAAAGTT
AAACAATGGCCAtTGACCGAAGAAAAAATaAAAGCATtagTAGAGATTTGTACAGAAATG
GAACAGGAAGGGAAAATTTCAAAAATTGGGCCTGAAAATCCATACAATACTCCAgTAtTT
GCCATAAAGAAAAAGGACAGTACTAAATGGAGAAAATTAGTAGATTTTAGAGAACTTAAT
AAGAGAACTCAAGACTTCTGGGAAGTTCAATTAGGAATACCACATCCTGCAGGATTAAAA
AAGAAAAAATCAGTAACAGTACTGGATGTGGGTGATGCATATTTTTCAGTTCCCTTAGAT
AAAGACTTCAGGAAATATACTGCATTTACCATACCTAGTATAAACAATGAGACACCAGGG
ATTAGATATCAGTACAATGTGCTTCCACAGGGATGGAAAGGATCACCAGCAATATTCCAA
AGTAGCATGACAAAAATCTTAgAGCCTTTcAGAAGACAAAATCCAGAAATAGTTATCTAT
CAATACATGGATGATTTGTATGTAGGATCTGACTTAGAAATAGGGCAACATAGAACAAAA
AtAGAGGAACTGAGACAACATCTGTTGAAGTGGGGGTTTACCACCCCAGACAAAAAACAT
CAGAAAGAACCTCCATTTCTTTGGATGGGTTATGAACTCCATCCTGATAAATGGACAGTA
CAACCAATAATGCTGCCAGAAAAGGACAGCTGGACTGTCAATGACATACAGAAATTA
>SubjectD|2007-10-01
CCTCAAATCACTCTTTGGCAACGACCCCTCGTCGCAATAAGGATAGGGGGGCAACTAAAG
GAAGCTCTATTAGATACAGGAGCAGATGATACAGTATTAGAAGACATAAATTTGCCAGGA
AAATGGAAACCAAAAATGATAGGGGGAATTGGAGGATTTATCAAAGTAAGACAGTATGAG
GAGGTACAAGTAGAAATCTGTGGACATAAAGCTATAGGTACAGTATTAGTAGGACCTACA
CCTGTCAACATAATtGGAAGAAATCTGTtGAcTCAGATtGGTTGCACTTTAAATTTTCCC
ATTAGtcCTATtGAAACTGTACCAGTAAAATTAAAGCCAGGTATGGATGGCCCAAAAGTT
AAACAATGGCCATTGACCGAAGAAAAAATAAAAGCATTAGTAGAGATTTGTACAGAAATG
GAACAGGAAGGGAAAATTTCaAAAATTGGGCCTGAAAATCCATACAATACTCCAGTATTT
GCCATAAAGAAAAAGGACAGTACTAAATGGAGAAAATTAGTAGATTTTAGAGAACTTAAT
AAGAGAACTCAAGACTTCTGGGAAGTTCAATTAGGAATACCACATCCTGCAGGATTAAAA
AAGAAAAAATCAGTAACAGTACTGGATGTGGGTGATGCATATTTTTCAGTTCCCTTAGAT
AAAGACTTCAGGAAATATACTGCATTTACCATACCTAGTATAAACAATGAGACACCAGGG
ATTAGATATCAGTACAATGTGCTTCCACAGGGATGGAAAGGATCACCAGCAATATTCCAA
AGTAGCATGACAAAAATCTTAGAgCCTTTCAGaAgacAAAATCCAaACATAGTTATCTAT
CAATACATGGATGATTTGTATGTAGGATCTGACTTAGAAATAGGGCAACATAGAACAAAA
ATAGAGGAACTGAGACAACATCTGTTGAAGTGGGGGTTTAccaccccagacaaaaaacat
cagaaagaacctccattTCTTTGGATGGGTTATGAACTCCATCCTGATAAATGGACAGTA
CAACCAATAATGCTGCCAGAAAAGGACAGCTGGACTGTCAATGACATACAGAAATTA
>SubjectC|2006-02-20
CCTCAgATCACTCTTTGGCAACGaccCCTCGTCACaaTAAgGATAGGAGGGCAACTaaAG
GAAGCTctATTAGATACAGGAGCAGATGATACAGTAtTAGAAGAAATAAGTTTGCCAGGA
AGATGGAAACCAAAAATGATAGGGGGAATTGGAGGTTTTATCAAAGTAAaGCAGTATGAT
gAGaTACCCATAGAAATCTGtGGACATAAAGCTATAGGTACAGTATTAGTAGGACCTACA
CCTGTCAACATAATTGGAAGAAATCTGTTGACTCAGcTTGGcTGCaCTTTAAATttTCCC
ATTAGTCCTATTgAAACTGTACCAGTAAAATTAAAGCCAGGAATGGATGGTCCAAAAGTT
AAACAATGGCCTTTGACAGAAGAAAAAATAAAagcaTTAATaGAaaTtTGTACAGAAATG
GAAAAgGAAGGAAAAATTACAAAAATTGGGCCTGAAAATCCATACAATACTCCAGTATTT
GCCATAAAGAAAAAAGACAGTACTAAATGGAGAAAATTAGTAGATTTCAGAGAaCTTAAT
AAGAGAACTCAAGAtTTCTGGGAAGTTCAGTTAGGAATACCACACCCTGCAGGGTTaAAa
AAGAAAAAATCAGTGACAGTACTAGATGTGGGTGATGCATATTTTTCAGTTCCCTTAGAT
aAAGACTTCAGGAAGTATACTGCATTTACCATACCTAGTACAAACAATGAGACACCAGGG
ATTAGATATCAGTACAATGTGCTTCCACAGGGATGGAAAGGATCACCAGCAATATTCCAA
AGTAGCATGACAAAAATCTTAGAGCCTtTTAGAAAACAAAATCCAGACATAGTTATCTAT
CAATACATGGATGATTTGTATGTAGGATCTGACTTAGAAATAGGACAGCATAGAACAAAA
ATAGaGGAACTGAGACAACATCTGTTGAAaTGGGGATTTACCACACCAGACAAAAAACAT
CAGAAAGAACCCcCATtcCtTTGGATGGGTTaTGAgCTCCatCCtGATAaaTGgaCAGTA
CAGcCtAtaaAGTTGCCAGaaAAGGaCAGCTgGACTgtCaATGACATACAGaAAtTA
>SubjectC|2004-02-23
CCTCAAATCACTCTTTGGCAACGACCCCTCGTCCCAaTAAAGATAGGAGGGCAACTAAAG
GAAGCTCTATTAGATACAGGAGCAGATGATACAGTATTAGAAGAAATAAGTTTGCCAGGA
AGATGGAAACCAAAAATGATAGGGGGAATTGGAGGTTTTATCAAAGTAAGGCAGTATGAT
CAGATACCCATAGAAATCTGCGGACATAAAGCTATAGGTACAGTATTAGTAGGACCTACA
CCTGTCAACATAATtGGAAGAAATCTGTtGACTCAGCTtGGCTGCACTTTAAATTTTCCC
ATtAGTCCTATtGAAACTGTACCAGTAAAATTAAAGCCAGGAATGGATGGTCCAAAAGTT
AAACAATGGCCTTTGACAGAAGAAAAAATAAAAGcATTAATAGAAATTTGTACAGAAATG
GAAAAGGAAGGAAAAATTACAAAAATTGGGCCTGAAAATCCATACAATACTCCAGTATTT
GCCATAAAGAAAAAAGACAGTACTAAATGGAGAAAATTAGTAGATTTCAGAGAGCTTAAT
AAGAGAACTCAAGATTTCTGGGAAGTTCAGTTAGGAATACCACACCCTGCAGGGTTaAAA
AAGAAAAAATCAGTGACAGTACTAGATGTGGGTGATGCATATTTTTCAGTTCCCTTAGAT
AAAGACTTCAGGAAGTATACTGCATTTACtATACCTAGTACAAACAATGAGACACCAGGG
ATTAGATATCAGTACAATGTGCTTCCACAGGGATGGAAAGGATCACCaGCAATATTCCAA
AGTAGCATGACAAaAATCTTAGAgCCTTTTAGAAAACAAAATCCAGACATAGTTATCTAT
CAATACATGGATGATTTGTATGTAGGATCTGACTTAGAAATAGGACAGCATAGAACAAAA
ATAGAGGAACTGAGACAACATCTGTTGAAGTGGGGATTTACcaCACCAGACAAAAAACAT
CAGAAAGAACCCCCATTCCTTTGGATGGGTTATGAGCTCCATCCTGATAAATGGACAGTA
CAGCCTATAAAGTTGCCAGAAAAGGACAGCTGGACTGTCAATGACATACAGAAATTA
>SubjectA|2009-01-08
CCTCAGATCACTCTTTGGCAACGACCCCTCGTCACAGTAAAGATAGGGGGGCAACTAAAG
GAAGCTCTATTAGATACAGGAGCAGATGATACAGTATTAGAAGACATGAatTTACCGGGA
AGATGGAAACCAAAAATGATAGGGGGAATTGGAGGTTTTATCAAAGTAAGACAGTATGAT
CAGATACTTGTAGAAATCTGTGGACATAAAGCTATAGGTACAGTaTTAGTAGGACCTACA
CCTGTCAACATAATtGGAAGAAATCTGTtGACTCAGATTGGGTGCACTTTAAATTTTCCT
ATTAGtCCTATtGAAACTGTACCAGTAAAATTAAAGCCAGGAATGGATGGCCCAAAAGTT
AAACAATGGCCATTGACAGAAGAAAAAATAAAAGCATtagtAgAaatttgtACAGAAATG
GAAAAGGAAGGGAAAATTTCaAAAATTGGGCCTGAAAATCCATACAATACTCCAGTATTT
GCCATAAAGAAAAAAGACAGTACTAAATGGAGGAAaTTAGTAGATTTCAGGGAACTTAAT
AAGAAAACTCAAGATTTCTGGGAAGTTCAATTAGGAATACCACATCCtGCAGGGTTaAAA
AAGAAAAAATCAGTAACAGTACTGGATGTGGGTGATGCATATTTTTCAGTTCCCTTAGAT
AAAGACTTCAGGAAATATACTGCATTTACCATACCTAGTATAAACAATGAGACACCAGGG
ATTAGATATCAGTACAATGTGCTTCCACAGGGATGGAAAGGATCGCCAGCAATATTCCAA
AGTAGCATGACAAAAATCTTAGAGCCTTTTAGGAAACAAAATCCAGACATAGTTATCTAT
CAATACATGGATGATTTGTATGTAGGATCTGACTTAGAAATAGGGCAGCATAGAACAAAA
ATAGATGAACTaAGACAACATCTGTTGAAGTGGGGATTTACCACACCAGACAAAAAaCAT
cagAAagAaCCcCCATtCcTTtGgatGGgTtATGAACTCCATCCTGATAAATGGACAGTA
CAGCCTATACAGCTGCCAGAAAAGGACAGCTGGACTGTCAATGACATACAGAAGTTA
>Subject8|2010-01-18
CCTCAGATCACTCTTTGGCAACGACCCCTCGTCACAGTAAAGATAGGGGGGCAACTAAAG
GAAGCCCTATTGGATACAGGAGCAGATGATACAGTATTAGAAGAAATGAaTTTGCCAGGA
AGATGGAAACCAAaaATGATAGGGGGAATTGGAGGTTTTATCAAAGTAAGaCAGTATGAA
CAGGTACCCATAGAAATCTGTGGGtATAAAGCTATAGGTACAGTATTAGTAGGACCTACA
CCTGTCAACATAATtGGAAGAAATCTGTtGACCCAGATtGGTTGCACATTAAATTTTCCc
ATTAGtCCTATtGAAACTGTACCAGTAAAATTAAAGCCAGGAATGGATGGCCCAAAAGTT
AAACAGTGGCCACTGACAGAAGAAAAAATaAAaGCATTAaTAGAAATTTGTACAGAAATG
GAAAAGGAAGGAAAAATTTCAAAAATTGGGCCTGAaAACCCATACAATACTCCAATATTT
GCCATAAagAAAAAAGACAGTACTAAATGgAGAAAATTAGTAGACTTCAGGGAACTtAAT
AAGAGAACTCaAGACTTCTGGGAAGTTCAATTAGGaATACCACATCCTGCTGGGTTAAAA
AAGAAAAAATCAGTGACAGTACTGGATGTAGGTGATGCATATTTTTCAGTTCCCTTAGAT
AAAGACTTCAGGAAGTATACTGCATTTACAATACCTAGTAgAAACAATGAGaCAcCAGgG
GTTAGATATCAGTACAATGTGCTTCCACAGGGATGGAaAGGATCACCAGCAATAtTCCAA
AGCAGCATGACAAAAATCTTAGAGCCTTTTAGAAAACAAAATCCAgACATAGTTaTCTAT
CAATACaTGGATGATTTGTATGTAGGATCTGACTTAgAAATAGGACAGCATAGAACaaAA
ATAGAGGAACTGAGACAACATCTGTTAAaGTGGGGATTTACCACACCAGACAAAAAACAT
CAGAAAGAACCTCCATTTCTTTGGATGGGTTATGAACTCCATCCTGATAAATGGACAGTA
CAGCCTATAAAGCTgCCAGAAAAAGATAGCTGGACTGTCAATGACATACAGAAGTTA
>SubjectN|2008-07-07
cCTCAgATcacTCTtTGgCAACGACCCCTTGTCACAGtAAGGATAGGGGGGCAAcTAAAG
GAAGCTCTATTAGACACAGGAGCAGATGATACAGTACTAGAAGAAATGAATTTGCCAGGA
AGATGGAAACCAAAAATGATAGGGGGAATTGGAGGTTTTATCAAAGTAAGACAGTATGAT
CAGATACTCATAGAAATTTGTGGACATAAAGCTATAGGTACAGTTTTAGTAGGACCTACC
CCTGTCAACATAATtGGAAGAAATCTGttGAcTCAGATtGGTTGCACTTTAAATTTTCCC
ATTAGtCCTATtGAAACTGTACCAGTAAAATTAAAGCCAGGAATGGATGGCCCAAAAGTT
AAACAATGGCCATTGACAGAGGAAAAAATAAAAGCATTAGAAGAAATTTGTGCAGAAATG
GAAAAGGAAGGGAAAATTACAAAAATTGGGCCTGAAAATCCCTACAATACTCCAGTATTT
GCCATAAAGAAAAAAGACAGTACTAAATGGAGAAAATTAGTAGATTTCAGAGAACTTAAT
AAGAGGACTCAAGACTTCTGGGAAGTTCAATTAGGAATACCACATCCCTCAGGGTTAAAG
AAGAAAAAATCAGTAACAGTACTGGATGTGGGTGATGCATATTTTTCAGTTCCCTTAGAT
AAAGACTTCAGGAAGTATACTGCATTtACCATACCTAGTAGAAACAATGAGACACCAGGG
ATTAGATATCAGTACAATGTACTTCCACAGGGATGGAAAGGATCACCAGCAATATTCCAA
AGTAGCATGACAAAAATCTTAGAgCCTTTTAGAAGACAAAATCCAGACATAGTTATCTAT
CAATATATGGATGATTTATATGTAGGCTCTGACTTAGAAATAGGGCAGCATAGAACAAAA
ATAGAGGAACTGAGACAACATCTGTTGAGGTGGGGATTTACCACACCAGACAAAAAACAT
CAGAAAGAACCTCCATTCCTCTGGATGGGtTATGAACTCCATCCTGATAAATGGACAGTG
CAGCCTATAGTGCTGCCAGAAAAAGACAGCTGGACTGTCAATGACATACAGAAGTTA
>Subject21|2010-04-24
CCTCAGATCACTCTTTGgCAACGaCCCCTCGTCgcAATAAAAGTAGAGGGGCAACTAAAG
GAAGCTCTATTAGATACAGGAGCAGATGATACAGTATTAGAAGAAATGAATTTACCAGGA
AGATGGAAACCAAAAATGATAGGGGGAATTGGAGGTTTTATCAAAGTAAGACAGTATGAT
CAGATACGCATAGAAATCTGTGGACATGAAGCTATAGGTACAGTATTAGTAGGACCTACA
CCTGTCAACAtAATtGGAAGAAATCTGTtGACTCAGATTGGTTGCACTTtAAaTTTtCCt
ATtagtCctatTGAAACTGTACCAGTAAAATTAAAGCCAGGAATGGATGGCCCAAAGGTT
AAACAATGGCCATTGACAGAAGAAAAAATAaAAGcactagtaGAAATTTGTACAGAAATG
GAAAAGGAAGGGAAAATTTCAAAAATTGGGCCTGAAAATCCATACAATACTCCAGTATTT
GCCaTaaAGAAAAAGGACAGTACTAAGTGGAGAAAATTAGTAGATTTCAGGGAACTTAAT
AAGAGAACTCAAGACTTCTGGGAaGTTCAATTAGGGATACCgCATCCCGCAGGATtAAAA
AAGAAAAAATCAGTGACAGTACTGGATGTGGGTGATGCATATTTTTCAGTTCCCTtAGAt
AAAGAATTCAGGAAGtAtACTGCATTTACCATACCTAGTATAAACAATGAGACaCCAGGG
ATTAGATATCAGTATAATGTGCTTCCACAGGGATGGAAAGGATCACCAGCAATATTCCAA
TGTAGCATGACGAAAATCTTAGaTCCCTTTAGAAAACAAAATCCAGATATAGTTATCTAT
CAATACATGGATGACTTGTATGTAGGGTCTGACTTAGAAATAGGGCAGCACAGAACAAAA
ATAGAGGAACTGAGAGAACATCTGTTAAAGTGGGGATTTACCACCCCAGACAAAAAGCAT
CAGAAAGAACCTCCATTCCTTTGGATGGGTTATGAACTGCATCCTGATAAATGGACAGTA
CAGCCTATAGTGCTGCCAGAAAAGGACAGCTGGACTgTCAATGAcATACAGAAGTTA
>Subject309|2006-03-08
CCTCAAATCTCTCTTTGGCAACGACCCCTCGTCGCAATAAGGATAGGGGGGCAGCTAAAG
GAAGCTCTATTAGATACAGGAGCAGATGATACAGTATTAGAAGAAATGAATTTGCCAGGA
AGATGGAAACCAAAGATGATAGGGGGAATTGGGGGTTTTATCAGAGTAAAACAGTATGAT
CAAATACCCATAGAaATCTGTGGACATAAGGCTATAGGCACAGTATTAGTAGGACCTACA
CCTGTCAACATAATTGGAAGAAATcTGTTGACTCAGATTGgCTgcacTCTAAAttttCCC
ATTAgTCCTATtgAaaCtGTGCCAGTAAAATTAAAGCCAGGAATGGATGGCCCAAAAGTT
AAACAATGGCCaTTAACAGAAGAAAAGATAACAgCaTTAATAGaaATcTGTACAGAAATG
GAAAAGGAAGGGAAAATTTCAAGAATTGGACCTGAAAATCCATATAATACACCAGTATTT
GCCATAAAGAAAAAAGACAGTACTAAGTGGAGAAAATTAGTAGATTTCAGAGAACTTAAT
AAGAGAACTCAAGACTTCTGGGAAGTTCAATTAGGAATACCACATCCCGCAGGGTTAAAA
AAGAAGAAATCAGTAACAGTACTGGATGTGGGTGATGCATATTTTTCAGTTCCCTTAGAT
AAAGAAtTCAGGAAGTATACTGCATTTACCATACCTAGTAGAAACAATGAGACACCAGGG
ATTAGATATCAGTACAATGTGCTGCCACAGGGGTGGAAAGGATCACCAGCAATATTCCAA
AGCAGCATGACTAAAATCTTAGAGCCTTTTAGAAAACAAAATCCAGACATAGTTATCTAT
CAATACATGGATGATTTGTATGTAGGATCTGACTTAGAAATAGGACCGCATAGAGCAAAA
ATAGAGGAACTGAGACAACACCTGTTGGGGTGGGGACTTACCACACCAGACAAAAAACAT
CAGAAGGAACCTCCATTCCTTTGGATGGGTTATGAACTCCaTCCTGATAaATGGACAGTA
CAGCCCATAaACCTGCCAGAaAAGGaAAGCTGGACTGtCAATGACATACAGAAGtTA
>Subject309|2005-08-20
CCTCAAATCTCTCTTTGGCAACGACCtCTCGTCGCAATAAGGATAGGGGGGCAGCTAAAG
GAAGCTCTATTAGATACAGGAGCAGATGATACAGTATTAGAAGAAATGAATTTGCCAGGA
AGATGGAAACCAAAGATGATAGGGGGAATTGGGGGTTTTATCAGAGTAAAACAGTATGAT
CAAATACCCATAGAAATCTGTGGACATAAGGCTATAGGCACAGTATTAGTAGGACCTACA
CCTGTCAACATAATTGGAAGAAATCTGTTGACTCAGATTGGCTgCACTCTAAATTttCCC
ATTAgTCCtatTgaaactgtgccagtaaaattaaagccaggaatggatggccCAAaagTt
AAAcaaTGgcCATTAACAGAAGAaAaGAtaAcagcaTTAATAGaAATCTGTACAGAAATG
GAAAAGGAAGGGAAAATTTCAAGAATTGGACCTGAAAATCCATATAATACACCAGTATTT
GCCATAAAGAAAAAAGACAGTACTAAGTGGAGAAAATTAGTAGATTTCAGAGAACTTAAT
AAGAGAACTCAAGACTTCTGGGAAGTTCAATTAGGAATACCACATCCCGCAGGGTTAAAA
AAGAAGAAATCAGTAACAGTACTGGATGTGGGTGATGCATATTTTtcagTtCCcTTAGAT
AAagAaTtCAGGAAGTATACTGCATTTACCATACCTAGTAGAAACAATGAGACACCAGGG
ATTAGATATCAGTACAATGTGCTGCCACAGGGGTGGAAAGGATCACCAGCAATATTCCAA
AGCAGCATGACTAAAATCTTAGAGCCTTTTAGAAAACAAAATCCAGACATAGTTATCTAT
CAATACATGGATGATTTGTATGTAGGATCTGACTTAGAAATAGGACCGCATAGAGCAAAA
ATAGAGGAACTGAGACAACACCTGTTGGGGTGGGGACTTAccacaccagacaaaaaacat
cagaaagaacctccattcctttggatgggttatgaactccatcctgataaatggacagta
cagcccataaacctgccagaaaaagaAAGCTGGACTGtCAATGACATACAGAAGtTA
>Subject30|2011-07-28
ccTcaaatCACTCTTTGGCAACGACCCCTCGTCACAGTAAAAATAGGGGGGCAACTAAAG
GAAGCTCTATTAGATACAGGAGCAGATGATACAGTATTAGAAGACATGAaTTTaCCAGGA
AGATGGAAACCAAAAATGATAGGGGGAATTGGAGGtttTATCAAAGTAAGACAGTATGAT
CAGATACTCGTAGAAATATGTGGAtATAaAGCTATAGGTACAGTATTAGTAGGACCTACA
CCTGTCAACAtAATtGGAAGAAATCTGTtGACTCAAATtGGatgtaCTTtAAaTTTTCCC
ATTAGTCCTATTGAAACTGTACCAGTAAAATTAAAGCCAGGAATGGATGGCCCAAAAGTT
AAGCAATGGCCATTGACAGAAGAAAAAATAAAAGCATTAGTAGAAATTTGTACaGAAATG
GAAAAGaAAGGAAAAATTTCAAAAATTGGGCCTGAAAATCCaTACAataCTCCAGTATTT
GCCATAAAGAAAAAaGACAGTACTAAATGGAGAAAACTAGTAGATTTCAGAGAACTTAAT
AAGAGAACTCAAGACTTCTGGGAAGTTCAATTAGGAATACCACATCCCGCAGGGTTaAAA
AAGAAAAAGTCAGtAACaGTACTGGATGTGGGAGATGCATATTTtTCAGTTCCCTtAGAt
AAAGACTTCAGAAAGTATACTGCATTTACCATACCTAGTACAAAcAATGAgAcaCCAGGa
ATTAGATATCAGTACAATgTGCTTCCaCAGGGATGGAAAGGATCACCAGCAATCTTCCAA
AGTAGCATGACAAAAATtTTAGAGCCTTTTAGAAAACAAAACCCAGACATGGTGATCTAT
CAATACATGGATGACTTGTATGTAGGATCTGACCTAGAAATAGAACAaCATAGAACAAAA
ATCGAGaaaCTGAGACAACATCTGTTGAGaTGGGGgTTTACCACACCAGACAAAAAGCAT
CAGAAAGAaCCTCCATTCCTTtGgatGGgTtatgAactCcatCctgatAAaTGGACAGTA
CAGCCTAtaaAGCTGCCAGAAAAGGACAGCTGGACTGTCAATGACATACAGAAATTA
>Subject30|2009-12-09
CCTCAAATCACTCTTTGGCAACGACCCCTCGTCACAGTAAAAATAGGGGGGCAACTAAAG
GAAGCTCTATTAGATACAGGAGCAGATGATACAGTATTAGAAGACATGAGTTTGCCAGGA
AGATGGAAACCAAAAATGATAGGGGGAATTGGAGGTTTTATCAAAGTAAGACAGTATGAT
CAGATACTCGTAGAAATATGTGGAtATaAAGCTATAGGTACAGTATTAGTAGGACCTACA
CCTGTCAACATAATTGGAAGAAATCTGTTGACTCAAATTGGatGTACTTTAAATTTTCCC
ATTAGtCcTATTGAAACTGTACCAGTAAAATTAAAGCCAGGAATGGATGGCCCAAAAGTT
AAGCAATGGCCATTGACAGAAGAAAAAATAAAAGCATTAGTAGAAATTTGTACAGAAATG
GaAAAGgAAGGAAAAATTTCAAAAATTGGGCCTGAAAATCCATACAATACTCCAGTATTT
GCCATAAAGAAAAAAGACAGTACTAAATGGAGAAAACTAGTAGATTTCAGAGAACTTAAT
AAGAGAACTCAAGACTTCTGGGAAGTTCAATTAGGAATACCACATCCCGCAGGGTTGAAA
AAGAAAAAGTCAGTAACAGTACTGGATGTGGGAGATGCATATTTCTCAGTTCCCTTAGAT
AAAGACTTCAGAAAGTATACTGCATTTACCATACCTAGTACAAACAATGAGACACCAGGG
ATTAGATATCAGTACAATGTGCTTCCACAGGGATGGAAAGGATCACCAGCAATCTTCCAA
AGTAGCATGACAAAAATCTTAGagCCTTTTAGAAAACAAAACCCAGACATGGTGATCTAT
CAATACATGGATGACTTGTATGTAGGATCTGACCTAGAAATAGaacaacatagAacAAAA
atcgaGgAACTGAGACAACATCTGTTGAGATGGGGGTTTACCACACCAGACAAAAAGCAT
CAGAAAGAACCTCCATTCCTTTGGATGGGTTATGAACTCCATCCTGATAAATGGACAGTA
CAGCCTATAAAGCTGCCAGAAAAGGACAGCTGGACTGTCAATGACATACAGAAATTA
>Subject3|2010-08-06
CCTCAGATCACTCTTTGGCAaCGACCCCTCGTtGCAATAAAGATAGGGGGGCAACTAAAG
GAAGCTCTATTAGATACAGGAGCAGATGATACAGTATTAGAAGAAATGAATTTGCCAGGG
AGATGGAAACCAAAAATGATAGGAGGAATTGGaGGtTTTATCAAAGTAAGACAATATGAT
CAGaTACCCATAGAAATCTGTGGGCATAAAGCTACGGGTACAGTATTAATAGGACCTACA
CCTGTCAACATAATTGGAAGAAATCTGTTGACTCAGCTTGGTTGCACTTTAAATTTTCCC
ATTAGTCCTATTGAAACTGTACCAGTAAAATTAAAGCCAGGaATGGATGGCCCAAAAGTT
AAACAATGGCCATTGACAGAAGAAAAAATAAAAGCATTAGTAGAAATTTGTACAGAAATG
GAAAAGGAAGGAAAAATTTCAAAAATTGGGCCTGAAAATCCATACAATACTCCAGTATTT
GCCATAAAGAAAAAAGACAGTACTAAATGGAGAAAATTAGTAGATTTCAGAGAACTTAAT
AAGAGAACTCAAGACTTCTGGGAAGTTCAATTAGGAATACCACATCCCTCAGGGTTAAAA
AAGAAAAAATCAGTAACTGTATTGGATGTGGGTGATGCATATTTTTCAGTTCCTTTAGAT
AAAGACTTCAGGAAGTATACTGCATTTACCATACCTAGTaTAAACAATGAGACACCAGGG
ATTAGGTATCAGTATAATGTGCTTCCACAGGGATGGAAAGGATCACCAGCAATATTTCAA
AGCAGCATGACAAGAATCTTAGAGCCTTTTAGAAAACAAAATCCAGACATAGTTATCTAT
CAATACATGGATGATTTGTATGTAGGATCTGACTTGGAAATAGGGCAGCATAGAACAAAA
ATAGAGGAACTGAGAGAACATCTGTTGAAGTGGGGATTTACCACACCAGATAAAAAGCAT
CAGAAAGAACCCCCATTCCTTTGGATGGGTTATGAACTCCACCCTGATAAATGGACAGTA
CAGCCTATAAATCTGCCAGTAAAAGACAGCTGGACTGTCAATGACATACAAAAGTTA
>Subject3|2009-02-17
CCTCAaATCACTCTTTGGCAACGACCCCTCGTtGCAATAAAGATAGGGGGGCAACTAAAG
GAAGCTCTATTAGATACAGGAGCAGATGATACAGTATTAGAAGAAATGAATTTGCCAGGG
AGATGGAAACCAAAAATGATAGGAGGAATTGGAGGTTTTATCAAAGTAAGACAATATGAT
CAGATACCCATAGAAATCTGTGGGCATAAAGCTACGGGTACAGTATTAATAGGACCTACA
CCTGTCAACATAATtGGAAGAAATCTGTtGACTCAGCTtGGTTGCACTTTAAATTTTCCC
ATTAGtCCTATtGAAACTGTACCAGTAAAATTAAAGCCAGGaATGGATGGCCCAAAAGTT
AAACAATGGCCATTGACAGAAGAAAAAATAAAAGCATTAGTAGAAATTTGTACAGAAATG
GAAAAGGAAGGAAAAATTTCAAAAATTGGGCCTGAAAATCCATACaATACTCCAGTATTt
gCCATaAAGAAAAAAGACAGTACTAAATGGAGAAAATTAGTAGATTTCAGAGAACTTAAT
AAGAGAACTCAAGACTTCTGGGAAGTTCAATTAGGAATACCACATCCCTCAGGGTTAAAA
AAGAAAAAATCAGTAACTGTATTGGATGTGGGTGATGCATATTTTTCAGTTCCTTTAGAT
AAAGAcTTCAGGAAGTATACTGCATTTACCATACCTAGTATAAACAATGAGACACCAGGG
ATTAGGTATCAGTATAATGTGCTTCCACAGGGATGGAAAGGATCACCAGCAATATTTCAA
AGCAGCATGACAAaAATCTTAGAGCCTTTTAGAAAACaAAATCCAGACATAGtTATCTAT
CAATACATGGATGATTTGTATGTAGGATCTGACtTGGAAATAGGGCAGCATAGAaCAAAA
ATAGAGGAACTGAGAGAACATCTGTTGAAGTGGGGATTTACCACACCAGATAAAAAGCAT
CAGAAAGAACCCCCATTCCTTTGGATGGGTTATGAACTCCACCCTGATAAATGGACAGTA
CAGCCTATAAATCTGCCAGaAAAAGACAGCTGGACTGTCAATGACATACAAAAGTTA
>Subject2712|2011-02-17
CCTCAAATCACTCTTTGGCAACGACCCCTCGTCACAATAAAGATAGGAGGGCAACTAAAG
GAAGCTCTATTGGATACAGGAGCAGATGATACAGTATTAGAAGAAATGAGTTTACCAGGA
AAATGGAAACCAAAATTGATAGGCGGAATTGGAGGTTTTATCAAAGTTAGACAGTATGAT
CAGATACCCATAGAAATATGTGGCCACAAAGCTATAGGTACAGTATTAATAGGACCTACA
CCTGTCAACATAATTGGAAGAAATCTGTTGACTCAGCTTGGCTGCACTTTAAATTTTCCC
ATTAGTCCTATTGAAACTGTACCAGTAAAATTAAAGCCAGGAATGGACGGCCCAAAAGTT
AAACAATGGCCATTGACAGAAGAAAAaATAAAAGCATTAGTAGAAATTTGTACAGAAATG
GAAAAGGAAGGAAAAATTTCAAAAATTGGGCCCGAAAATCCATACAATACTCCAGTATTT
GCCATAAAGAAAAAAGATGGTACTAAATGGAGAAAATTAGTAGATTTCAGAGAACTTAAT
AAGAGAACTCAAGACTTCTGGGAAGTTCAATTAGGAATACCACACCCcGCAGGGTTAAAa
AAGAAAAAATCAGTAACAGTACTGGATGTGGGTGATGCATATTTTTCAGTTCCCTTAGAT
AAAGACTTCAGGAAGTATACTGCATTtACCATACCCAGTACAAACAATGAaACACCAGGA
ATTAGATATCAGTACAATGTGCTTCCACAGGGATGGAAGGGATCACCAGCAATATTCCAA
AGTAGCATGACAAAAATATTAGAGCCTTTTAGAAGAAAAAATCCAGACATaGTTATCTAT
CAATACATGGATGATTTGTATGTAGGATCTGACTTAGAAATAGGGCAGCATAGAGCAAAA
ATAGAGGAACTGAGACAACATCTGTTGAGTTGGGGGTTTACCACACCAGATAAAAAACAT
CAGAAAGAACCACCATTCCTTTGGATGGGTTATGAACTCCATCCTGATAAATGGACAGTA
CAGCCTATAGTGCTGCCAGAAAAAGACAGCTGGACTGTCAATGACATACAGAAGTTA
>Subject2712|2009-06-24
CCTCAAATCACTCTTTGGCAACGaCCCctCGTCACAATAAAGATAGGAGGGCAACTAAAG
GaAgCTCTATTGGATACAGGAGCAGATGATACAGTATTAGaAgAcATGAGTTTACCAGGA
AaATGGAAACCAAAATTGATAGGCGGAATTGGAGGTTTTATCAAAGTTAGACAGTATGAT
CAGATACCCATAGAAATATGTGGCCACAAAGCTATAGGTACAGTATTAATAGGACCTACA
CCTGTCAACATAATTGGAAGAAATCTGTTGACTCAGcTtGgctgcacTTtAAaTTTTCCC
ATTAGtCctaTtgaAactgtaCcAGTAAAATTAAAGCCAGGAATGGACGGCCCAAAAGTT
AAACAATGGCCATTGACAGAAGAAAAaATAAAAgCATTAGTAGAAAtTTGTACAGAAATG
GaAAAGgAAGGAAAAATTTCAAAAaTTGGGCCCGAAAATCCATACAATACTCCAGTATTT
GCCATAAAGaAAAAAgATGGTACTAAATGGAGAAAATTAGTAGATTTCAGAGAACTTAAT
AAGAGAACTCAAGACTTCTGGGAAGTTCAATTAGGAATACCACACCCCGCAGGGTTAAAa
AAGAAAAAATCAGTAACAGTACTGGATGTGGGTGATGCATATTTTTCAGTTCCCTTAGAT
AAAGACTTCAGGAAGTAtACTGCATTTACCATACCCAGTACAAACAATGAAACACCAGGa
ATTAGATATCAGTACAATGTGCTTCCACAGGGATGGAAGGGATCACCAGCAATATTCCAA
AGTAGCATGACAAAAATATTAGAGCCTTTTAGAAGAAAAAatCcagacatagTtatctat
cAatacatGgatgaTtTGTATGTAGGATCTGACTTAGAAATAGGGCAGCATAGAGCAAAA
ATAGAGGAACTaAGaCAACATCTGTTGAGTtGGGGgTTtaCcacaCcagatAAAAAacat
cagAAagAaCcaCcaTtCcTTtGgatGGgTtatgAacTCCATCCTGATAAATGGACAGTA
CAGCCTATAGTGCTGCCAGAAAAAGACAGCTGGACTGTCAATGACATACAGAAGTTA
>Subject26|2011-04-14
CCTCAAATCTCTCTTTGGCAACGACCCCTCGTCACAATAAGTaTAGGGGGGCAGCAAAAG
GAAGCTCTATTAGATACAGGAGCAGATGACACAGTATTAGAAGAAATGAATTTGCCAGGA
AGATGGAAACCAAAGATGATAGGGGGAATTGGaGGTTTTATCAGAGTAAAACAGTATGAT
CAAATACCCATAGAAATCTGTGGACATAAaGCTATAGGCACAGTATTAGTAGGACCTACA
CCTGTCAACATAATTGGAAGAAATCTGTTGACTCAGATTGGCTGCACTtTAAATTTTCCC
ATTAGTCCTATTGAAACTGTGCCAGTAAAATTAAAGCCAGGAATGGATGGCCCAAAAGTT
AAACAATGGCCACTAACAGAAGAAAAGATAACAGCATTAATAGAAATCTGTACAGAAATG
GAAAAGGAAGGGAAAATTTCAAGAATTGGACCTGAAAATCCATATAATACACCAGTATTT
GCCATAAAGAAAAAAGACAGTACTAAGTGGAGAAAATTAGTAGATTTCAGGGAACTTAAT
AAGAGAACTCAAGACTTCTGGGAAGTTCAATTAGGAATACCACATCCCGCAGGGTTAAAA
AAGAAGAAATCAGTAACAGTACTGGATGTGGGTGATGCATATTTTTCAaTTCCCTTAGAT
AAAGAATTCAGGAAGTATACTGCATTTACCATACCTAGTAGAAACAATGAGACACCAGGG
ATTAGATACCAGTACAATGTGCTGCCACAGGGGTGGAAAGGATCACCAGCAATATTCCAA
AGCAGCATGACTAAAATCTTAGAGCCTTTTAGAAAACAAAATCCAGACATAGTTATCTAT
CAATACATGGATGATTTGTATGTAGGATCTGACTTAGAAATAGGACAGCATAGAGCAAAA
GTAGAGGAACTGAGACAACATCTGTTGGGGTGGGGGCTTACCACACCAGACAAAAAACAT
CAGAAGGAACCTCCATTCCTTTGGATGGGTTATGAACTCCATCCTGATAAATGGACAGTA
CAGCCTATAAACCTGCCAGAAAAGGAAAGCTGGACTGTCAATGACATACAGAAGTTA
>Subject26|2009-11-12
CCTCAAATCTCTCTTTGGCAACGACCCCTCGTCACAATAAGTaTAGGGGGGCAGCAAAAG
GAAGCTCTATTAGATACAGGAGCAGATGACACAGTATTAGAAGAAATGAATTTGCCAGGA
AGATGGAAACCAAAGATGATAGGGGGAATTGGGGGTTTTATCAGAGTAAAACAGTATGAT
CAAATACCCATAGAAATCTGTGGACATAAGGCTATAGGCACAGTATTAGTAGGACCTACA
CCTGTCAACATAATtGGAAGAAATCTGTtGACTCAGATTGGCTGCACTCtAAATTTTCCC
ATtAGTCCTATTgAAACTGTGCCAGTAAAATTAAAGCCAGGAATGGATGGCCCAAAAGTT
AAACAATGGCCAtTAACAGAAGAAAAGATAACAGCATTAATAGAAATCTGTACAGAAATG
GAAAAGGAAGGGAAAATTTCAAGAATTGGACCTGAAAATCCATATAATACACCAGTATTT
GCCATAAAGAAAAAAGACAGTACTAAGTGGAGAAAATTAGTAGATTTCAGGGAACTTAAT
AAGAGAACTCAAGACTTCTGGGAAGTTCAATTAGGAATACCACATCCCGCAGGGTTAAAA
AAGAAGAAATCAGTAACAGTACTGGATGTGGGTGATGCATATTTTTCAGTTCCCTTAGAT
AAAGAATTCAGGAAGTATACTGCATTTACCATACCTAGTAGAAACAATGAGACACCAGGG
ATTAGATACCAGTACAATGTGCTGCCACAGGGGTGGAAAGGATCACCAGCAATATTCCAA
AGCAGCATGACTAAAATCTTAGAGCCTTTTAGAAAACAAAATCCAGACATAGTTATCTAT
CAATACATGGATGATTTGTATGTAGGATCTGACTTAGAAATAGGACAGCATAGAGCAAAA
ATAGAGGAACTGAGACAACATCTGTTGGGGTGGGGGCTTACCACACCAGACAAAAAACAT
CAGAAGGAACCTCCATTCCTTTGGATGGGTTATGAACTCCATCCTGATAAATGGACAGTA
CAGCCTATAAACCTGCCAGAAAAGGAAAGCTGGACTGTCAATGACATACAGAAGTTA
>Subject23|2009-08-24
CCTCAGATCACTCTTTGGCAACGACCCCTTgtCaCAATAAAGATAGGGGGGCAACTaAAG
GAAGCTCTATTAGATACAGGAGCAGATGATACAGTATTAGAAGAAATGAATTTGCCAGGG
AGATGGAAACCAAAAATGATAGGAGGAATTGGAGGTTTTATCAAAGTaAGACAGTATGAC
CAAATACCCATAGAAATCTGTGGATGTAAAGCTATAGGTACAGTATTAGTAGGACCTACC
CCTGTCAACATAATtGGAAGAAATCTGTTGACTCAGCTTGGTTGCACTTTAAATTTTCCC
ATtAGTCCTATTgAAACTGTACCAGTAAaATTAAAGCCAGGAATGGATGGCCCAAAAGTT
AAACAATGGCCATTGACAGAAGAAAAAATaAAAGCATTaGTAGAAATCTGTACAGAAATG
GAAAAGGAAGGAAAAATTTCAAAAATTGGGCCTGAAAATCCATATAATACTCCAaTATTT
GCtATAAAGAAAAAAGACAGTACTAAATGGAGAAAATTAGTAGATTTCAGAGAACTTAAT
AAGAAAACTCAAGACTTCTGGGAAGTTCAGTTAGGAATACCACATCCTGCAGGGTTAAAA
AAGAAAAAATCAGTAACAGTACTGGATGTGGGTGATGCATATTTTTCAGTTCCTTTAGAT
AAAGAATTCAGGAAGTAtACTGCATTTACCATACCAAGTATAAATAATGAGACACCAGGA
ATTAGATATCAGTACAATGTGCTGCCACAGGGATGGAAAGGATCACCAGCAATATTtCAA
AGCAGCATGACAAAAATCTTAGATCCTTTTAGAAAACAAAATCCAGACATAGTTATCTAT
CAATACATGGATGATTTGTATGTAGGATCTGAtTTAGAAATAGGGCAGCATAGAGCAAAA
ATAGAGGAACTGAGACAaCATCTGTTGAaGTGGGGATTTACCACACCAGACAAGAAACAT
CAGAAAGAACCtCCATTCCTTTGGATGGGTTATGAACTCCATCCTGATAAATGGACAGTa
CAGCCTATAGTACTGCCAGAAAAAGACAGCTGGACtGTCAATGACATaCAGAAGTTA
>Subject23|2007-09-27
CCTCAGATCACTCTTTGGCAACGACCCCTTGTCACAATAAAGATAGGGGGGCAACTAAAG
GAAGCTCTATTAGATACAGGAGCAGATGATACAGTATTAGAAGAAATGAATTTGCCAGGa
AGATGGAAACCAAAAATGATAGGAGGAATTGGAGGTTTTATCAAAGTaAGACAGTATGAC
CAAATACCCATAGAAATCTGTGGAaGTAAAGCTATAGGTACAGTATTAGTAGGACCTACC
CCTGTCAACATAATtGGAAGAAATCTGTtGACTCAGCTtGGTTGCACTTTAAATTTTCCC
ATTAGtCCTATtGAAACTGTACCAGTAAaATTAAAGCCAGGAATGGATGGCCCAAAAGTT
AAACAATGGCCATTGACAGAAGAAAAAATAAAAGCATTAGTAGAAATCTGTACAGAAATG
GAAAAGGAAGGAAAAATTTCAAAAATTGGGCCTGAAAATCCATATAATACTCCAGTATTT
GCtATAAAGAAAAAAGACAGTACTAAATGGAGAAAATTaGTAGATTTCAGAGAACTTAAT
AAGAAAACTCAAGACTTCTGGGAAGTTCAaTTAGGAATACCACATCCtGCAGGGTTAAAA
AAGAAAAAATCAGTAACAGTACTGGATGTGGGTGATGCATATTTTTCAGTTCCtTTAGAT
AAAGAATTCAGGAAGTAtACTGCATTTACCATACCaAGTATAAATAATGAGACACCAGGa
ATTAGATATCAGTACAATGTaCTGCCACAGGGATGGAAAGGATCACCAGCAATATTtCAA
AGtAGCATGACAAAAATCTTAGATCCTTTTAGAAAACAAAATCCAGACATAGTTATCTAT
CAATACATGGATGATTTGTATGTAGGATCTGACTTAGAAATAGGGCAGCATAGAGCAAAA
ATAGAGGAACTaAGACAACATCTGTTGAGGTGGGGATTTACCACACCAGACAAGAAACAT
CAGAAAGAACCtCCATTCCTTTGGATGGGTTATGAACTCCATCCTGATAAATGGACAGTa
CAGCCTATAGTACTGCCAGAAAAAGACAGCTGGACTGTCAATGACATACAGAAGTTA
>Subject31|2009-12-23
CCTCAAATCACTCTTTGGCAACGACCCCTCGTCACAATAAAGATAGGGGGGCAACTAAGG
GAAGCTCTATTAGACACAGGAGCAGATGATACAGTAATAGAAGAAATAAGTTTGCCAGGA
AGATGGAAACCAAAAATGATAGGGGGAATTGGAGGTTTTATCAAAGTAAGACAGTATGAT
CAGATACCCATAGAAATATGTGGACATAAAGCTATAGGTACAGTGTTAGTAGGACCTACA
CCTGTCAACATAATtGGAAGAAATCTaTtGACTCAGATtGGTTGCACTCTAAATTTTCCC
ATtAGtCCTATtGAAACTATACCAGTAAAATTAAAGCCAGGGATGGATGGCCCAAAAGTT
AAACAATGGCCATTGACAGAAGAAAAAATAAAAGCATTAATGGAAATTTGTACAGAAATG
GAGAAGGAAGGAAAAATTTCAAAAATTGGGCCTGAAAATCCATACAATACTCCAATATTT
GCCATAAAGAAAAAGGACAGTACTAAATGGAGAAAATTGGTAGATTTTAGAGAACTTAAT
AAGAAAACTCAGGACTTTTGGGAAGTCCAATTAGGAATACCACATCCCGCAGGGTTAAAA
AAGAAAAAATCAGTAACAGTACTAGATGTAGGTGATGCATATTTTTCAGTTCCCTTAGAt
GAAGACTTCAGGAAGTATACTGCATTTACCATACCTAGTATAAACAATGAGACACCAGGG
ATTAGATACCAGTACAATGTGCTTCCACAGGGATGGAAAGGATCACCATCAATATTTCAA
AGTAGCATGACAAAAATCTTAGAGCCCTTTAGAAAACAAAACCCAGACATAGTTATCTAT
CAATACATGGATGATTTGTATGTAGGGTCTGACTTAGAAATAGGGAAGCATAGAACAAAA
ATAGAAGAACTGAGACAACATCTGTTAAAGTGGGGGTTCACCACACCAGACAAAAAACAT
CAGAAAGAACCTCCATTCCTTTGGATGGGTTATGAACTCCATCCTGATAAATGGACAGTA
CAGCCTATAGTGCTGCCAGAAAAGGACAGCTGGACTGTCAATGACATACAGAAGTTA
>Subject2294|2007-07-05
CCTCAGATCACTCTTtGGCAACGACCCGTTGTCACAATAAGGGTAGGGGGGCAACTGAAG
GAAGCTCTATTAGATACAGGAGCAGATGATACAGTATTAGAAGAAATAAATTTGCCAGGA
AGATGGAAGCCAAAAATGATAGGGGGAATTGGAGGTTTTATCAAAGTAAGACAGTATGAT
CAAATACCCATAGAAATCTGTGGGAAGAAAGCTATAGGTACAGTATTAGTAGGACCTACA
CCTGTTAACATAATTGGAAGAAATCTGTTGACTCAGCTTGGTTGCACCTTAAATTTTCCC
ATTAGTCCTATTGAAACTGTACCAGTAAAATTAAAACCAGGAATGGATGGCCCAAAAGTT
AAACAATGGCCATTGACAGAAGAAAAAATAAAAGCATTAGTAGAAATCTGTACAGAAATG
GAAAAAGAAGGAAAGATTTCAAAAATTGGGCCTGAAAATCCATACAATACTCCAGTATTT
GCCATAAAGAAAAAAGACAGTACTAAATGGAGAAAATTAGTAGATTTCAGAGAACTTAAT
AAGAGAACTCAAGACTTCTGGGAAGTTCAATTAGGAATACCACATCCCGCAGGGTTAAAA
AAGAAAAAGTCAGTAACAGTACTGGATGTGGGTGATGCATATTTTTCAATTCCCTTAGAT
AAAGAATTCAGGAAGTATACTGCATTTACCATACCTAGTACAAACAATGAGACACCAGGG
ATTAGATACCAGTATAATGTGCTTCCACAGGGATGGAAAGGATCACCAGCAATATTTCAA
AGTAGCATGaCAAGAATTTTAGAGCCTTTTAGAAAACAAAATCCAGACATAGTTATCTAT
CAATACATGGATGATTTGTATGTAGGATCTGACTTAGAGATAGGGCAACATAGGACAAAA
ATAGAAGAACTGAGGCAACATCTGTTGCAGTGGGGACTTACCACACCAGACAAAAAACAT
CAGAAAGAACCTCCATTCCTTTGGATGGGCTATGAACTCCATCCTGATAAATGGACAGTA
CAGCCTATAGTGCTGCCAGAAAAGGACAGCTGGACTGTTAATGATATACAGAAGTTA
>Subject20|2011-01-28
CCTCAGATCACTCTTTGGCAACGACCCCTCGTCACAGTAAAGATAGGGGGGCAACTAAAG
GAAGCTCTATTAGATACAGGAGCAGATGACACGGTATTAGAAGACATGAATTTGCCAGGA
AGGTGGAAACCAAAAATGATAGGGGGAATTGGAGGTTTTATCAAAGTAAGACAGTATGAG
CAGATACCTATAGAAATCTGTGGGCATAAAGCTATAGGTACAGTATTAATAGGACCTACA
CCTGTCAACATAATTGGAAGAAATCTGTTGACTCAGATTGGTTGCACGTTAAATTTTCCC
ATTAGTCCTATTGAAACTGTACCAGTAAAATTAAAGCCAGGAATGGATGGCCCAAGAGTT
AAACAATGGCCATTGACAGAAGAAAAAATAAAGGCATTAaTAGAAATTTGTACAGAAATG
GAAAAGGAAGGAAAGATTTCAAAAATTGGGCCTGAAAATCCATACAATACTCCAGTATTT
GCCATAAAGAAAAAAGACAGTACTAAATGGAGAAAATTAGTAGATTTCAGGGAACTTAAT
AAGAGAACCCAAGACTTCTGGGAAGTTCAATTAGGAATACCACATCCTGCAGGGTTAAAA
AAGAAAAAATCAGTAACAGTACTGGATGTGGGTGATGCATATTTTTCAGTTCCCTTAGAT
AAAGAGTTCAGAAAGTATACTGCATTTACAATACCTAGTATAAACAATGAGACACCAGGA
ATTAGATATCAGTACAATGTGCTTCCACAGGGATGGAAAGGATCACCAGCAATATTCCAA
AGTAGCATGACAAAAATCTTAGAGCCTTTTAGAAAACAAAATCCAGACATGGTTATCTAT
CAATACATGGATGATTTGTATGTAGGATCTGACCTAGAGATAGGACAGCATAGAACAAAA
ATAGAGGAACTGAGACAACATCTGTTAAAGTGGGGGTTTACCACACCAGACAAAAAACAT
CAGAAAGAACCTCCATTCCTTTGGATGGGTTATGAACTCCATCCTGATAAATGGACAGTA
CAGCCTATACAGTTGCCAGAAAAAGATAGCTGGACTGTCAATGACATACAGAAGTTA
>Subject21|2009-10-19
CCTCAGATCACTCTTTGGCAACGACCCCTCGTCaCAATAAcAaTAGAGGGGCAACTAAAG
GAAGCTCTATTAGATACAGGAGCAGATGATACAGTATTAGAAGAAATGAATTTACCAGGA
AGATGGAAACCAAAAATGATAGGGGGAATTGGAGGTTTTATCAAAGTAAGACAGTATGAT
CAGATACGCATAGAAATCTGTGGACATGAAGCTATAGGTACAGTATTAGTAGGACCTACA
CCTGTCAACATAATtGGAAGAAATCTGTtGACTCAGATtGGTTGCACTTTAAATTTTCCT
ATtAGTCCTATTgAAACTGTACCAGTAAAATTAAAGCCAGGAATGGATGGCCCAAAGGTT
AAACAATGGCCATTGACAGAAGAAAAAATaAAAGCACTAGTAGAAATTTGTACAGAAATG
GAAAAGGAAGGGAAAATTTCAAAAATTGGGCCTGAAAATCCATACAATACTCCAGTATTT
GCCATAAAGAAAAAGGACAGtACTAAGTGGAGAAAATTAGTAGATTTCAGGGAACTTAAT
AAGAGAACTCAAGACTTCTGGGAAGTTCAATTAGGGATACCGCATCCCGCAGGATTAAAA
AAGAAAAAATCAGTGACAGTACTGGATGTGGGTGATGCATATTTTTCAGTTCCCTTAGAT
AAAGAATTCAGGAAGTATACTGCATTTACCATACCTAGTATAAACAATGAGACACCAGGG
ATTAGATATCAGTATAATGTGCTTCCACAGGGATGGAAAGGATCACCAGCAATATTCCAA
TGTAGCATGACGAAAATCTTAGATCCCTTTAGAAAACAAAATCCAGATATAGTTATCTAT
CAATACATGGATGACTTGTATGTAGGGTCTGACTTAGAAATAGGGCAGCACAGAACAAAA
ATAGAGGAACTGAGAGAACATCTGTTAAAGTGGGGATTTACCACCCCAGACAAAAAGCAT
CAGAAAGAACCTCCATTCCTTTGGATGGGTTATGAACTGCATCCTGATAAATGGACAGTA
CAGCCTATAGTGCTGCCAGAAAAGGACAGCTGGACTGTCAATGACATACAGAAGTTA
>Subject513|2004-07-09
CCTCAGATCACTCTTTGGCAACGACCCCTCGTCACAATAAGGGTAGGGGGGCAAATAAAG
GAAGCTCTATTAGATACAGGAGCAGATGATACAGTATTAGAAGAAATGAGTTTGCCAGGG
AGATGGAAACCAAAAATGATAGGGGGAATTGGAGGTTTTATCAAAGTAAGGCAGTATGAT
CAGATATCTATAGAAATCTGTGGACATAAAGCTATAGGTACAGTATTAGTAGGACCTACA
CCTGTCAACATAATTGGAAGAAATCTGTtGACTCAGATtGgcTGCACTTTAAATTTTCCC
ATtAGTCCTATtGAAACTGTACCAGTAAAATTAAAGCCAGGAATGGATGGCCCAAGAGTT
AAACAATGGCCATTGACAGAAGAGAAAATAAAAGCATTAACAGAAATTTGTACAGAAATG
GAAAAAGAAGGAAAAATTTCAAAAATTGGGCCTGAAAACCCATATAATACTCCAGTATTT
GCCATAAAGAAAAAAGACAGTACTAAATGGAGAAAATTAGTAGATTTCAGAGAACTTAAT
AAGAGGACCCAGGACTTCTGGGAAGTTCAATTAGGAATACCACATCCCGCAGGGTTAAAA
AAGAAAAAATCAGTAACAGTACTGGATGTGGGTGATGCATATTTTTCAGTTcCTTTACAT
GAAGACTTCAGGAAGTATACTGCATTTACCATACCTAGTACAAACAATGAGACACCAGGG
ATTAGATATCAGTATAATGTGCTTCCACAGGGATGGAAAGGATCACCAGCAATATTCCAA
AGTAGCATGACAAAAATCTTAGAgCCTTTTAGAAAACAAAATCCAGACATAGTTATCTAT
CAATACATGGATGACTTGTATGTAGGATCTGACTTAGAAATAGGGCAACATAGAACAAAA
ATAGAGGAACTGAGACAACATCTGTTGAGGTGGGGGTTTACTACACCAGACAAAAAGCAT
CAGAAAGAACCTCCATTCCTTTGGATGGGTTATGAACTCCATCCTGATAAATGGACAGTA
CAGCCTATAATGCTGCCAGAAAAAGACAGCTGGACTGTCAATGACATACAGAAGTTA
>Subject20|2009-10-20
CCTCAGATCACTCTTTGGCAACGACCCCTCGTCACAGTAAAGATAGGGGGGCAACTAAAG
GAAGCTCTATTAGATACAGGAGCAGATGACACGGTATTAGAAGACATGAATTTGCCAGGA
AGGTGGAAACCAAAAATGATAGGGGGAATTGGAGGTTTTATCAAAGTAAGACAGTATGAG
CAGATACCTATAGAAATCTGTGGGCATAAAGCTATAGGTACAGTATTAATAGGACCTACA
CCTGTCAACATAATtGGAAGAAATCTGTtGACTCAGATTGGTTGCACGTTAAATTTTCCC
ATtAGTCCTATTGAAACTGTACCAGTAAAATTAAAGCCAGGAATGGATGGCCCAAGAGTT
AAACAATGGCCATTGACAGAAGAAAAAATaAAGGCATTaGTAGAAATTTGTACAGAAATG
GAAAAGGAAGGAAAGATTTCAAAAATTGGGCCTGAAAATCCATACAATACTCCAGTATTT
GCCATAAAGAAAAAAGACAGTACTAAATGGAGAAAATTAGTAGATTTCAGGGAACTTAAT
AAGAGAACCCAAGACTTCTGGGAAGTTCAATTAGGAATACCACATCCTGCAGGGTTAAAA
AAGAAAAAATCAGTAACAGTACTGGATGTGGGTGATGCATATTTTTCAGTTCCCTTAGAT
AAAGATTTCAGAAAGTATACTGCATTTACAATACCTAGTATAAACAATGAGACACCAGGA
ATTAGATATCAGTACAATGTGCTTCCACAGGGATGGAAAGGATCACCAGCAATATTCCAA
AGTAGCATGACAAAAATCTTAGAGCCTTTTAGAAAACAAAATCCAGACATGGTTATCTAT
CAATACATGGATGATTTGTATGTAGGATCTGACCTAGAGATAGGACAGCATAGAACAAAA
ATAGAGGAACTGAGACAACATCTGTTAAAGTGGGGGTTTACCACACCAGACAAAAAACAT
CAGAAAGAACCTCCATTCCTTTGGATGGGTTATGAACTCCATCCTGATAAATGGACAGTA
CAGCCTATACAGTTGCCAGAAAAAGATAGCTGGACTGTCAATGACATACAGAAGTTA
>Subject841|2009-07-03
CCTCAGATCACTCTTTGGCAACGACCCCTtGTCACAATAAAGATAGGGGGGCAACTGAAG
GAAGCTCTATTAGATACAGGAGCAGATGATACAGTATTAGAAGAAATGAATTTGCCAGGA
AGGTGGAAACCAAAAATGATAGGGGGAATTGGAGGTTTTATCAAAGTAAGACAGTATGAT
CAGATACCCATAGAAATTTGTGGACATAAAGCTACAGGTACAGTATTAGTAGGACCTACA
CCTGTCAACATAATAGGAAGAAATTTGTtGACTCAGATTGGTTGCACTTTAAATTTTCCC
ATTAGtcCtaTTGAAACTGTACCAGTAAAATTAAAGCCAGGAATGGATGGCCCAAAAGTT
AAACAATGGCCATTGACAGAAGAAAAAATAAAAGCATTAATAGAAATTTGTACAGAAATG
GAAAAGGAAGGGAAAATTTCaAAAATTGGGCCTGAAAATCCATATAATACTCCAGTGTTT
GCTATAAAGAAAAAAGACAGTACTAAATGGAGAAAATTAGTAGATTTTAGGGAACTTAAT
AAGAAAACTCAAGACTTCTGGGAAGTGCAATTAGGAATACCGCATCCTGCAGGGTTAAAA
AAGAAAAAATCAGTAACAGTATTGGATGTGGGTGATGCATATTTTTCAGTTCCtCTAGAT
AAAGACTTCAGGAAATATACTGCATTTACCATACCTAGCATAAACAATGAGACACCAGGG
ATTAGATATCAGTACAATGTGCTTCCACAGGGATGGAAAGGATCACCAGCAATTTTCCAA
AGCAGCATGACGAAAATTCTAGATCCTTTTAGAAAACAAAATCCAGACATAGTGATCTAT
CAATACATGGATGATTTGTATGTAGGATCAGACTTAGAAATAGaGCAGCATAGAACAAAA
ATAGAGGAACTGAGACAACATCTGTTGAAGTGGGGATTTACCACACCAGACAAAAAACAT
CAGAAAGAACCCCCATTTCTTTGGATGGGTTATGAACTCCATCCTGATAAATGGACAGTA
CAGCCtATAGAGCTGCCAGAAAAAGACAGCTGGACTGTCAATGACATACAGAAGTTA
>Subject2|2009-02-19
CCTCAAATCACTCTTTGGCAACGACCCCTAGTCTCAATAAAGATAGGGGGGCAACTAAAG
GAAGCTCTATTAGATACAGGAGCAGATGATACAGTATTAGAAGAAATGCATTTGCCAGGA
AGATGGAAACCAAAAATGATAGGGGGAATTGGAGGTTTTATCAAAGTAAAACAGTATGAT
CAGATACTCATAGAAATCTGTGGACATAAAGCTATAGGTACAGTATTAGTAGGACCTACA
CCTGTCAACATAATTGGAAGGAATCTGTtGACTCAGATtGGTTGCACTTTAAATTTTCCC
ATTAGtccTATtGAAACTGTACCAGTAAAGTTAAAGCCAGGAATGGATGGCCCaAAAGTT
AAACAATGGCCATTGACAGAAGAAAAAATAAAGGCATTAATAGAAATTTGTGCAGagATG
GaAAAGGAaGGGAAAATTTCAAAAATTGGGCCTGaAAATCCATATAATACTCCAGTATTT
GCCATAAAGAAAAAAGACAGTACTAAGTGGAGAAAATTAGTAGATTTCAGAGAACTTAAT
AAGAGAACTCAAGACTTCTGGGAAGTTCAATTAGGAATACCACATCCCGCAGGGTTAAAA
AAGAAAAAGTCAGTAACAGTTTTGGATGTGGGTGATGCATATTTTTCAGTTCCTTTAGAT
AAAGACTTTAGAAAGTATACTGCATTTACCATACCTAGCGTAAACAATGAGACACCAGGG
ACAAGATATCAGTACAATGTGCTTCCACAGGGATGGAAGGGATCACCATCAATATTTCAA
AGTAGCATGACAAAAATCTTAGAGCCTTTTAGAAAACAAAATCCAGACATAGTGATCTAT
CAATACATGGATGATTTGTATGTAGGCTCTGACCTAGAAATAGGGCAGCATAGAACAAAA
ATAGAGGAACTGAGACAACATCTGTTGAAATGGGGATTTACCACACCAGATAAAAAACAT
CAGAAAGAACCTCCATTCCTGTGGATGGGTTATGAACTCCATCCTGATAAATGGACAGTA
CAGCCTATAATGCTGCCAGAAAAAGACAGCTGGACGGTCAATGACATACAGAAGTTA
>Subject19|2010-10-08
CCTCAAATCtCTCTTTGgCAaCGACCCCTCGTCACaATAAGGGTAGGGGGgCAGCaAAAG
GAAGCTCTATTAGATACAGGAGCAGATGATACAGTATTAGAAGAAATGAaTTTaCCAGGA
AGATGGAAACCAAAGATGATAGGaGGAATTGGGGGTTTTATtAGAGTAAAACAGTATGAT
CAAATACCCATAGAAATCTGTGGACATAAGGCTATAGGCACAGTATTAGTAGGACCTACA
CCTGTCAACATAATtGGAAGAAATCTGTtGACTCAGATTGGCTGtACTtTAAATTTTCCC
ATTAGTCCTATTGAAaCTGTGCCAGTAAAATTAAAGCCAGGAATGGATGGCCCAAAAGTT
AAACAATGGCCATTAACAGAAGAAAAGATAacaGCAtTAaTAgAAATCTGTACAgAAATG
GAAAAaGAAGGGAAAATTTCAAaAATTGGACCTGAAAACCCATATAATACACCAGTATTT
GCCATAAAGaAAAAAGACAGTaCTAAGTGGAGAAAATTAGTAGAtTTCAGaGAACTTAAT
AAGaGAACTCAAGACTTCTGGGAAGTTCAATTAGGAATACCACATCCCGCAGGGTTAAAA
AAGAAgAAATCAGTAACAGTACTGGATGTGGGTgATgCATATTTTTcAATTCCCTTaGAT
GAaGAATTCAGGAaGTATACTGcATTtaccatacctagtaGaaaCaAtGGGAcaccAggg
aTTAgatatcagtacAAtgtgctgcCAcaGGGatGGAAAGGAtCaccAGCAATATTCcAA
AGCAGCAtGACTAAAATCTTAgatcCTTTTAGaaAAcaAAatCcAGACATAGTtATCtAT
CAATACATGGAtGATTTGTATGTAGGATCTGACTTAGAAATAGGACAGCATAGAGCAAAA
ATAGATGAACTGAGAAAacatctgTtGGGgtGGGGgcTtaCcacaCcagacAagAAacat
cagAaGgAaCctCCATTCCTTTGGATGGGTTATgAACTCCATCCtGAtAAATGGACAGTA
CAGCCTAtAAaCCTGCCAGAAAaGGAAAgcTGGACTgTCAAtGAcATACAGAAGTTA
>Subject19|2009-09-01
CCTCAAATCTCTCTTTGGCAACGACCCCtcgtcACAATAAGGaTAGGGGGGCAGCaAAAG
GAAGCTCTATTAGATACAGGAGCAGATGATACAGTATTAGAAGAAATGAaTTTaCCAGGA
AGATGGAAACCAAAGATGATAGGGGGAATTGGGGGTTTTATtAGAGTAAAACAGTATGAT
CAAATACCCATAGAAATCTGTGGACATAAGGCTATAGGCACAGTATtaGTAGGACCTACA
CCTGTCAACATAATtGGAAGAAATCTGTTgACTCAGATTGGCTGtACTtTAAATTTTCCC
aTtaGTCCtATtgAAACTGTGCCAgTAAAATTAAAGCCAGGAATGGATGGCCCAAAAGTT
AAACAATGGCCATTAACAGAAGAAAAGAtaACAGCATTAATAGAAATCtGtACAGAAATG
GAAAAaGAAGGGAAAATTTCAAaAATTGGACCTGAAAAtCCATATAATACACCAGTATTT
GCCATAAAGAAAAAAGACAGTACTAAGTGGAGAAAATTAGTAGATTTCAgAGAACTTAAT
AAGAGAACTCAAGACTTCTGGGAAGTTCAATTAGGAATACCACATCCCTCAGGGTTAAAA
AAGAAGAAATCAGTAACAGTACTGGATGTGGGTGATGCATATTTTTCAGTTCCCTTAGAt
GAAGAATTCAGGAAGTATACTGCATTTACCATACCTAGTAGAAACAATGAGACACCAGGG
aTTAGATATCAGTACAATGTaCTGCCACAGGGaTGGAAAGGATCACCAGCAATATTCCAA
AGCAGCATGACTAAAATCTTAGATCCTTTTAGAAAACAAAATCCAGACATAGTTATCTAT
CAATACATGGATGAtTTGTATGTAGGATCTGACTTAGAAATAGGACAGCATAGAGCAAAA
ATAgAGGAACTGAGAAAACATCTGTTGGGGTGGGGGCTTACCACACCAGACAAGAAACAT
CAGAAGGAACCTCCATTCCTTTGGATGGGTTATGAACTCCATCCTGATAAATGGACAGTA
CAGCCTATAAACCTGCCAGAAAaGGAAAGCTGGACTGTCAATGACATacAGAAGTTA
>Subject18|2011-02-09
CCTCAGATCACTCTTTGGCAACGACCCCTCGTCaCAATAAAGATAGGGGGGCAGCTAAAG
GAAGCTCTATTAGATACAGGAGCAGATGATACAGTATTAGAAGAAATAAATTTGCCAGGA
AGATGGAAACCAAAAATGATAGGGGGAATTGGAGGTTTTATCAAAGTAAGACAGTATGAT
CAGATAtCCATAGAAATCTGTGGACATAAAGCTATAGGTACAGTATtAGTAGGACCTACA
CCTGTCAACATAATtGGAAGAAATCTGTtGACTCAAATTGGTTGCACTTTAAATTTTCCC
ATCAGTCCTATTgAAACTGTACCAGTAAAATTAAAGCCAGGAATGGATGGCCCAAAAGTT
AAACAATGGCCATTGACAGAAGAGAAAATaAAAGCATTaGTAGAAATTTGTACAGAAATG
GAAAGAGAAGGCAAAATTTCAAaAATTGGGCCTGAAAATCCATACAATACTCCAATATTT
GCTATAAAGAAAAAAGACAGTACTAAATGGAGAAAATTAGTAGATTTCAGaGAACTTAAT
AAGAGAACTCAAGACTTCTGGGAAGTTCAATTAGGAATACCACATCCCGCAGGGTTAAAA
AAGAAAAAATCAGTGACAGTACTGGATGTGGGTGATGCCTATTTTTCAGTTCCCTTAGAT
AAAGACTTCAGGAAGTATACTGCATTTACCATACCTAGTATAAACAATGAGACACCAGGG
GTTAGATATCAGTACAATGTGCTTCCACAGGGATGGAAAGGATCACCAGCAATATTCCAA
GCTAGCATGACAAAAATCTTAGAGCCTTTTAGAAAACAAAATCCAGATATAGTCaTCTAT
CAATACATGGATGATCTGTATGTAGGATCTGACTTAGAGATAGGACAGCATAGAACAAAA
ATAGAGGAACTGAGAGAACATCTATTAAGGTGGGGATTTACCACACCAGATAAAAAACAT
CAGAAAGAGCCTCCATTCCTCTGGATGGGTTATGAACTCCATCCTGATAAATGGACAGTA
CAGCCTATAGTGCTGCCAGAAAAAGACAGCTGGACTGTCAATGACATACAAAAGTTA
>Subject18|2009-09-30
CCTCAGATCACTCTTTGGCAACGACCCCTCGTCACAATAAAGAtAGGGGGGCAGCTAAAG
GAAGCTCTATTAGATACAGGAGCAGATGATACAGTATTAGAAGAAATAAATTTGCCAGGA
AGATGGAAACCAAAAATGATAGGGGGAATTGGAGGTTTTATCAAAGTAAGACAGTATGAT
CAGATACCCATAGAAATCTGTGGACATAAAGCTATAGGTACAGTATTAGTAGGACCTACA
CCTGTCAACATAATTGGAAGAAATcTGTtGACTCAAATtGGtTGCACTTTAAATTTTCCC
ATCAGTcCtatTGAAACTGTACCAGTAAAATTAAAGCCAGGAATGGATGGCCCAAAaGTT
AAACAATGGCCATTGACAGAAGAGAAAATAAAAGCATTAGTAGAAATTTGTACAGAAATG
GAAAGAGAAGGCAAAATTTCAAaAATTGGGCCTGAAAATCCATACAATACTCCAATATTT
GCTATAAAGAAAAAAGACAGTACTAAATGGAGAAAATTAGTAGATTTCAGAGAACTTAAT
AAGAGAACTCAAGACTTCTGGGAAGTTCAATTAGGAATACCACATCCCGCAGGGTTAAAA
AAGAAAAAATCAGTGACAGTACTGGATGTGGGTGATGCCTATTTTTCAGTTCCCTTAGAT
AAAGAcTTCAGGAAGTAtACTGCATTTACCATACCTAGTATAAACAATGAGACACCAGGG
GTTAGATATCAGTACAATGTGCTTCCACAGGGATGGAAAGGATCACCAGCAATATTCCAA
GCTAGCATGACAAAAATCTTAGagCCTTTTAGAAAACAAAATCCAGATATAGTcATCTAT
CAATACATGGATGATCTGTATGTAGGATCTGACTTAGAGATAGGACAGCATAGAACAAAA
ATAGAGGAACTGAGAGAACATCTATTAAGGTGGGGATTTACCACACCAGATAAAAAACAT
CAGAAAGAGCCTCCATTCCTCTGGATGGGtTATGAACTCCATCCTGATAAATGGACAGTA
CAGCCTATAGTGCTGCCAGAAAAAGACAGCTGGACTGTCAATGACATACAAAAGTTA
>Subject14|2011-02-01
CCTCAGATCACTCTTTGGCAACGACCCCTCGTCACAGTAAAGATAGGGGAGCAACTAAAa
GAAGCTCTATTAGACACAGGAGCaGATGATACAGTACTAGAAGAAATGAATTTGCCAGGA
AGATGGAAACCAAAAATGATAGGaGGAATTGGAGGTTTTATCAAAGTAAGACAGTATGAT
CAGATACCCATAGAAATTTGTGGACATAAAGCTGTAGGTACAGTTTTAGTAGGACCTACT
CCTGTCAACATAATTGGAAGAAATCTGTTGACTCAGATtGGTTGtACTTTAAATTTTCCC
ATTAGTCCTATTGAAACTGTACCAGTAAAATTAAAGCCAGGAATGGATGGCCCAAAAGTT
AAACAATGGCCATTGACAGAGGAAAAAATAAAAGCATTAGTAGAAATTTGTACAGAAATG
GAAAAGGAAGGaAAAATTTCAAAAATTGGGCCTGAAAATCCCTACAATACTCCAGTATTT
GCCATAAAGAAAAAGGACAGCACTAAATGGAGAAAATTAGTAGATTTCAGAGAACTTAAT
AAGAGGACTCAAGACTTCTGGGAAGTTCAATTAGGAATACCACATCCCGCAGGGTTAAAA
AAGAAAAAATCAGTAACAGTaCTGGATGTGGGTGATGCATATTTTTCAGTTCCCTTAGAT
AAAGACTTCAGGAAGTATACTGCATTTACCATACCTAGTACAAACAATGAAACACCAGGG
ATTAGATATCAGTACAATGTACTTCCACAGGGATGGAAAGGATCACCAGCAATATTCCAA
TGTAGCATGACAAAAATCTTAGAGCCTTTTAGAAAACAAAATCCAGACATAGTTATCTAT
CAATATATGGACGATTTATATGTAGGCTCAGACTTAGAAATAGGGCAGCATAGAACAAAA
ATAGAGGAACTGAGACAACATCTGTTGAGGTGGGGATTTACCACACCAGACAAAAAACAT
CAGAAAGAACCTCCATTCCTTTGGATGGGTTATGAACTCCATCCTGAtAAATGGACAGTA
CAGCCTATAGTGCTGCCAGAaAAAGACAGCTGGACTGTCAATGACATACAGAAGTTA
>Subject14|2009-07-15
CCTCAGatCACTCTTTGGCAACGaCCCctCGTCACAGTAAAGATAGGGGGGCAACTAAAG
GAAGCTCTATTAGACACAGGAGCAGATGATACAGTACTAGaAgAAATGAATTTGCCAGGA
AGATGGAAACCAAAAATGATAGGGGGAATTGGAGGTTTTATCAAAGTAAGACAGTATGAT
CAGATACCCATAGAAATTTGTGGACATAAAGCTGTAGGTACAGTTTTAGTAGGACCTACt
CctgtcAacatAaTTGGAAGAAATCTGTTGACTCAGATtGGTTGTACTTTAAATTTTCCC
ATTAGtCctaTtgaAactgtaCcAGTAAAATTAAAGCCAGGAATGGATGGCCCAAAAGTT
AAACAATGGCCATTGACAGAGGAAAAAATAaAAGCATTAGTAGAAATTTGTACAGAAATG
GAAAAGGAAGGGAAAATTTCaAAAATTGGGCCTGAAAATCCCTACAATACTCCAGTaTTT
GCCATAAAGaAAAAGGACAGCACTAAATGGAGAAAATTAGTAGATTTCAGAGAACTTAAT
AAGAGGACTCAAGACTTCTGGGAAGTTCAATTAGGAATACCACATCCCGCAGGGTTAAAA
AAGAAAAAATCAGTAACAGTACTGGATGTGGGTGATGCATATTTTTCAGTTCCCTTAGAT
AAAGACTTCAGGAAGTATACTGCATTTACCATACCTAGTACAAACAATGAAACACCAGGG
ATTAGATATCAGTACAATGTACTTCCACAGGGATGGAAAGGATCACCAGCAATATTCCAA
AGTAGCATGACAAAAATCTTAGagCCTTTTAGAAAACAAAATCCAGACATAGTTATCTAT
CAATATATGGAtGATTTATATGTAGGCTCAGACTTAGAAATAGaGCAGCATAGAACAAAA
ATAGAGGAACTGAGACAACATCTGTTGAGGTGGGGATTTACCACACCAGACAAAAAACAT
CAGAAAGAACCTCCATTCCTCTGGATGGGCTATGAACTCCATCCTGATAAATGGACAGTA
CAGCCTATAGTGCTGCCAGAAAAAGACAGCTGGACTGTCAATGACATACAGAAGTTA
>Subject10|2010-04-26
CCTCAAATCACTCTTTGGCAGCGACCtCTTGTCTCAATAAGAGTAGGGGGACAGTTAAAG
GAGGCTCTCTTAGACACAGGAGCAGATGATACAGTATTAGAAGAAATAAAATTGCCAGGA
AATTGGAAACCAAGAATGATAGGAGGAATTGGGGGTTTTATCAAAGTAAGACAGTATGAT
CAAATAACTATAGAAATTTGTGGGAAAAAGGCTATAGGTACAGTACTAGTAGGACCTACA
CCTGTCAACATAATTGGAAGAAACATGTtGACTCAGCTTGGATGCACACTAAATTTtcCA
ATtAGTCCcATTgAAACTGTACCAGTAAAATTAAAGCCAGGAATGGATGGCCCAAAGGTC
AAACAATGGCCATTGACAGAAGAAAAAATAAaAGCATTAGTAGAGATTtGTACAGaAATG
GAAAAGGAAGGAAAAATTTCAAAAATTGGGCCTGAAAATCCATATAATACTCCAATATTT
GCCATAAAGAAAAAAGACAGTACAAAATGGAGAAAATTAGTAGATTTCAGAGAACTTAAT
AAGAGAACTCAAGACTTCTGGGAAGTTCAATTAGGAATACCACATCCtGCAGGGTTAAAA
AAGAaaaAATCAGTAACAGTACTGGATGTGGGTGATGCATATTTCTCAGTTCCCTTAGAT
AAAGACTTCAGGAAGTATACTGCATTTACCATACCTAGTATAAATAATGAGACACCAGGg
aTTAGATATCAGTACAATGTGCTTCCACAGGGATGGAAAGGATCACCAGCAATATTCCAA
AGTAGCATGACAAAAATCTtagaGCCTTTTagAAAACAAAAtCCAGACATAGTTATCTAT
CAATACATGGATGATTTGTATGTAGGGTCTGACTTAGAAATAGGGCAGCATAGAACAAAA
ATAGAGGAACTGAGACAACATCTGTTGAGGTGGGGATTTACCACACCAGACAAAAAGCAT
CAGAAAGAACCTCCATTCCTTTGGATGGGTTATGAACTccaTcCTGATAAATGGACAGTA
CAGCCTATATTACTGCCAGAAAAAGACAGTTGGACTGTCAATGACATACAAAAGCTA
>Subject2294|2009-03-31
CCTCAGATCACTCTTTGGCAACGACCCGTTGTCACAATAAGGGTAGGGGGGCAACTGAAG
GAAGCTCTATTAGATACAGGAGCAGATGATACAGTATTAGAAGAAATAAATTTGCCAGGA
AGATGGAAGCCAAAAATGATAGGGGGAATTGGAGGTTTTATCAAAGTAAGACAGTATGAT
CAAATACCCATAGAAATCTGTGGGAAGAAAGCTATAGGTACAGTATTAGTAGGACCTACA
CCTGTTAACATAATTGGAAGAAATCTGTTGACTCAGCTTGGTTGCACCTTAAATTTTCCC
ATTAGTCCTATTGAAACTGTACCAGTAAAATTAAAACCAGGAATGGATGGCCCAAAAGTT
AAACAATGGCCATTGACAGAAGAAAAAATAAAAGCATTAGTAGAAATCTGTACAGAAATG
GAAAAAGAAGGAAAGATTTCAAAAATTGGGCCTGAAAATCCATACAATACTCCAGTATTT
GCCATAAAGAAAAAAGACAGTACTAAATGGAGAAAATTAGTAGATTTCAGAGAACTTAAT
AAGAGAACTCAAGACTTCTGGGAAGTTCAATTAGGAATACCACATCCCGCAGGGTTAAAA
AAGAAAAAGTCAGTAACAGTACTGGATGTGGGTGATGCATATTTTTCAATTCCCTTAGAT
AAAGAATTCAGGAAGTATACTGCATTTACCATACCTAGTACAAACAATGAGACACCAGGG
ATTAGATACCAGTATAATGTGCTTCCACAGGGATGGAAAGGATCACCATCAATATTTCAA
aaTAGCATGACAAaAATTTTAGAGCCTTTTAGAAAACAAAATCCAGACATAGTTATCTAT
CAATACATGGATGATTTGTATGTAGGATCTGACTTAGAGATAGGGCAACATAGGACAAAA
ATAGAAGAACTGAGGCAACATCTGTTGCAGTGGGGACTTACCACACCAGACAAAAAACAT
CAGAAAGAACCTCCATTCCTTTGGATGGGCTATGAACTCCATCCTGATAAATGGACAGTA
CAGCCTATAGTGCTGCCAGAAAAGGACAGCTGGACTGTTAATGATATACAGAAGTTA
>Subject446|2007-05-29
CCTCAGATCACTCTTTGGCAACGACCcCTcgTCaCaaTAAAGATAGGGGGGCaaCTAAaG
GAAgcTCTATTagAtacAgGagCAGATGATACAgtatTAGAagAAatGAGtTtaCcTGGA
agATGGaaaCCaaaAAtgAtagGGGGAATtGGAgGtttTATCAaaGTaaGaCAAtatgAT
CAgATaCTCATaGAaATCTGtggACATAaAgCTatAggtACAGtATTAgTaggAccTacA
CcCgTcaACATAattgGaAgGAATcTgTtgAcTcAGATtGgtTGcACTtTaaAtTtCCCc
aTtAgTcCTATtGAaACtgtACCagtaAaATTaaAGCCAgGaATGgATGGccCAAGAGTT
aaACaaTGGcCATTaACagAAgAaaaAatAacAgCaTtATTAGAaatttgtacAGAaCtg
GaaaAGGAAgGAAAaATTtcAAGAATtgggccTgAAAaTCCAtAcaAtaCtcCAGtATTt
GcTATAAAgAaAAAAGACaGtacTAAatGGAgAAAGTTAGTAGATTTCAgAGAACtTAAT
AAGAAAACTCAAGACTTCTGGGAAGTTCAATTAGGGATaCCACATcCCGCAGGGTTAAAA
AAGAAAAAATCAgTAACaGTaCTGGATGTGGGTGATGCATATTTTTCAATTCCCTTATAt
GAAGAcTTcAGGAAGTATACTGCATTCACCATACCTAGTATaAaCaaTgAGaCAcCAGgG
AtTAGATATCaATaCAATGTGCtTcCACAGGGATGgAAAGgATCaCcagcGATATtCcaA
agtagcAtGaCaAaAATctTAgAGCCtTTTagaaaacaAaatccagAcATAGTtATctat
CAgtACATGGATGAttTGTATGTAGgATcTgACTTagAaATAGGGCAGcATagAacaAaA
GTAgAGGAAcTGAGaCaAcATcTAtggAcGTGgGgATTtTgcACacCAgACAAGaaAcAT
cAgaAAgaaCCtCcATTCCTTTGgATGGGTtATgAACTCCaTCcTGATaAATGgaCAGTA
CAGCCtATAGTGctgCCAGAAAaAGACAGcTGGACTGTCAATGAcAtACAGAAGtTA
>Subject2|2009-08-12
CCTCAAATCACTCTTTGGCAACGACcCCtaGTctCAATAAAGAtAGGGGGGCAACTAAAG
GaAgCTCTATTAGATACAGGAGCAGATGATACAGTATTAGaAgAAATGCATTTGCCAGGA
AGATGGAAACCAAAAATGATAGGGGGAATTGGAGGTTTTATCAAAGTAAAACAGTATGAT
CAGATACTCATAGAAATCTGTGGACATAAAGCTATAGGTACAGTATTAGTAGGACCTACA
CCTGTCAACATAATTGGAAGGAATCTGTtGaccCAGATTGGTTGCAcTTTAAaTTTTCCC
ATTAGTcCtaTTGAAACTGTACCAGTAAAGTTAAAGCCAGGAATGGATGGCCCaAAAGTT
AAACAATGGCCATTGACAGAAGAAAAAATAAAgGCATTAATAGAAAtTTGTGCAGaaAtG
GAAAAGGaAGGgAAAATTTCAAAAATTGGGCCTGAAAATCCATATAATACTCCAGTATTT
GCCATAAAGAAAAAAGACAGTACTAAaTGGAGAAAATTAGTAGATTTCAGAGAACTTAAT
AAGAGAACTCAAGACTTCTGGGAAGTTCAATTAGGAATACCACATCCCGCAGGGTTAAAA
AAGAAAAAGTCAGTAACAGTTTTGGATGTGGGTGATGCATATTTTTCAGTTCCtTTAGAT
AAAGACTTTAGAAAGTATACTGCATTTACCATACCTAGCGTAAACAATGAGACACCAGGG
ACAAGATAtCAGTACAATGTGCTTCCACAGGGATGGAAGGGATCACCATCAATATTTCAA
AGTAGCATGACAAAAATCTTAGAGCCTTTTAGAAAACAAAATCCAGACATAGTGATCTAT
CAATACATGGATGATTTGTATGTAGGCTCTGACCTAGAAATAGGGCAGCATAGAACAAAA
ATAGAGGAACTGAGACAACATCTGTTGAGGTGGGGATTTACCACACCAGATAAAAAACAT
CAGAAAGAACCTCCATTCCTTTGGATGGGTTATGAACTCCATCCTGATAAATGGACAGTA
CAGCCTGTAGTGCTGCCAGAAAAaGACAGCTGGACTGTCAATGACATACAGAAGCTA
>Subject31|2011-03-22
CCTCAAATCACTCTTTGGCAACGACCCCTCGTCACAATAAAGATAGGGGGGCAACTAAGG
GAAGCTCTATTAGACACAGGAGCAGATGATACAGTAATAGAAGAAATaAGTTTGCCAGGA
AGATGGAAACCAAAAATGATAGGGGGAATTGGAGGTTTTATCAAAGTAAGACAGTATGAT
CAGATACCCATAGAAATATGTGGACATAAAGCTATAGGTACAGTaTTAGTAGGACCTACA
CCTGTCAACATAATTGGAAGAAATCTaTTGACTCAGATTGGTTGCACTCTAAATTTTCCC
ATTAGTCCTATTGAAACTATACCAGTAAAATTAAAGCCAGGGATGGATGGCCCAAAAGTT
AAACAATGGCCATTGACAGAAGAAAAAATAAAAGCATTAATGGAAATTTGTACAGAAATG
GAGAAGGAAGGAAAAATTTCAAAAATTGGGCCTGAAAATCCATACAATACTCCAATATTT
GCCATAAAGAAAAAGGACAGTACTAAATGGAGAAAATTGGTAGATTTTAGAGAACTTAAT
AAGAaAACTCAGGACTTTTGGGAAGTCCAATTAGGAATACCACATCCCGCAGGGTTAAAA
AAGAAAAAATCAGTAACAGTACTAGATGTAGGTGATGCATATTTTTCAGTTCCCTTAGAT
GAAGACTTCAGGAAGTATACTGCATTTACCATACCTAGTATAAACAATGAGACACCAGGG
ATTAGATACCAGTACAATGTGCTTCCACAGGGATGGAAAGGATCACCATCAATATTTCAA
AGTAGCATGACAAAAATCTTAGAGCCCTTTAGAAAACAAAACCCAGACATAGTTATCTAT
CAATACATGGATGATTTGTATGTAGGGTCTGACTTAGAAATAGGGAAGCATAGAACAAAA
ATAGAAGAACTGAGACAACATCTGTTAAAGTGGGGGTTCACCACACCAGACAAAAAACAT
CAGAAAGAACCTCCATTCCTTTGGATGGGTTATGAACTCCATCCTGATAAATGGACAGTA
CAGCCTATAGTGCTGCCAGAAAAGGACAGCTGGACTGTCAATGACATACAGAAGTTA
>Subject512|2006-01-24
CCTCAGATCACTCTTTGGCAGCGACCCCTCGTCACAATAAAGGTAGGGGGGCAACTAAAG
GAAGCTCTATTAGATACAGGAGCAGATGATACAGTATTAGAAGACATAAATTTGCCAGGA
AAATGGAAACCAAAAATGATAGGGGGAATTGGAGGTTTTATCAAAGTAAGACAGTATGAT
CAGGTAgCCATAGAAATCTGTGGACATAAAGCTATAGGTACAGTATTAGTAGGACCTACA
CCTGTCAACATAATTGGAAGAAATCTGTTGACTCAGCTTGGGTGTACTTTAAATTTTCCC
ATTAGTCCTATTGAAACTGTACCAGTAAAATTAAAGCCAGGAATGGATGGCCCAAaAGTT
AAACAATGGcCATTGACAGAaGAAAaAATAAAagcaTTAGtAGaAATTTGTACAGAGATG
GAaaAGGAAGGAAAAATTTCAAAAATCGGGCCTGAAAATCCATACAATACTCCAATATTT
GCTATAAAGAAAAAAGACAGTACTAAATGGAGAAAATTAGTAGACTTCAGAGAACTTAAT
AAGAGAACTCAAGACTTCTGGGAAGTTCAGTTAGGAATACCACATCCtgCAGGGctAAag
AagCAAAagtcAGTAACAGTACTGGATGTGGGTGATGCATATTTTTCAGTTCCCTTAGAT
AAAGACTTCAGAAAGTATACTGCATTTACCATACCTAGTATAAACaAtGAGACACCGGGG
ATTAGATATCAGTACAATGTGCTTCCACAGGGATGGAAAGGATCACCAGCAATATTCCAA
AGTAGCATGACAAAAATCTTAGAGcctttTAGAAAACAAAATCCAGACATAGTTATCTAT
CAATACATGGATGATTTGTATGTAGGGTCTGACTTAGAAATAGGGCAGCATAGAACAAAA
ATAGAGGAACTAAGACAACATCTGTTGAAGTGGGGAtTTACCACACCAGACAAAAAACAT
CAGAAAGAACCCCCATTCCTTTGGATGGGTTATGAACTCCATCCTGATAAATGGACAGTA
CAGCCTATAGTGCTGCCAGAAAAAGACAGCTGGACTGTCAATGACATACAGAAGTTA
>Subject50|2005-06-07
CCTCAAATCACTCTTTGGCAACGACCCCTCGTtGCAgTAAAGAtAGGaGGGCAACTAAAG
GAAGCTCTATTaGATACAGGAGCAGATGATACAGTATTAGAAGAAATGAATTTGCCAGGA
AGATGGAAACCAAAAATGATAGGGGGAATTGGAGGTTTTATCAAAGTAaGACAGTATGAT
CAGATACCCATAGAAATCTGTGGaCATAAAGCTATAGGTACAGTATTAGTAGGACCTACA
CCTGTCAACATAATTGGAAGAAaTCTGTTGACTCagATTGGTTGCACTTTAAATTTTCCC
ATTAGTCCTATTGAAACTGTACCAGTAAAATTAAAACCAGGAATGGATGGCCCAAAAGTT
AAACAATGGCCATTGACAGAAGAAAAAATaAAAGCaTTAGTAGAAATTTGTACAGAAATG
GAAAAGGAAGGAAAAATTTCaAGAGTTgGGCCTGAAAATCCATATaATACtCCAgTATTT
GCCATAAAGAAAAAAGACAGTACTaaATGGAGaaAACTAGTaGATTTCAGAGAACTTaAT
AAGAAAACTCaAgAcTTTTGGGaAGTTCAATTaGGAATACCACATcCTGCAGGGTTAAAA
AAGAAAAAATCAGTaACAGTACTGGATGTGGGTGATGCATATTTTTCAGTTCCCTTAGAT
aAAaACTTCAGGAAGTATACTGCATTTACCATACCTAGTACAAATAATGAGACACCAGGG
ATTAGATATCAGTACAATGTGCTTCCACAGGGATGGAAAGGATCACCAGCAATATTCCAA
AGTAGCATGACAAAAATCTTAGAGCCTTTTAGAAAACAAAATCCAGACATGGTTATATAT
CAATACATGGATGATTTGTATGTAGGCTCTGACTTAGAAATAGGGCAGCATAGAACAAAA
ATAGAGGAACTGAGACAACATCTGTTGAaaTGGGGATTTACCACACCAGACAAAAAACAT
cAGAAAGAACCTCCATTCCTTTGGATGGGTTATGAACTCCATCCTGATAAATGGACAGTA
CAGCCTATAGTGCTGCCAgAAAAAgACAGCTGGACTGTCAATGACATACAGAAGTTG
>Subject50|2004-01-21
CCTCAAATCACTCTTTGGCAACGACCCCTCGTtGCAGTAAAGATAGGaGGGCAACTAAAG
GAAGCTCTATTaGATACAGGAGCAGATGATACAGTATTAGAAGAAATGAATTTGCCAGGA
AGATGGAAACCAAAAATGATAGGGGGAATTGGAGGTTTTATCAAAGTAAGACAGTATGAT
CAGATACCCATAGAAATCTGTGGaCATAAAGCTATAGGTACAGTATTAGTAGGACCTACA
CCTGTCAACATAATTGGAAGAAATCTGTtgactcagaTtGgTtGCACTTTAAATTTTCCC
ATTAGTCCTATTGAAACTGTACCAGTAAAATTAAAACCAGGAATGGATGGCCCAAAAGTT
AAACAATGGCCATTGACAGAAGAAAAAATAAaAGCATTAGTAGAAATTTGTACAGAAATG
GAAAAGGAAGGAAAAATTTCAAGAGTTGGGCCTGAAAATCCATATAATACTCCAGTATTT
GCCATAAAGAAAAAAGACAGTACTAAATGGAGAAAACTAGTAGATTTCAGAGAACTTAAT
AAGAAAACTCAAGACTTTTGGGAAGTTCAATTAGGAATACCACATCCTGCAGGGTTAAAA
AAGAAAAAATCAGTaACAGTACTGGATGTGGGTGATGCATATTTTTCAGTTCCCTTAGAT
AAAGAcTTCAGGAAGTATACTGCATTTACCATACCTAGTACAAATAATGAGACACCAGGG
ATTAGATATCAGTACAATGTGCTTCCACAGGGATGGAAAGGATCACCAGCAATATTCCAA
AGTAGCATGACAAAAATCTTAGAGCCTTTTAGAAAACAAAATCCAGACATGGTTATATAT
CAATACATGGATGATTTGTATGTAGGCTCTGACTTAGAAATAGGGCAGCATAGAACAAAA
ATAGAGGAACTGAGACAACATCTGTTGAGaTGGGGATTTACCACACCAGACAAAAAACAT
CAGAAAGAACCTCCATTCCTTTGGATGGGTTATGAACTCCATCCTGATAAATGGACAGTA
CAGCCTATAGTGCTGCCAGAAAAAGACAGCTGGACTGTCAATGACATACAGAAGTTG
>Subject489|2004-11-29
CCTCAaATCaCTCTTTGGCAACGACCCCTcGTCacAATAAaGATAGGgGGGCAgcTAAAg
GAAGCTCTATTAGATACAGGAGCAGATGATACAGTATTAGAAGAAATGAgTTTGCCAGGA
AGATGGAAACCAAAaATGATAGGGGGAATTGGaGGTTTTATCAaAGTAAgACAgTATGAT
CAGATACtCaTAGAAATCTGTGGACATAAaGCTaTAGGTACAGTATTAGTAGGACCTACA
CCTGTCAACATAATtGGAAGAAATCTgTtGAcTCAGATTgGcTGcAcTtTAAATTTTCCC
ATTAGTCCTATtGAAACTGTaCCAGTAcAATTAAAGCCAGGAATGGATGGCCCAAAAGTT
AAaCAATGGCCATTaACAGAaGAAAAAATAAcAGCATTAgTAGAAATcTGTACAGAAATG
GAAAAaGAAGGaAAaATTTcAAgAATTGGaCCTGAAAATCCATAtAATACaCCAGTATTT
GCCATAAAGAAAAAaGACAGTACTAAaTGGAGAAAATTAGTAGATTTCAGAGAACTTAAT
AAgAGAACtCAAGACTTCTGGGAaGTTCAATTAGGAATACCACATCCaGCAGGGTTAAAA
AAGAAGAAATCAGTAACAGTACTGGATGTGGGTGATGCATATTTTTCAGTTCCCTTAgAT
gAAgacTTCAGGAAGTATACTGCATTTACCATACCTAGTAcAAACAATGAGACACCAGGG
ATtAGATATCAGTACAATGTGCTTCCACAaGGaTGGAAAGGATCACCAGCAATATTCCAA
aGtAGCATGACaAAAATCTTAGAgCCTTTTAGAAAACAaAATCCAGACATaGTTATCTAT
CAaTAtATGGATGATTTGTATGTAGGATCTGAtTTAGAAATAGGaCaGCATAGAaCAAAA
ATAGAGGAACTgAGACAACATtTGTTGagGTGGGGAcTTACCACaCCAGACAAAAAaCAT
CAGAAaGAaCCtCCATTCCTTTGGATGGGTTATGAACTCCATCCTGATAAATGGACAGTA
CAGCCTATAgtgCTGCCAGAcAAaGAcAGCTGGACTGTCAATGACATACAGAAGTTA
>Subject446|2006-06-16
CCTCAGATCACTCTTTGGCAACGAcccctcGTCaCaATAAAGATAgGGGGGCaACtaAAg
GAAGctctATTAGATACAGGAGCAgATGATACAGTATTAGAAGAAATGAGTTTACCTGGA
AGATGGAAACCAAAAATGATAGGGGGAATTGGAGGTTTTATCAAAGTAAGACAATATGAT
CAGATACTCATAGAAATCTGTGGACATAAAGCTATAGGTACAGTATTAGTAGGACCTACA
CCCGTCAACATAATTGGAAGGAATCTGTTGACTCAGATTGGTTgCacTTTAAATTTcccC
ATTAGtcCTATTgAAACTGTACCAGTAAAATTAAAGCCAGGAATGGATGGCCCAAGAGTT
AAACAATGGCCATTAACAGAAGAAAAAATAACAGCATTATTAGAAATTTGtACAGAACTG
GaaAAGGAAGGAAAAATtTCaAgaATTGGGCCTGAAAATCCAtaCAATACTCCAGTATTT
GCTATAAAGAAAAAAGACAGTACTAAATGGAGAAAGTTAGTAGATTTCAGAGAACTTAAT
AAGAAAACTCAAGACTTCTGGGAAGTTCAATTAGGGATACCACATCCCGCAGGGTTAAAA
AAGAAAAAATCAGTAACAGTACTGGATGTGGGTGATGCATATTTTTCAATTCCCTTATAT
GAAGACTTCAGGAAGTATACTGCATTCACCATACCTAGTATAAACAATGAGACACCAGGG
ATTAGATATCAATACAATGTGCTTCCACAGGGATGGAAAGGATCACCAGCGATATTCCAA
AGTAGCATGACAAAAATCTTAGAGCcTTTTAGAAAACAAAATCCAGACATAGTTATCTAT
CAGTACATGGATGATTTGTATGTAGGATCTGACTTAGAAATAGGGCAGCATAGAACAAAA
GTAGAGGAACTaAGACAACATCTATGTAcGTGGGGATTTTACACACCAGACAAGAAACAT
CAGAAAGAACCTCCATTCCTTTGGATGGGTTATGAACTCCATCCTGATAAATGGACAGTA
CAGCCTATAGTGCTGCCAGAAAAAgaCAGCTGGACTGTCAATGACATACAGAAGTTA
>Subject432|2006-09-08
CCTCAGATCACTCtTTGGCAACGACCCCTTGTCACAGTAAAaATAGGGGGGCAACTAAAG
GAAGCTCTATTAGATACAGGAGCAGATGATACAGTATTAGAAGAAATGTGTTTGcCAGGG
AGATGGAAaCCAAAAATGATAGGGGGAATTGGAGGTTTTATCAAAGTAAGACAGTATGAT
CAGGTAGCCATAGAAATCTGTGGGCACAAAGCTATAGGTACaGTATTAATAGGACCCACA
CCTGTCAACATAATtGGAAGAAATCTGTtGACTCAGATtGGTTGCACTTTAAATTTTCCC
ATTAGTCCTATtGAAACTGTACCAGTAAAATTAAAGCCAGGAATGGATGGCCCAAAAGTT
AAACAATGGCCATTAACAGAAGAAAAAATaAAAGCATTAGTAGAAATTTGTACAGAAATG
GAAAAGGAAGGAAAAATTTCAAAAATTGGGCCTGAAAATCCATATAATACTCCAATATTT
GCTATAAAGAAAAAAGACAGTACTAAATGGAGAAAATTAGTAGATTTCAGAGAACTGAAT
AAGAGAACTCAAGACTTCTGGGAAATTCAATTAGGAATACCACATCCCTCGGGTATAAAA
AAGAACAAATCAGTAACAGTACTGGATGTGGGTGATGCATATTTTTCAGTTCCATTACAT
GAAGATTTCAGGAAGTATACTGCCTTTACCATACCTAGTGTAAACAATGAGAAACCAGGG
GTTAGATATCAGTACAATGTGCTTCCACAGGGATGGAAAGGATCACCAGCAATATTCCAA
AGTAGCATGACAAAAATCTTAGAGCCTTTCAGAAAACAcAATCCAGaCATaGTCATCTAT
CAGTACATGGATGACTTGTATGTAGGGTCTGACTTAGAAATAGGaGAGCATAGAACAAAA
ATAGAGGAACTGAGACAACATCTGTGGAGGTGGGGATTTGACACACCAGACAAAAAACAT
CAGAAAGAACCTCCATTCCTTTGGATGGGTTATGAACTCCATCCTGATAAATGGACAGTA
CAACCTATAGTGCTGCCAGAAAAAGACAGCTGGACTGTCAATGACATACAGAAGTTA
>Subject432|2006-01-23
CCTCAGATCACTCTTTGGCAACGACCCCTtGTCACAGTAAAAATaGGGGGGCAACtAAAG
GAAGctcTATTAGATACAGGAGCAGATGATACAGTATTAGAAGAAATGTGTTTGCCAGGG
AGATGGAAACCAAAAATGATAGGGGGAATTGGAGGTTTTATCAAAGTAAGACAGTATGAT
CAGGTAGCCATAGAAATCTGTGGGCACAAAGCTATAGGTACaGTATTAATAGGACCCACA
CCTGTCAACATAATTGGAAGAAATCTGTTGACTCAGATTGGTTGCaCTTTAAATTTtCCC
ATTAGtCCTATTGAAAcTGTACCAGTAAAATTAAAGCCAGGAATGGATGGCCCAAAAGTT
AAACAATGGCCATTAACAGAAGAAAAAATAAAagCATTAGTaGAAATTTGTACAGAAATG
GAAAAGGAAGGAAAAATTTCAAAAATTGGGCCTGAAAATCCATATAATACTCCAATATTT
GCTATAAAGAAAAAAGACAGTACTAAATGGAGAAAATTAGTAGATTTCAGAGAACTGAAT
AAGAGAACTCAAGACTTCTGGGAAATTCAATTAGGAATACCACATCCCTCGGGTATAAAA
AAGAACAAATCAGTAACAGTACTGGATGTGGGTGATGCATATTTTTCAGTTCCATTACAT
GAAGATTTCAGGAAGTATACTGCCTTTACCATACCTAGTGTAAACAATGAGAAACCAGGG
GTTAGATATCAGTACAATGTGCTTCCACAGGGATGGAAAGGATCACCAGCAATATTCCAA
AGTAGCATGACAAAAATCTTAGAGCCTTTCAGAAAACAAAATCCAGaCATAGTCATCTAT
CAGTACATGGATGACTTGTATGTAGGGTCTGACTTAGAAATAGGGGAGCATAGAACAAAA
ATAGAGGAACTGAGACAACATCTGTGGAGGTGGGGATTTGACACACCAGACAAAAAACAT
CAGAAAGAACCTCCATTCCTTTGGATGGGTTATGAACTCCATCCTGATAAATGGACAGTA
CAACCTATAGTGCTGCCAGAAAAAGaCAGCTGGACTGTCAATGACATACAGAAGTTA
>Subject43|2010-02-05
CCTCAAATCACTCTTTGGCAACGACCCATCGTCaCAATAAAGATAGGGGGGCAACTAAAG
GAAGCTCTATTAGATACAGGAGCAGATGATACAGTATTAGAAGAAATGAATTTGCCAGGA
AGATGGAAACCAAAAATGATAGGGGGAATTGGAGGTTTTATCAAAGTAAGACAGTATGAT
CAAATATGCATAGAAATTTGtGGACATAAAGCTATAGGTACAGTATTAATAGGACCTACA
CCTGTCAACATAATTGGAAGAAATCTGTtGACTCAGCTTGGTTGCACTCTAAATTTTCCC
ATTAGTCCTATTGAAACTGTACCAGTAAAATTAAAGCCAGGAATGGATGGCCCAAAGGTT
AAACAATGGCCATTGACAGAAGAAAAAATaAAAGCATtaATGGAAATTTGTACAGAAATG
GAAAAGGAAGGGAAAATTTCAAAAATTGGGCCTGAAAATCCATATAATACTCCAGTGTTT
GCCATAAAGAAAAAAGACAGTACTAAATGGAGAAAATTAGTAGATTTCAGAGAACTTAAT
AAGAAAACTCAAGACTTCTGGGAAGTTCAATTAGGAATACCAcATCCCGCAGGGTTAAAG
AAGAAAAAATCAGTAACAGTATTGGATGTGGGTGATGCATATTTTTCAGTTCCCTTAGAT
AAAGAcTTCAGGAAGTATACTGCATTTACCATACCTAGTaTAAACAAtGAGACACCAGGG
ATTAGGTATCAGTACAATGTGCTTCCACAGGGATGGAAAGGATCACCAGCAAtATTTCAA
AGTAGCATGACAAAAATCTTAgAGCCCTTTAgAAAACAAAATCCAgACATAGTTATCTAT
CAATACATGGATGATTTGTATGTAGGATCTGACTTAGAAATAGGGCAACATAGAACAAAA
ATAGAGGAACTGAGACAACATCTGTTGAAGTGGGGATTTACCACCCCAGACAAAAAACAT
CAGAAAGAACCcCCATTCCTCTGGATGGGTTATGAACTCCATCCTGATAAATGGACAGTA
CAGCCTATAGTGCTGCCAGAAAAAGACAGCTGGACTGTCAATGACATACAGAAGTTA
>Subject43|2008-10-10
CCTCAAATCACTCTTTGGCAACGACCCATCGTCACAATAAAGATAGGGGGGCAACTAAAG
GAAGCTCTATTAGATACAGGAGCAGATGATACAGTATTAGAAGAAATGAATTTGCCAGGA
AGATGGAAACCAAAAATGATAGGGGGAATTGGAGGTTTTATCAAAGTAAGACAGTATGAT
CAAATATGCATAGAAATTTGTGGACATAAAGCTATAGGTaCAGTATTAATAGGACCTACA
CCTGTCAACATAATtGGAAGAAATCTGTtGACTCAGCTtGGTTGCAcTCTAAATTTTCCC
ATTAGtcctATtGAAACTGTACCAGTAAAATTAAAGCCAGGAATGGATGGCCCAAAGGTT
AAACAATGGCCATTGACAGAAGAAAAAATAAAAGCATTAATGGaAATTTGTACAGAAATG
GaAAAGGAAGGGAAAATTTCAAAAATTGGGCCTGAAAATCCATATAATACTCCAGTGtTT
GCCATAAaGAAAAAAGACAGTACTaAATGGAGAAAATTAGTAGATTTCAGAGAACTTAAT
aAGAAAACTCAAGACTTCTGGGaAGtTCAATTaGGAATACCACATCCCGCAGGGTTAAAG
AAGAAAAAATCAGTAACAGtATTGGATGTGGGTGATGCATATTTTTCAGTTCCCTTAGAT
AAAGAcTTCAGGAAGTATACTGCATTTACCATACCTAGTATAAACAATGAGACaCCAGGG
ATTAGGTATCAGTACAATGTGCTtCCACAGGGATGGAAAGGATCACCAGCAATATTTCAA
AGTAGCATGACAAAAATCTTAGAgCCCTTTAGAAAACAAAATCCAGACATAGTTATCTAT
CAATACATGGATGATTTGTATGTAGGATCTGACTTAGAAATAGGGCaACATAGAACAAAA
ATAGAGGaACTGaGACaACATCTGtTGaAGTGGGGATTTACCACCCCAGACAAAAAACAT
CAGAAAGAACCcCCATTCCTCTGGATGGGTTATGAACTCCATCCTGATAAATGGACAGTA
CAGCCTATAGTGCTGCCAGAAAAAGACAGCTGGACTGTCAATGACATACAGAAGTTA
>Subject413|2007-10-23
CCTCAGATCACTCTTTGGCAACGACCCCTCGTCACAATAAGGATAGGGGGGCAGCTAAAG
GAAGCTCTATTAGATACAGGAGCAGATGATACAGTATTAGAAGAAATGCATTTGCCAGGA
AAATGGAAACCAAAAATGATAGGGGGAATTGGAGGTTTTATCAAAGTAAGACAGTATGAT
CAGGTAACTTTAGAAATCTGTGGACATAAAGCTaTAGGTACAGTATTAGTAGGACCTACA
CCTGTCAACAtAATtGGAAGAAATCTGTtGACTCAAATTGGGTGTACTTTAAATTTTCCC
ATtAGTCCTATtGAAACTGTACCAGTAAAATTAAAGCCAGGAATGGATGGCCCAAGAGTT
AAACAATGGCCATTGACAGAAGAAAAGATAAAAGCATTAGTAGAAATTTGTACAGAAATG
GAAAAGGAAGGAAAAATTTCAAAAATTGGGCCTGAAAATCCATACAATACTCCAGTATTT
GCCATAAAGAAAAAAGACAGTACTAAATGGAGAAAATTAGTAGATTTCAGAGAACTTAAT
AAAAGAACTCAAGATTTCTGGGAAGTTCAATTAGGAATACCACATCCTGCAGGGTTAAaA
AAGAAAAAATCAGTGACAGTACTAGATGTGGGTGATGCATATTTTTCAGTTCCCTTAGAT
AAAGACTTCAGGAAGTATACTGCATTCACCATACCTAGTAtAAACAATGAGACACCAGGG
ATTAGATATCAGTACAATGTGCTTCCACAGGGATGGAAAGGATCACCGGCAATATTTCAA
TGTAGCATGACAAAAATCTTaGAACCTTTTAGAAAACAAAACCCAGACATAGTTATCTAT
CaATACATGGATGATTTGTATGTAGGATCTGACTTGgAAataGGgcAGCATAGAACAAAA
ATAGAGGAACTGAGACAACATCTATTGAAGTGGGGATTTACTACACCAGACAAAAAGCAT
CAGAaAGAACCtCCcTTCCTTTGGATGGGTTATGAACTCCATCCTGATAAATGGACAGTA
CAGCCTATAGAGCTGCCAGAAAAGGAcAGCTGGACTGTCAaTGACATACAGAAGTTA
>Subject413|2006-08-08
CCTCAGATCACTCTTTGGCAACGACCCCTCGTCACAATAAGGATAGGGGGGCAGCTAAAG
GAAGCTCTATTAGATACAGGAGCAGATGATACAGTATTAGAAGAAATGCATTTGCCAGGA
AAATGGAAACCAAAAATGATAGGGGGAATTGGAGGTTTTATCAAAGTAAGACAGTATGAT
CAGGTAACTTTAGAAATCTGTGGACATAAAGCTATAGGTACAGTATTAGTAGGACCTACA
CCTGTCAACATAATtGGAAGAAATCTGTtGACTCAAATTGGGTGTACTTTAAATTTTCCC
ATTAGtCCTATtGAAACTGTACCAGTAAAATTAAAGCCAGGAATGGATGGCCCAAGAGTT
AAACAATGGCCATTGACAGAAGAAAAGATAAAAGCATTAGTAGAAATTTGTACAGAAATG
GAAAAGGAAGGAAAAATTTCAAAAATTGGGCCTGAAAATCCATACAATACTCCAGTATTT
GCCATAAAGAAAAAAGACAGTACTAAATGGAGAAAATTAGTAGATTTCAGAGAACTTAAT
AAAAGAACTCAAGATTTCTGGGAAGTTCAATTAGGAATACCACATCCTGCAGGGTTAAGA
AAGAAAAAATCAGTGACAGTACTAGATGTGGGTGATGCATATTTTTCAGTTCCCTTAGAT
AAAGAcTTCAGGAAGTATACTGCATTCACCATACCTAGTACAAACAATGAGACACCAGGG
ATTAGATATCAGTACAATGTGCTTCCACAaGGATGGAAAGGATCACCGGCAATATTTCAA
TGTAGCATGACAAAAATCTTAGAACCTTTTAGAAAACAAAACCCAGACATAGTTATCTAT
CAATACATGGATGATTTGTATGTAGGATCTGACTTGGAAATAGGGCAGCATAGAACAAAA
ATAGAGGAACTGAGACAACATCTATTGAAGTGGGGATTTACTACACCAGACAAAAAGCAT
CAGAAAGAACCTCCCTTCCTTTGGATGGGTTATGAACTCCATCCTGATAAATGGACAGTA
CAGCCTATAGTGCTGCCAGAAAAGGACAaCTGGACTGTCAATGACATACAGAAGTTA
>Subject344|2006-01-26
CCTCAGATCACTCTTTGGCAACGACCCCTCGTCCAAATAAAGATAGGGGGGCAAATAAAG
GAAGCTCTATTAGATACAGGAGCAGATGATACAGTATTAGAAGAAATAAATTTGCCAGGA
AGATGGAAACCAAAAATGATAGGGGGAATTGGAGGTTTTATCAAAGTAAGACAATATGAT
CAGATACTCATAGAAATCTGTGGACATaAAGCTGTAGGTACAGTATTAGTAGGACCTACA
CCGGTCAACATAATtGGAAGAAATTTATtGACTCAAATtGGTTGTACTTTAAATTTTCCC
ATTAGtCCTATtGAAACTGTACCAGTAGAATTAAAGCCAGGAATGGATGGCCCAAAAGTT
AAACAATGGCCATTGACAGAAGAAAAAATAAAAGCATTAGTGGAAATTTGTACAGAAATG
GAAAAGGAAGGAAAAATTTCAAAAATTGGGCCTGAAAATCCATACAATACTCCAGTATTC
GCCATAAAGAAAAAGGACAGTACTAAATGGAGAAAATTAGTAGATTTCAGAGAACTTAAT
AAGAGAACCCAAGACTTTTGGGAAGTTCAATTGGGGATACCACATCCCGCAGGGTTAAAA
AAGAAGAAATCAGTAACAGTACTAGATGTGGGTGATGCATATTTTTCAGTTCCCTTACAt
GAAAGcTTCAGGAAGTATACTGCATTTACTATACCTAGTATAAACAACGAGACACCAGGG
ACCAGATATCAGTACAATGTGCTTCCACAAGGATGGAAAGGATCACCAGCAATATTTCAA
TGTAGCATGACAAAGATCTTAGAgCCTTTTAGAAAACAGAATCCAGACTTAGTTATCTAT
CAATACATGGATGATTTGTATGTAGGATCTGATTTAGAAATAGGGCAGCATAGAACAAAA
ATAGAGGAACTAAGACAACATCTGTTAAGGTGGGGATTTACCACACCAGACAAAAAGCAT
CAGAAAGAGCCACCATTCCTTTGGATGGGTTATGAACTCCATCCTGATAAATGGACAGTA
CAGCCTATAGTGCTGCCAGAAAAAGACAGCTGGACTGTCAATGACATACAGAAGTTA
>Subject33|2009-12-16
CCTCAGATCACTCTTTGGCAACGACCCCTCGTcaCAGTAAAGATAGGGGGGCAACTAAAG
GAAGCTCTATTAGACACAGGAGCAGATGATACAGTACTAGAAGAAATGAATTTGCCAGGA
AGATGGAAACCAAAAATGATAGGGGGAATTGGAGGTTTTATCAAAGTAAGACAGTATGAT
CAGATACCCATAGAAATTTGTGGACATAAAGCTATAGGTACAGTTTTAGTAGGACCTACC
CCTGTCAACATAATTGGAAGAAATCTGTTGACTCAGATTGGTTGCACTTTAAATTTTCCC
ATTAGTCCTATTGAAACTGTACCAGTAAAATTAAAGCCAGGAATGGATGGCCCAAGAGTT
AAACAATGGCCATTGACAGAAGAAAAAATaAAAGCATtAgTAGAAATTTGTACAGAAATG
GAAAAGGAAGGGAAAATTTCaAAAATTGGGCCTGAAAATCCCTACAATACTCCAGTATTT
GCCATAAAGAAAAAAGACAGTACTAAATGGAGAAAATTAGTAGATTTCAGAGAACTTAAT
AAGAGGACTCAAGACTTCTGGGAAGTTCAATTAGGAATACCACATCCAGCAGGGTTAAAA
AAGAAAAAATCAGTAACAGTACTGGATGTGGGTGATGCATATTTTTCAGTTCCCTTAGAT
AAAGACTTTAGGAAGTATACTGCATTTACCATACCTAGTATAAACAATGAGACACCAGGG
ATTAGATATCAGTACAATGTACTTCCACAGGGATGGAAAGGATCACCAGCAATATTCCAA
AGTAGCATGACAAAAATCTTAGAGCCTTTTAGAAAACAAAATCCAGACATAGTTATCTAT
CAATATATGGATGATTTATATGTAGGCTCTGACTTAGAAATAGGGCAGCATAGAACAAAA
ATAGAGGAACTAAGACAACATTTGTTGAGGTGGGGATTTACCACACCAGACAAAAAACAT
CAGAAAGAACCTCCATTCCTCTGGATGGGCTATGAACTCCATCCTGATAAATGGACAGTA
CAGCCTATAGTGCTGCCAGAAAAAGATAGCTGGACTGTCAATGACATACAGAAGTTA
>Subject33|2011-01-12
CCTCAGATCACTCTTTGgCAACGacCCCTcGtcACAGTAAAGATAGGGGGGCAACTAAAG
GAAGCTCTATTAGACACAGGAGCAGATGATACAGTACTAGAAGAAATGAATTTGCCAGGA
AaATGGAAACCAAAAATGATAGGGGGAATTGGAGGTTTTATCAAAGTAAGACAGTATGAT
CAGATACCCATAGAAATTTGTGGACATAAAGCTATAGGTACAGTTTTAGTAGGACCTACC
CCTGTCAACATAATtGGAAGAAATCTGTtGACTCAGATTGGTTGcACTTTAAATTTTCCC
ATTAGTCCTATTGAAaCTGTACCAGTAAAATTAAAGCCAGGAATGGATGGCCCAAGAGTT
AAACAATGGCCATTGACAGAAGAAAAAATAAAAGcATTAGTAGAAATTtGTACAGAAATG
GAAAAGGAAGGGAAAATTTCAAAAATTGGGCCTGAAAATCCCTACAATACTCCAGTATTT
GCCATAAAGAAAAAAGACAGTACTAAATGGAGAAAATTAGTAGATTTCAGAGAACTTAAT
AAGAGGACTCAAGACTTCTGGGAAGTTCAATTAGGAATACCACATCCAGCAGGGTTAAAA
AAGAAAAAATCAGTAACAGTACTGGATGTGGGTGATGCATATTTTTCAGTTCCCTTAGAT
AAAGACTTTAGGAAGTATACTGCATTTACCATACCTAGTAtAAACAATGAGACACCAGGG
ATTAGATATCAGTACAATGTACTTCCACAGGGATGGAAAGGATCaCCAGCAATATTCCAA
AGTAGCATGACAAAAATCTTAGAgCCTTTTAGAAAACAAAATCCAGACATAGTTATCTAT
CAATATATGgATGATTTATATGTAGGCTCtGACTTAGAAATAGGGCAGCATAGAACAAAA
ATAGAGGAACTAAGACAACATTTGTTGAGGTGGGGaTTTACCACaCCAGaCAaAAaACAT
CAGAAAGAACCtCCATTCCTCTGGATGGGCTATGAACTCCATCCTGATAAATGGACAGTA
CAGCCTATAGTGCTGcCAGAAAAAGATAGCTGGACtgTCAATGAcATACAGAAGTTA
>Subject489|2006-07-27
CCTCAAATCTCTcTTTGGCAACGACCCCTTGTCGCAATAAGGATAGGGGGGcagctaAaG
GaagctctattaGATaCaGGAGCagatGATaCAGTattAgAAGAAATGaATTTGCCAGGA
AGATGGAAACCAAAGATGATAGGGgGAATTGGGGGTTTTATCAGAGTAAAACAGTATGat
CAGaTACcCATaGAAATCTGTGGACATAAGGCTATAGGTACAGTATTAaTAGGACCTACA
CCTGTCAACATAATTGGAAGAAATCtGTTGACTCAGATtGGCTGCaCTCTAAATTttcCC
ATTAgTCCTATTgAAACTGTGCCAGTAAAATTAAAGCCaGGAATGgATgGcccAAAAGTT
AAACAATGGCCATTAACAGAGGAAAAAATAaCagCATTaATAGAAATCTGTaCAGAAATG
GAaAAAGAAGGGAAAATTTCAAGAATTGGACCTGAAAATCCATATAATACaCCAgTATTT
GCCATaaAGAAAAAAGACaGTACTAAGTGGAGAAAATTAGtagAtttCAgAGAACTTAAt
AAgAgAACTCAaGACTTCTGGgAAGTTCAAtTAGGAATACCaCATCCAGCAGGgTTAAAA
AAGAAGAAATCAGTAACAGTACTGGATGTGGGTGATGCATATTTTTCAGTTCCCTTAGAT
AAAGAATTCAGGAAGTATACTGCATTTACCATACCTAGTAGAAACAATGAGACACCAGGG
ATTAGATATCAGTACAATGTGCTGCCACAGGGGTGGAAAGGATCACCAGCAATATTCCAA
AGCAGCATGACTAAAATCTTAGAGCCTTTTAGAAAACAAAATCCAGAAATAGTTATCTAT
CAATACATGGATGATTTGTATGTAGGATCTGACTTAGAAATAGGACCGCATAGAGCAAAA
ATAGAGGAACTGAGACAACATCTGTTGaGGTGGGGACTTACCACGCCAGACAAAAAACAT
CAGAAGGAACCTCCATTCCTTTGGATGGGTTATGAACTCCATCCTGATAAATGGACAGTA
CAGCCTATAAAACTGCCAGAAAAGGAAAGCTGGACTGTCAATGACATACAGAAGTTA
>Subject405|2006-05-10
CCTCAAATCACTCTTTGGCAACGACCCCTCGTCACAATAAAGGTAGGGGGAcAacTAaAG
GAAGCtcTATTAGATACAGGAGCAGATGATACAGTATTAGAAGAAATGAATTTGCCAGGA
AAATGGAAACCAAAAATGATAGGGGGAATTGGAGGTTTTATCAAAGTAAGACAGTATGAT
CAGATACTCATAGAAATTTGTGGACATAAAGCTATAGGTACAGTATTAGTAGGACCtACA
CCTGTCAACATAATTGGAAGAAATtTGTTGACTCAGATTGGTTgCaCTTTAAATTTtCCC
ATTAgTCCTATTgAAAcTGTACCAGTAAAATTAAAGCCAGGAATGGATGGCCCAAAAGTT
AAACAATGGCCATTGACAGAAGAAAAAATAAAagCATTAACAGaAATTTGTACAGAAATG
GAAAAGGAAGGGAAAATTTCAAAAATTGGGCCTGAAAATCCaTATAATACTCCAGTATTT
GCCATAAAGAAAAAAGACAGTACTAAATGGAGAAAATTAGTAgACTTCaGAGAACTTAAT
AAGAGAACTCAaGACTTCTGGGAAGTTCAATTAGGAATACCaCATCCCGCaGGGTTaAAA
AAGAAAAAATCAGTAACAGTAtTGGATGTaGGTGATGCATATTTtTCAGTTCCtTTAGAT
GAAAaCTTCAGAAAgTAtactgcatttaCCATACCtAGTATAAaCAATGAGACTCCAGGG
ACTAGATATCAgTACAACGTGCTTCCACAGGGATGGAAGGGATCACCAGCAATATTCCAA
AGTAGCATGACAAAAATCTTAGAGCCTTTTAGAAaACAAAATCCAGACATaGTTATCTAT
CAATACATGGATGATTTGTATGTAGGATCTGACTTAGAAATAGGGCAGCATAGAgCAAAA
ATAGAGGAaCTGAGACAaCaTCTGTTGaGGtGGGGaTTTACCACACCAGACAAAAAGCAT
CAGAAAGAACCTCCATTCCTTTGGATGGGCTATGAACTCCATCCTGATAAATGGACAGTA
CAGCCTATAGTGCTGCCAGAAAAAGACAGCTGGACTGTTAATGACATACAGAAGTTA
>Subject331|2005-10-28
CCTCAaATCACTCTTTGGCAACGACCCcTtGTCACAATAAAGATAGGGGGGCAGCTAAAG
GAAGCTCTATTAGATACAGGAGCAGATGATACAGTATTAGAAGACATGGATTTGCCAGGA
AGATGgAAACCAAAAATGATAGGGGGAATTGGAGGTTTTATCAAAGTAAGACAGTATGAT
CAAATACtCaTAGAAATCAGTGGACATAAAGCTATAGGTACAGTatTAGTAGGACCTACA
CCTGTCAACATAATTGGAAGAAATcTGTtGACTCAGATTGGCTGCACTTTAAATTTTCCC
ATTAGTCCTATtGAAaCTGTACCAGTGAAATTAAAGCCAGGAATGGATGGCCCAAAAGTT
AAACAATGGCCaTTGACAGAAGAAAAAATAAAAgCATTAGTAGAAATCTGTACAgAAATG
GaaAAGGAAGGGAAAATTTCAAAAATTGGGCCTGAAAATCCATACAATACTCCAAtATTT
GCCATAAAGAAAAAAGACAGTACTAAATGgAGaAAATTAGTAGATTTcAGGGAACTTAAT
AAGAAAACACAAGACTTCTGGGAAGTTCAATTAGGAATACCACATCCTGCAGGGTTAAAG
AAGAAAAAATCAGTAACAGTACTGGATGTGGGTGATGCATATTTCTCAGTTCCcTTAGAT
AAAGAATTCAGGAAGTACACTGCATTTACCATACCTAGTATAAACAATGAGACACCAGGG
ATTAGGTATCAGTACaATGTGCTTCCACAGGGATGGAAAGGATCACCAGCAATATTTCAA
AGCAGCATGACAAAAATCTTAGAgCCTTTTAGAAAACAAAATcCAGACATGGTTATCTAT
CAATACATGGATGATTTGTATGTAGGATCTGACTTAGAAATAGGGcAGCATAGAACAAAA
ATAGAGGAACTGAGACAGCATCTGTTGAAGTGGGGaTTTACCACACCAGACAAAAAACAT
CAGAAGGAACCTCCATTTCTTTGGATGGGTTATGAACTCCATCCTGATAAATGGACAGTA
CAGCCTATAGTGCTGcCAGAAAAAGATAGCTGGACTGTCAATGATATAcAGAAGTTA
>Subject331|2006-04-19
CCTCaGATCACTCTTGGGCAAcGAcCCCTcGTcaCaATaAAGATAGGGGGGCagctaaaG
GAaGCtcTATTaGATACaGGAGCAaATGATACaGTATTaGAaGACATGgaTTtGCCAGGA
aGAtGGAAACCAAAAAtGATaGGGGGAATtGGaGGTTTTATCAAaGTAaGACaGTAtGAT
CAAATACCcGTaGAAATCAGtGgACATAAAGCTATaGGTACAGTATTaGTaGGACCTACA
CCtGTCAACATAATtGGAAGAAATCtGTTGACTCAGATtGgCTgCactTtAaAttttcCC
atTaGTCcTATtgAaaCTGTACCAGTGAAATTAAAGCCAGGAATGGATGGCCCAAAAGTT
AAACAATGGCCATTGACAGAAGAAAAAATAAAagCATTAGTAGaAATCTGTACAGAAATG
GAAAAGGAAGGGAAAATTTCAAAAATTGGGCCTGAAAATCCATACAATACTCCAATATTT
GCCATAAAGAAAAAAGACAGTACTAAATGGAGaAAATTAGTAGATTTCAGGGAACTTAAT
AAGAAAACACAAGACTTCTGGGAAGTTCAATTAGGAATACCACATCCTGCAGGGTTAAAG
AAGAAAAAATCAGTAACAGTACTGGATGTGGGTGATGCATATTTCTCAGTTCCCTTAGAT
AAAGAATTCAGGAAGTACACTGCAttTACCATACCTAGTaTAAACAATgAgACaCcAGGG
ATTAGGTATCAGTACAATgtGCTTCCACAGGGATGGAAaGGATCACCAGCAATaTTTCAA
AGCAGCaTGACAAAAaTCTtAGagccTTttAgAAaacAAAaTCCAGACaTGGTTATCTAT
CAATACATGGATGATTTGTATGTAGGATCTGACTTAGAAATAGGGCAGCATAGAACAAAA
ATAGAGGAACTGAGACAGCATCTGTTGAAGTGGGGaTTTACCACACCAGACAAAAAACAT
CAGAAGGAACCTCCATTTCTTTGGATGGGTTATGAACTCCATCCTGATAAATGGACAGTA
CAGCCTATAGTGCTGCCAGAAAAAGATAGCTGGACTGTCAATGATATACAGAAGTTA
>Subject344|2007-04-26
CCTCAGATCACTCTTTGGCAACGACCCCTCGTCCAAATAAAGATAGGGGGGCAAATAAAG
GAAGCTCTATTAGATACAGGAGCAGATGATACAGTATTAGAAgAAATAAATTTGCCAGGA
AGATGGAAACCAAAAATGATAGGGGGAATTGGAGGTTTTATCAAAGTAAGACAATATGAT
CAGATACTCATAGAAATCTGTGGACATGAAGCTGTAGGTACAGTATTAGTAGGACCTACA
CCGGTCAACATAATtGGAAGAAATTTATtGACTCAAATtGGTTGTACTTTAAATTTTcCC
atTAGTcctATtGaAaCTGTACCAGTAGAATTaAAGCCAGGAATGGATGGCCCAAAAGTT
AAACAATGGCCATTGACAGAAGAAAAAATAAAAGCATTAGTGGAAATTTGTACAGAAATG
GAAAAGGAAGGAAAAATTTCaAAAATTGGGCCTGAAAATCCATACAATACTCCAGTATTC
GCCATAAAGAAAAAGGACAGTACTAAATGGAGAAAATTAGTAGATTTCAGAGAACTTAAT
AAGAGAACCCAAGACTTTTGGGAAGTTCAATTGGGGATACCACATCCCGCAGGGTTAAAA
AAGAAGAAATCAGTAACAGTACTAGATGTGGGTGATGCATATTTTTCAGTTCCCTTACAt
GAAAGcTTCAGGAAGTATACTGCATTTACTATACCTAGTATAAACAACGAGACACCAGGG
ACCAGATATCAGTACAATGTGCTTCCACAAGGATGGAAAGGATCACCAGCAATATTTCAA
TGTAGCATGACAAAGATCTTAGAgCCTTTTAGAAAACAgAATCCAGACTTAGTTATCTAT
CAATACATGGATGATTTGTATGTAGGATCTGATTTAGAAATAGGGCAGCATAGAACAAAA
ATAGAGGAACTAAGACAACATCTGTTAAGGTGGGGATTTACCACACCAGACAAAAAGCAT
CAGAAAGAGCCACCATTCCTTTGGATGGGTTATGAACTCCATCCTGAtAAATGGACAGTA
CAGCCTATAGTGCTGCCAGAAAAAGACAGCTGGACTGTtAATGACATACAGAAGTTA
>Subject384|2004-08-24
CCTCaAATCACTCTTTGGCAACGACCCCTTGTCGCAGTAAAAGTAGGGGGGCAACTAAAA
GAAGCTCTATTAGATACAGGAGCAGATGATACAGTATTAGAAgAAATGaATtTGCCAGGG
AGATGGAAACCAAAAATGATAGGGGGAATTGGAGGTTTTATCAAAGTAAAACAGTATGAT
CAGGTACCCATAGAAATCTatGGACATAAAGCTATAGGTACAGTATtAGTAGGACCTACc
CCTGTCAACAtAATtggaAGAAATCTGTtgactcaGAtTgGCTGCACTTTAAATTTTCCC
ATTAGTCCTATTGAAACTGTACCAGTAAAATTAAAGCCAGGAATGGATGGCCCAAGAGTT
AAACAATGGCCATTAACAGAAGAAAAAATAAAAGCATTAGTAGAAATTTGTACAGAAATG
GAAAAGGAAGGAAAAATTTCAAAAaTTGGGCCTGAAAATCCATACAATACTCCAGTATTT
GCCATAAAGAAAAAAGACAGTACTAAATGGAGAAAACTAGTAGATTTCAGAGAACTTAAT
AAAAGAACTCAAGACTTCTGGGAAGTTCAATTaGGAATACCACATCCCGCAGGGTTAAAA
AAGAACAAATCAGtAACAGTACTGGATGTGGGtGATGCAtATTTTTCGGTTCCCTtAGAt
AAAAACTTCAGGAAGtatACTGCATTTACCATACCTAGTTTAAATAATGAGACACCAGGG
ATTAGATATCAGTACAATGTGCTTCCACAAGGATGGAAAGGATCACCAGCAATATTCCAA
AGTAGCATGACAAAAATtTTAGAaCCTTTCAAAAAGCAAAATCCAGATATAGTTATCTAT
CAATACATGGATGATTTGtaTGtAGGATCTGACtTAGAAATAGGGCAcCATAGAACAAAA
ATAGAGGAACTGAGACAACATCTGTTGAAGTGGGGGTTTACCACACCAGACAAAAAGCAT
CAGAAAGAACATCCATTCCTTTGGATGGGTTATGAACTCCATCCTGATAAATGGACAGTA
CAGCCTATAacgctgCctgAAAAagaCAGCTGGACTGTCAATGACATACAGAAGTTA
>Subject384|2006-02-13
CCTCAAATCACTCTTTGGCAACGACCCCTTGTCaCAgtAaAaGTAGGGGGGCAACtAAAA
GAAGCTCtATtAGATACAGGAGCAGAtGATACAGTATtAGAAGAAATGAATTTGCCAGGG
AGATGGAAACCAAAAAtGATAGGGGGAATTGGAGGTTTTATCAAAGTAAAACAGTAtGAT
CAGatACCCATAaAcATCTGTGGACATAAAGCTATAGGTACAGTATTaGTAGGACCTACA
CCTGTCAACAtAATtGGAAGAAATCTGTtGActCAGATTGGctgcacTTtAAATTTTcCC
attagtcctattgAAActGTACCAGtAAAATtaAAGCCAGGAATGGAtGGCCCAAGAGTt
AAACAATGGCCATtAACAGAAGAAAAAATAAAagcATtAGTAGAAATTTGTaCAGAAAtG
gAAAAGGAAGGAAAAATTTcAAAAaTtGGgCCtGAAAATCcATACAAtACTCCAGtATTT
GCCAtAAAGAAAAAAGACAGTACTAAATGGAGAAAactagTAGAtTTCAGAGAACTtAAt
AAAAGAACTCAAGACTTCTGGGAAGTTCAATTaGGAATACCACATCCCGCAGGGTtAAAA
AAGAAtAAATCAGtAACAGTACTGGATGTGGGTGATGCATATTTTTCGGTTCCCTTAgAT
aAAGATTTCAGGAAGTATACTGCATTTACCATACCTAGtTTaaATAATGAGACACCAGGG
ATTAGATATCAGTACAATGTGCTTCCACAAGGATGGAAAGGATCACCAGCAATATTCCAA
AGTAGCATGACAAAAATCTTAGaaCCTTTcAAAAagCAAAATccagAaAtAGTtATCTAT
cAATACATGGAtGATTTGTATGTAGGATCtGACTTAGAAATAGGGCAGCAtAGAACAAAA
ATAGAGGAACTGAGACAACATCTGTtGAAGTGGGGGTTtACCACACCAGACAAAAAGCAT
CAGAAAGAACATCCATTCCTTTGGATGGGTTAtGAACTCCATCCtGATAAAtGGACAGTA
CAGCCTAtAACGCTGCCtGAAAAAGACAGCTGGACTGTCAAtGACATACAGAAGTTA
>Subject512|2006-07-05
CCTCAGATCACTCTTTGGCAGCGACCCCTCGTCACAATAAAGGTAGGGGGGCAACTAAAG
GAAGCTCTATTAGATACAGGAGCAGATGATACAGTATTAGAAGACATAaATTTGCCAGGA
AAATGGAAACCAAAAATGATAGGGGGAATTGGAGGTTTTATCAAAGTAAGACAGTATGAT
CAGGTAgCCATAGAAATCTGTGGACATAAAGCTATAGGTACAGTATTAGTAGGACCTACA
CCTGTCAACATAATTGGAAGAAATCTGTTGACTCAGCTTGGgTgTACTTTAAAtTTtCCC
ATTAgTCCTATtgAaactGTACCAGTAAAATTAAAGCCAGGAATGGATGGCCCAAaAGTT
AAACAATGGCCATTGACAGAAGAAAAAATAAAAGCaTTAGTAGAaaTTTGTACAGAGATG
GAAAAGGAAGGAAAAATTTCAAAAATCGGGCCTGAAAATCCATACAATACTCCAATATTT
GCTATAAAGAAAAAAGACAGTACTAAATGGAGAAAATTAGTAGACTTCAGAGAACTTAAT
AAGAGAACTCAAGACTTCTGGGAAGTTCAGTTAGGAATACCACATCCTGCAGGGCTAAAG
AAGCAAAAGTCAGTAACAGTACTGGATGTGGGTGATGCATATTTTTCAGTTCCCTTAGAT
AAAGACTTCAGAAAGTATACTGCATTTACCATACCTAGTATAAACAATGAGACACCGGGG
ATTAGATATCAGTACAATGTGCTTCCACAGGGATGGAAAGGATCACCAGCAATATTCCAA
AGTAGCATGACAAAAATCTTAGAGCCTttTAGAAAACAAAATCCAGACAtaGTTATCTAT
CAATACATGGATGATTTGTATGTAGGGTCTGACTTAGAAATAGGGCAGCATAGAACAAAA
ATAGAGGAACTAAGACAACATCTGTTGAAGTGGGGAtTTACCACACCAGACAAAAAACAT
CAGAAAGAACCCCCATTCCTTTGGATGGGTTATGAACTCCATCCTGATAAATGGACAGTA
CAGCCTATAGTGCTGCCAGAAAAAGACAGCTGGACTGTCAATGACATACAGAAGTTA
>Subject40|2005-07-28
CCTCAAATCACTCTTTGGCAACGACCCCTCGTCACAATAAaGATAGGGGGACAACTAAAG
GAAGCTCTATTAGATACAGGAGCAGATGATACAGTATTAGAAGACATAAATTTGCCAGGA
AAATGGAAACCAAAAATGATAGGGGGAATTGGAGGATTTATCAAAGTAAGACAGTAtGAG
GAGGTACAAGTAGACATCTGTGGACATAAAGCTATCGGTACAGTGTTAGTAGGACCTACA
CCTGTCAACATAATtGGAAGGAATCTGTtGACCCAAATtGGTTGCACTTTAAATTTTCCC
ATTAGTCCTATtGAAACTGTACCAGTAAAATTAAAGCCAGGAATGGATGGCCCAAAAGTT
AAACAATGGCCATTGACAGAAGAAAAGATAAAAGCATTAGTAGAGATTTGTACAGAAATG
GAAAAGGAAGGAAAAATTTCaAAAATTGGGCCTGAAAATCCATACAATACTCCAGTATTT
GCCATAAAGAAAAAGGACAGTACTAAATGGAGAAAATTAGTAGATTTCAGAGAACTTAAT
AAGAGAACTCAAGACTTCTGGGAAGTTCAATTAGGAATACCACATCCTGCAGGATTAAAA
AAGAAAAAATCAGTAACAGTACTGGATGTGGGTGATGCATATTTTTCAGTTCCCTTAGAT
AAAGACTTCAGGAAATATACTGCATTTACCATACCTAGTACAAACAATGAGACACCAGGG
ATTAGATATCAGTACAATGTACTCCCACAAGGATGGAAAGGATCACCTGCAATATTTCAA
TGTAGCATGACAAAAATCTTAGAgCCTTTCAGAAAACAAAATCCAGACATAGTCATCTAC
CAATACATGGATGATTTATATGTGGGATCTGACTTAGAAATAGGGCAGCATAGAACAAAA
ATAGAGGAACTGAGAAACCATCTGTTGAAGTGGGGATTTACCACACCAGACAAAAAACAT
CAGAAAGAACCCCCATTTCTTTGGATGGGTTATGAACTCCATCCTGATAAATGGACAGTA
CAACCTATAATGCTGCCAGAAAAGGACAGCTGGACTGTCAATGATATACAAAAATTA
>Subject40|2006-11-28
CCTcaAATCACTCTTTGGCAACGACCCCTCGTCcCAATAAaGaTAGGGGGACAACTAAAG
GAAGCTCTATTAGATACAGGAGCAGATGATACAGTATTAGAAGACATAAATTTGCCAGGA
AAATGGAAACCAAAAATGATAGGGGGAATTGGAGGATTTATCAAAGTAAGACAGTATGAa
GAGGTACAAGTAGACATCTGTGGACATAAAGCTATCGGTACAGTGTTAGTAGGACCTACA
CCTGTCAACATAATtGGAAGGAATCTGttGACCCAAATtGGTTGCACTTTAAATTTTCCC
ATtAGTCCTATtGAAACTGTACCAGTAAAATTAAAGCCAGGAATGGATGGCCCAAAAGTT
AAACAATGGCCATtGACAGAAGAAAAGATAAAAGCATTAGTAGAGATTTGTACAGAAATG
GAAAAGGAAGGAAAAATTTCAAAAATTGGGCCTGAAAATCCATACAATACTCCAGTATTT
GCCATAAAGAAAAAGGACAGTACTAAATGGAGAAAATTAGTAGATTTCAGAGAACTTAAT
AAGAGAACTCAAGACTTCTGGGAAGTTCAATTAGGAATACCACATCCTGCAGGATTAAAA
AAGAAAAAATCAGTAACAGTACTGGATGTGGGTGATGCATATTTTTCAGTTCCCTTAGAT
AAAGACTTCAGGAAATATACTGCATTTACcATACCTAGTACAAACAATGAGACACCAGGG
ATTAGATATCAGTACAATGTACTCCCACAAGGATGGAAAGGATCACCTGCAATATTTCAA
TGTAGCATGACAAAAATCTTAGAgCCTTTCAGAAAACAAAATCCAGACATAGTCATCTAC
CAATACATGGATGATTTATATGTGGGATCTGACTTAGAAATAGGGCaGCATAGAACAAAa
ATAGAGGAACTGaGAAaCCATCTGTtGAagtGGGgATTtaCCACACCAGACAAAAAACAT
CAGAAAGAACCCCCATTTCTTTGGATGGGTTATGAACTCCATCCTGATAAATGGACAGTA
CAACCTATAATGCTGCCAGAAAAGGACAGCTGGACTGTCAATGAtATACAAAAATTA
>Subject405|2005-01-13
CCTCAAATCACTCTTTGGCAACGACCCCTCGTCACAATAAAGGTAGGGGGACAAtTAAAG
GAAGCTCTATTAGATACAGGAGCAGATGATACAGTATTAGAAGAAATGAATTTGCCAGGA
AAATGGAAACCAAAAATGATAGGGGGAATTGGAGGTTTTATCAAAGTAAGACAGTATGAT
CAGATACTCATAGAAATTTGTGGACATAAAGCTATAGGTACAGTATTAGTAGGACCtACA
CCTGTCAACATAATtGGAAGAAATtTGTTGACTCAGATtGGTTGCACTTTAAATTTTCCC
ATTAGtCCTATtGAAACTGTACCAGTAAAATTAAAGCCAGGAATGGATGGCCCAAAAGTT
AAACAATGGCCATTGACAGAAGAAAAAATAAAAGCATTAACAGAAATTTGTACAGAAATG
GAAAAGGAAGGGAAAATTTCAAAAATTGGGCCTGAAAATCCATATAATACTCCAGTATTT
GCCATAAAGAAAAAAGACAGTACTAAATGGAGAAAATTAGTAGACTTCAGAGAaCTTAAT
AAGAGAACTCAAGACTTCTGGGAAGTTCAATTAGGAATACCACATCCtGCAGGGTTAAAA
AAGAAAAAATCAGTAACAGTACTGGATGTaGGTGATGCATATTTtTCAGTTCCtTTAGAt
GAAAGCTTCAGAAAGTATACTGCATTtACCATACCCAGTATAAACAATGAGACTCCAGGG
ACTAGATATCAGTACAACGTGCTTCCACAGGGATGGAAGGGATCACCAGCAATATTCCAA
AGTAGCATGACAAAAATCTTAGAgCCtTTTAGAAAACAAAATCCAGACATAGTTATCTAT
CAATACATGGATGATTTGTATGTAGGATCTGACTTAGAAATAGGGCAGCATAGaGCAAAA
ATAGAGGAACTGAGACAACATCTGTTGAGGTGGGGaTTTACCACACCAGACAAAAAGCAT
CAGAAAGAACCTCCATTCCTTTGGATGGGCTATGAACTCCATCCTGATAAATGGACAGTA
CAGCCTATAGTGCTGCCAGAAAAAGACAGCTGGACTGTTAATGACATACAGAAGTTA
>Subject24|2010-04-24
CCTCAGATCACTCTTTGgCAACGACCCCTCGTCACAATAAAAGTAGAGGGGCAACTAAAG
GAAGCTCTATTAGATACAGGAGCAGATGATACAGTATTAGAAGAAATGAATTTACCAGGA
AGATGGAAACCAAAAATGATAGGGGGAATTGGAGGTTTTATCAAAGTAAGACAGTATGAT
CAGATACGCATAGAAATCTGTGGACATGAAGCTATAGGTACAGTATTAGTAGGACCTACA
CCTGTCAACATAATtGGAAGAAATCTGTtGACTCAGATTGGTTGCACTTTAAATTTTCCT
ATTAgTCCTATtGAAACTGTACCAGTAAAATTAAAGCCAGGAATGGATGGCCCAAAGGTT
AAACAATGGCCATTGACAGAAGAAAAAATAAAAGCACTAGTAGAAATTTGTACAGAAATG
GAAAAGGAAGGGAAAATTTCAAAAATTGGGCCTGAAAATCCATACAATACTCCAGTATTT
GCCATAAaGAAAAAGGACAGTACTAAGTGGAGAAAATTAGTAGATTTCAGGGAACTTAAT
AAGAGAACTCAAGACTTCTGGGAAGTTCAATTAGGGATACCGCATCCCGCAGGATTAAAA
AAGAAAAAATCAGTGACAGTACTGGATGTGGGTGATGCATATTTTTCAGTTCCCTTAGAt
GAAGAaTTCAGGAAGTATACTGCATTTACCATACCTAGTATAAACAATGAGACACCAGGG
GTTAGATATCAGTATAATGTGCTTCCACAGGGATGGAAAGGATCACCAGCAATATTCCAA
TGTAGCATGACGAAAATCTTAGATCCCTTTAGAAAACAAAATCCAGATATAGTTATCTAT
CAATACATGGATGACTTGTATGTAGGGTCTGACTTAGAAATAGGGCAGCACAGAACAAAA
ATAGAGGAACTGAGAGAACATCTGTTAAAGTGGGGATTTACCACCCCAGACAAAAAGCAT
CAGAAAGAACCTCCATTCCTTTGGATGGGTTATGAACTGCATCCTGATAAATGGACAGTA
CAGCCTATAGAGCTGCCAGAAAAaGACAGCTGGACTGTCAATGAcATACAGAAGTTA
>Subject27|2009-10-28
CCTCAGATCACTCTTTGGCAACGACCCCTCGTCACAATAAAGATAGGGGGGCAAGAAAAG
GAAGCTCTATTAGATACAGGAGCAGATGATACAGTATTAGAAGAAATGAATTTGCCAGGA
AGATGGAAACCAAAAATGATAGGGGGAATTGGAGGATTTATCAAAGTAAGACAaTATGAT
CAGATACCCATAGAAATTTGTGGACATAAAGCTATAGGTACAGTATTAGTAGGACCTACA
CCTGTCAACATAATTGGAAGAAATCTGTtGACTCAGATTGGTTGTACTTtAAATTTTCCC
ATtAGTCCTATTgAAACTGTACCTGTAAAATTAAAaCCAGGAATGGATGGGCCAAAAGTT
AAACAATGGCCATTGACAGAAGAAAAAATaAAAGCATTaGTAGAAATTTGTACAGAAATG
GAAAAGGAAGGAAAAATTTCAAAAaTTGGGCCTGAAAATCCATACAATACTCCAGTATTT
GCtATAAAGAAAAAAGACAGTACTAAATGGAGGAAATTAGTAGATTTTAGAGAACTTAAT
AAGAGAACTCAAGACTTCTGGGAAGTtCAATTAGGAATACCACATCCTGCAGGGTTAAAA
CAGAAAAAATCAGTAACAGTACTGGATGTGGGtGATGCATATTTTTCAGTTCCCTTAGAC
AAAGACTTCAGGAAGTATACTGCATTTACCATACCTAGTATAAACAATGAGACACCAGGG
ATGAGATATCAATACAATGTGCTTCCACAGGGATGGAAAGGATCACCAGCAATATTCCAA
TGTAGCATGACAAAAATCTTAGATCCTTTTAGAAAACAAAACCCAGACATAGTTATCTAT
CAaTACATGGATGATTTGTATGTAGGATCTGACTTAGAGATAGGGCAaCATAGAACAAAA
ATAGAGGAACTGAGACAACAtCTACTCAAGTGGGGATTTACCACACCAGATAAAAAGCAT
CAGAAAGAGCCTCCATTCCTTTGGATGGGGTATGAACTCCATCCTGATAAATGGACAGTA
CAGCCTATAGTGCTGCCAGAAAAGGACAGCTGGACTGTCAATGACATACAGAAGTTA
>Subject2580|2011-08-05
CCTCAAATCACTCTTTGGCAACGACCCCTCGTCACAATAAAGATAGGGGGGCAAATAAAG
GAAGCTCTATTAGATACAGGAGCAGATGATACAGTATTAGAAGAAATGAATTTGCCAGGA
AGATGGAAACCAAAAATGATAGGGGGAATTGGAGGTTTTATCAAAGTAAGACAGTATGAT
CAGATACTAATAGAAATATGTGGACATAAAGCTATAGGTACAGTATTAaTAGGACCTACA
CCTGTCAACATAATTGGAAGAAATCTGTTGACTCAGCTTGGGTGCACCTTAAATTTTCCC
ATTAGTCCTATTGAAACTGTACCAGTAAAATTAAAGCCAGGAATGGATGGCCCAAAGGTT
AAACAATGGCCATTAACAGAAGAGAAAATAAAAGCATTAGTAGAAATTTGTACAGAAATG
GAAAAGGAAGGGAAAATTTCAAAAATTGGGCCTGAAAATCCGTACAATACTCCAGTATTT
GCCATAAAGAAAAAAGACAGTACTAAATGGAGAAAATTAGTAGATTTTAGAGAACTTAAT
AAAAGAACTCAAGATTTTTGGGAGGTTCAATTAGGAATACCGCATCCTGCAGGGTTAAAA
AAGAAAAAATCAGTAACAGTACTGGATGTGGGGGATGCATATTTTTCAGTCCCCTTAGAC
AAAGACTTTAGGAAGTACACTGCATTCACCATACCTAGTATCAACAATGAGACACCAGGG
ATTAGGTACCAGTATAATGTGCTTCCACAGGGATGGAAAGGATCACCAGCAATATTCCAA
AGCAGCATGACAAAAATCCTAGAACCTTTTAGAAAACAaAATCCAAACATGGTTATCTAT
CAATACATGGATGATTTGTATGTAGGATCTGACTTAGAAATAGGACAGCATAGAGCAAAA
ATAGAGGAACTGAGACAACATTTGTTGAGGTGGGGATTTACCACACCAGACAAAAAGCAT
CAGAAAGAACCTCCATTCCTTTGGATGGGTTATGAGCTCCATCCTGATAAATGGACAGTA
CAGCCTATAAAGCTGCCAGAAAAAGACAGCTGGACTGTCAATGACATACAGAAGTTA
>Subject25|2011-03-14
CCTCAGATCACTCTTTGGCAACGACCCCTCGTCTCAATAAAAGTAGAGGGGCAATTaAAA
GAaGCTCTATTAGaTACAGGAGCtGaTGAcACAGTATTAGAAGAAATGAGTTTACCAGGA
AGcTGGAAACCAAAAATGATAgGGgGAATTGGAGGTTTTATCAAAGTAaGACAGTATGAT
CAGATACTCATAGAAATcTGTGGACATAAAGCTGTAGGtACAGTATTAATAGGACCTACA
CCTGTCAACATAATtGGAAGAAATCtgtTGACaCAGcTtGgTtgcacTttAAATTTTCCC
ATtAgTCCTGTCGAGACTGTACCAGtAAAATTAAAGCCAGgAATGGaTGGcCcAaAAGTT
aAaCAATGgCcaTtgactgAagAAAAAatAAAagcaTtAgTAGAAATTTGCACAGAAATG
GAAAAGGAAGGAAAAATTTCAAAAATTGGGCCTGAAAATCCATACAATACTCCAGTATTT
GCcATAAAGAaAAAAgaCAGtaCTAaATGGAGAAAATTGGTAGATTTCAGAGAACTTAAT
AAGAAAACTCAAGACTTCTGGGAAGTTCAATTAGGAATACCACATCCCTCaGGGTTACAA
AAGAAAAAATCAGTAACAGTACTGGATGTGGGGGATGCATACTTTTCAGTTCCCTTAGAT
AAAGACTTCAGGAAATATACTGCATTCAccAtaCccagtAtAAacaatgCgAtaCcAGGG
ACTAGATATCAGTACAATGTGCTCCCACAGGGATGGAAAGGATCACCAGCAATATTCCAA
TGTAGCATGACAAAAATCTTAGAACCTTTTAGGAAAAGAAATTCAGACATAGTTATCTAT
CAATACATGGATGATTTGTATGTAGGATCTGACTTAGAAATAGGGCAGCATAGAACAAAA
ATAGAGGAACTGAGACAaCATCTGTTGAAGTGGGGATTTACCACACCAGACAAAAAACAT
CAGAAAGAACCGCCATTCCTTTGGATGGGGTATGAACTCCATCCTGATAAGTGGACAGTA
CAGCCTATAGTGTTGCCAGAAAAAGATAGCTGGACTgTCAATGACaTACAGAAGTTA
>Subject2550|2010-11-08
CCTCAGATCACTCTTTGGCAACGACCCCTCGTCACAATAAGGATAGGGGGGCAAGTAAAG
GAAGCTCTATTAGATACAGGAGCAGATGATACAGTATTAGAAGAAATGAATTTGCCAGGA
AAGTGGAAGCCAAAAATGATAGGGGGAATTGGAGGTTTTATCAAGGTAAGACAGTATGAT
CAAATACGCATAGAAATCTGTGGACATACAACTATAGGTACAGTATTAATAGGACCTACA
CCTGTCAACATAATtGGAAGAAATCTGTTGACTCAGCTTGGTTGCACTCTAAATTTTCCC
ATtAgTCCTATtGAAACTGTACCAGTAAAATTAAAGCCAGGAATGGATGGCCCAAAAGTT
AAACAATGGCCATTGACAGAAGAAAAAATAAAAGCATTGGTGGAAATTTGTACAGAAATG
GAAAAGGAAGGAAAAATTTCAAAAATTGGGCCCGAAAATCCATACAATACTCCAGTATTT
GCTATAAAGAAAAAAGACAGTACTAAATGGAGAAAATTAGTAGATTTTAGAGAACTTAAT
AAGAGGACTCAAGATTTCTGGGAAGTTCAATTAGGAATACCACATCCTGCAGGGTTAAAA
AAGAAAAAATCAGTAACAGTACTGGATGTGGGTGATGCATATTTTTCAGTTCCCTTAGAT
GTAGACTTCAGAAAGTATACTGCATTTACCATACCTAGTATAAACAATGAGACACCAGGA
ATTAGATACCAGTACAATGTGCTTCCACAGGGATGGAAAGGATCACCAGCAATATTCCAA
AGTAGCATGACAAAAATATTAGAGCCTTTCAGAAAACAAAATCCAGACATAGTTATCTAT
CAATACATGGATGATTTGTATGTAGGATCTGACTTAGAAATAGGGCAGCATAGAATAAAA
ATAGAGGAACTAAGACAGCATCTGTTGAAGTGGGGATTTACTACCCCAGACAAAAAACAT
CAGAAAGAACCTCCATTCCTTTGGATGGGTTATGAACTCCATCCTGATAAATGGACAGTA
CAGCCTATAGTGCTGCCAGAaAAAGACAGCTGGACTGTCAATGACATACAGAAGTTA
>Subject24|2009-10-19
CCTCAGATCACTCTTTGGCAACGACCCCTCGTCACAATAAAAGTAGAGGGGCAACTAAAG
GAAGCTCTATTAGATACAGGAGCAGATGATACAGTATTAGAAGAAATGAATTTACCAGGA
AGATGGAAACCAAAAATGATAGGGGGAATTGGAGGTTTTATCAAAGTAAGACAGTATGAT
CAGATACGCATAGAAATCTGTGGACATGAAGCTATAGGTACAGTATTAGTAGGACCTACA
CCTGTCAACATAATtGGAAGAAATCTGTtGACTCAGATtGGTTGCACTTTAAATTTTCCT
ATTAGtCCTATtGAAACTGTACCAGTAAAATTAAAGCCAGGAATGGATGGCCCAAAGGTT
AAACAATGGCCATTGACAGAAGAAAAAATAAAAGCACTAGTAGAAATTTGTACAGAAATG
GAAAAGGAAGGGAAAATTTCAAAAATTGGGCCTGAAAATCCATACAATACTCCAGTATTT
GCCATAAGGAAAAAGGACAGTACTAAGTGGAGAAAATTAGTAGATTTCAGGGAACTTAAT
AAGAGAACTCAAGACTTCTGGGAAGTTCAATTAGGGATACCGCATCCCGCAGGATTAAAA
AAGAAAAAATCAGTGACAGTACTGGATGTGGGTGATGCATATTTTTCAGTTCCCTTAGAT
GAAGAaTTCAGGAAGTATACtgcatttaccatacctagtataaacaatgagacaccaGGG
GTTAGATATCAGTAcAATGTGCTTCCACAGGGATGGAAAGGATCACCAGCAATATTCCAA
TGTAGCATGACGAAAATCTtAGAtCCCTTTagAAAACAAAATCCAGatATAGTTATCTAT
CAATACATGGATGACTTGTATGTAGGGTCTGACTTAGAAATAGGGCAGCACAGAACAAAA
ATAGAGGAACTGAGAGAACATCTGTTAAAGTGGGGATTTACCACCCCAGACAAAAAGCAT
CAGAAAGAACCTCCATTCCTTTGGATGGGTTATGAACTGCATCCTGATAAATGGACAGTA
CAGCCTATAaaGCTGCCAGAAAAGGACAGCTGGACTGTCAATGACATACAGAAGTTA
>Subject2550|2011-04-15
CCTCAGATCACTCTTTGGCAACGACCCCTCGTCACAATAAGGATAGGGGGGCAAGTAAAG
GAAGCTCTATTAGATACAGGAGCAGATGATACAGTATTAGAAGAAATGAATTTGCCAGGA
AAGTGGAAGCCAAAAATGATAGGGGGAATTGGAGGTTTTATCAAGGTAAGACAGTATGAT
CAAATACGCATAGAAATCTGTGGACATACAACTATAGGTACAGTATTAATAGGACCTACA
CCTGTCAACATAATTGGAAGAAATCTGTtGACTCAGCTtGGTTGCACTtTAAATTTTCCC
ATTAGtCCTATtGAAACTGTACCAGTAAAATTAAAGCCAGGAATGGATGGCCCAAAAGTT
AAACAATGGCCATTGACAGAAGAAAAAATAAAAGCATTGGTGGAAATTTGTACAGAAATG
GAAAAGGAAGGAAAAATTTCAAAAATTGGGCCtGAAAATCCATACAATACTCCAGTATTT
GCTATAAAGAAAAAAGACAGTACTAAATGGAGAAAATTAGTAGATTTTAGAGAACTTAAT
AAGAGGACTCAAGATTTCTGGGAAGTTCAATTAGGAATACCACATCCTGCAGGGTTAAAA
AAGAAAAAATCAGTAACAGTACTGGATGTGGGTGATGCATATTTTTCAGTTCCCTTAGAT
GTAGACTTCAGAAAGTATACTGCATTTACCATACCTAGTATAAACAATGAGACACCAGGA
ATTAGATACCAGTACAATGTGCTTCCACAGGGATGGAAAGGATCACCAGCAATATTCCAA
AGTAGCATGACAAAAATATTAGAGCCTTTCAGAAAACAAAATCCAGACATAGTTATCTAT
CAATACATGGATGATTTGTATGTAGGATCTGACTTAGAAATAGGGCAGCATAGAATAAAA
ATAGAGGAACTAAGACAGCATCTGTTGAAGTGGGGATTTACTACCCCAGACAAAAAACAT
CAGAAAGAACCTCCATTCCTTTGGATGGGTTATGAACTCCATCCTGATAAATGGACAGTA
CAGCCTATAGTGCTGCCAGAaAAAGACAGCTGGACTGTCAATGACATACAGAAGTTA
>Subject2580|2010-10-19
CCTCAAATCACTCTTTGgCAACGacCCCTCgtCACAATAAAGATAGGGGGgcAAATAAAG
GAAGCTCTATTAGATACAGGAGCAGATGATACAGTATTAGAAGAAATGAATTTGCCAGGA
AGATGGAAACCAAAAATGATAGGGGGAATTGGAGGTTTTATCAAAGTAAGACAGTATGAT
CAGATACTAATAGAAATATGTGGACATAAAGCTATAGGTACAGTATTAGTAGGACCTACA
CCTGTCAACATAATTGGAAGAAaTCTGTTGaCTcAGCTTGGGTGcaCCTTAAAtTTTCCC
ATTaGtCCTATTGAAACTgTaCCAGtaAAAttaAaGCCagGaATGGatgGcCCAAAGGTt
AAACAATGGcCATTaACAGAAGAGaAAATaAAAGcaTTaGtAGAAATTTgtACaGaAaTG
GAAAAGGAAGGGAAAATTTCAAAAAtTgGGccTGaaaatCCgtaCAAtaCTCCAGtatTT
GcCATAAAGAAAAAAGAcAGtacTaAATGGaGAAAAttagtaGATTTTAGAGAACTTAAT
AAAcGAACTCAAGATTTTTGGGAGGTTCAATTAGGAATACCGcATCCTGCAGGGTTAAAA
AAGAAAAAATCAGTAACAGTACTGGATGTGGGGGATGCATATTTTTCAgTCCCCTTAGAC
AAAGACTTTAGGAAGTACACTGCATTCACCATACCTAGtATCaACAATGAGACACcaGGg
aTTAGGTACCAGTATaATGTGCTTCCACAGGGatGgaAAGGATCACCAGCAATATTCCAA
AGCAGCATGaCAAAAatCctaGAACCTTTTAGAAAACAAAATCCAAACATGGTTaTCTAT
CAATACATGGATGATTTGTATGTAGGATCTGACTTAGAAATAGGACAGCATAGAGCAAAA
ATAGAGGAACTGAGACAACATTTGTTGAGGTGGGGATTTaCCACACCAGACAAAAAGCAT
CAGAAAGAACCTCCATTCCTTTGGATGGGTTATGAGCTCCATCCTGATAAATGGACAGTA
CAGCCTATAAAGCTGCCAGAAAAAGACAGCTGGACTGTCAATGAcATACAGAAGTTA
>Subject25|2009-11-06
CCTCAGATCACTCTTTGGCAACGACCCCTCGTCTCAATAAAAGTAGAGGGGCAATTAAAA
GAAGCTCTATTAGATACAGGAGCTGATGACACAGTATTAGAAGAAATGAGTTTACCAGGA
AGATGGAAACCAAAAATGATAGGGGGAATTGGAGGTTTTATCAAAGTAAGACAGTATGAT
CAGATACTCATAGAAATCTGTGGACATAAAGCTGTAGGTACAGTATTAATAGGACCTACA
CCTGTCAACATAATtGGAAGAAATCTGTtGACACAGCTtGGTTGCACTTTAAATTTTCCC
ATtAGTCCTGTCGAGACTGTACCAGTAAAATTAAAGCCAGGAATGGATGGCCCAAAAGTT
AAACAATGGCCATTGACTGAAGAAAAAATAAAAGCATTAGTAGAAATTTGCACAGAAATG
GAAAAGGAAGGAAAAATTTCAAAAATTGGGCCTGAAAATCCATACAATACTCCAGTATTT
GCCATAAAGAAAAAAGACAGTACTAAATGGAGAAAATTGGTAGATTTCAGAGAACTTAAT
AAGAAAACTCAAGACTTCTGGGAAGTTCAATTAGGAATACCACATCCCTCAGGGTTACAA
AAGAAAAAATCAGTAACAGTACTGGATGTGGGGGATGCATACTTTTCAGTTCCCTTAGAT
AAAGACTTCAGGAAATATACTGCATTCACCATACCCAGTATAAACAATGCGAtACCAGGG
ATTAGATATCAGTACAATGTGCTCCCACAGGGATGGAAAGGATCACCAGCAATATTCCAA
TGTAGCATGACAAAAATCTTAGAACCTTTTAGGAAAAGAAATTCAGACATAGTTATCTAT
CAATACATGGATGATTTGTATGTAGGATCTGACTTAGAAATAGGGCAGCATAGAACaAAA
ATAGAGGAACTGAGACAACATCTGTTGAAGTGGGGATTTACCACACCAGACAAAAAACAT
CAGAAAGAACCGCCATTCCTTTGGATGGGGTATGAACTCCATCCTGATAAGTGGACAGTA
CAGCCTATAGTGTTGCCAGAAAAAGATAGCTGGACTGTCAATGACATACAGAAGTTA
>Subject2632|2011-01-03
CCTCAGATCACTCTTTGGCAACGaCCCATCGTCACAGTAAAGATAGGGGGGCAACTAAAG
GAAGCTTTATTAGATACAGGAGCAGATGATACAGTATTAGAAGAAATAAATTTGCCAGGA
AAATGGAAACCAAAAATGATAGGGGGAATTGGAGGTTTTATCAAAGTAAGGCAGTATGAT
CAGGTAACCATAGAAATCTGTGGACATAAAACTACAGGTACAGTATTAGTAGGACCTACT
CCTGTCAACATAATtGGAAGAAATCTGTtGACTCAGATtGGTTGCACTTTAAATTtTCCC
aTTAgTCCTATTGAAACTGTACCAGTAAAATTAAAGCCAGGAATGGATGGGCCAAAAGTT
AAACAATGGCCATTGACAGAAGAAAAAATAAAGGCATTAGTAGAAATCTGTACAGAAATG
GAAAAGGAAGGAAAAATTTCAAAAATTGGGCCTGAAAATCCATACAATACTCCAGTATTT
GCCATAAAGAAAAAAGATAGTACTAAATGGAGAAAATTAGTAGACTTTAGAGAACTTAAT
AAGAGAACTCAAGACTTCTGGGAAGTTCAATTAGGAATACCACATCCCTCAGGGTTAAAA
AAGAAAAAATCAGTAACAGTACTGGATGTGGGTGATGCATATTTTTCAGTTCCCTTGGAT
AAAGACTTCAGGAAGTATACTGCATTTACCATCCCTAGTATAAACAATGAGACACCAGGG
ATTAGATACCAGTACAATGTACTCCCACAGGGATGGAAAGGATCACCAGCAATCTTCCAA
AGTAGCATGACAAAAATCTTAGATCCTTTTAGAAAGCAAAATCCAGACATAGTTATCTAT
CAATACATGGATGATTTGTATGTAGGATCTGACTTAGAAATAGGGCAGCATAGAGCAAAA
ATAGAGGAACTGAGACAACATCTGTTGAGGTGGGGATTTACCACGCCAGACAAAAAACAT
CAGAAAGAACCCCCATTCCTTTGGATGGGTTATGAACTCCATCCTGACAAATGGACAGTA
CAGCCTATAACGCTGCCAGAAAAAGACAGCTGGACTGTCAATGAcATACAGAAGCTA
>Subject2632|2012-09-11
CCTCAGATCACTCTTTGGCAACGACCCatCGTCACAGTAAAGaTAGGGGGGCAACTAAAg
GAAGCTTTATTAGATACAGGAGCAGATGATACAGTATTAGaAgAAcTaAaTTTGCCAGGA
AAATGGAAACCAAAAATGATAGGGGGAATTGGAGGTTTTATCAAAGTAAGGCAGTATGAT
CAGGTAACCATAGAAATCtGTGGACATAAAACTACAGGTACAGTATTAGTAGGACCTAct
CCTGTCAACATAATtGGAAGAAATCTGTtGACTCAGATtGGTTGCAcTTTAAaTTTTCCC
ATTAGtCctatTgAAAcTGTACCAGTAAAATTAAAGCCAGGAATGGATGGGCCAAAAGTT
AAACAATGGCCATTGACAGAAGAAAAAATAAaGGCATTAGTAGAAATCTGTACAGAAATG
GaAAAGgAAGGAAAAATTTCAAAAATTGGGCCTGAAAATCCATACAATACTCCAGTATTT
GCCATAAAGaAAAAAgATAGTACTAAATGGAGAAAATTAGTAGACTTTAGAGAACTTAAT
AAGAGAACTCAAGACTTCTGGGAAGTTCAATTAGGAATACCACATCCCTCAGGGTTAAAA
AAGAAAAAATCAGTAACAGTACTGGATGTGGGTGATGCATATTTTTCAGTTCCCTTGGAT
AAAGACTTCAGGAAGTATACTGCATTTACCATCCCTAGTATAAACAATGAGACACCAGGG
ATTAGATACCAGTACAATGTACTCCCACAGGGATGGAAAGGATCACCAGCAATCTTCCAA
AGTAGCATGACAAAAATCTTAGatCCTTTTAGaAAgCAAAATCCAGACATAGTTATCTAT
CAATACATGGATGATTTGTATGTAGGATCTGACTTAGAAATAGGGCAGCATAGagcAAAA
ATAGAGGAACTGAGACaACATCTGTTGAGGTGGGGATTTACCACGCCAGACAAAAAACAT
CAGAAAGAACCCCCATTCCTTTGGATGGGTTATGAACTCCATCCTGACAAATGGACAGTA
CAGCCTATAACGCTGCCAGAAAAAGACAGCTGGACTGTCAATGACATACAGAAGCTA
>Subject2647|2011-01-11
CCTCAGATCACTCTTTGGCAACGACCCCTCGTCACAATAAAGATAGGGGGGCAGTTAAAG
GAAGCTCTACTAGATACAGGAGCAGATGATACAGTACTAGAAGACATGAGTTTACCAGGA
AGATGGAAACCAAAAATGATAGGGGGAATTGGGGGTTTTATCAAAGTAAAGCAGTATGAT
CAGATACCCATAGAAATCTGTGGaCATaaAGCTATAGGTACAGtATTAGTaGgacCTACa
CCTGTCAACATAATTGGAAgAAATCTGttgACTCAGATTGGCtGCaCTTTAAATTttCCC
ATtAgTCCtATTGaaaCTGTACCAGTaAAGTTAAAGCCAGGAATGGaTGgcCCAaAAGTT
aAACAATGGCCAtTGACAGAAGaAAaAATAaAAGCATTAGTAgaAATTTGTACAgAAATG
GAAAAGGAAGGGAAAATTTCaAAAATTGGGCCTGAAAACCCATACAATACTCCAGTATTT
GCCATAAAGaAAAAGGACAGTACTAAATGGAGAAAATTAGTAGATTTCAGAGAACTTAAT
AAGAGAACACAAGACTTCTGGGAAGTTCAATTAGGAATACCACATCCCGCAGGGTTAAAA
AAGAAAAAATCAGTAACAGTACTGGACGTGGGTGATGCATATTTTTCAGTTCCCTTAGAt
GAAAGCTTCAGGAAATATACTGCATTTACCATACCTAGTACAAACAATGAGACACCAGGG
ATTAGATATCAGTaCAATGTGCTCCCACAaGGATGGAAAGGATCACCAGCAATATTCCAA
AGTAGTATGACAAAAATCTTAGAGCCTTTTAGGAAACAAAATCCAGATATaGTTATCTAT
CAATACATGGATGATTTGTATGTGGGATCAGACTTAGAAATaGGACAaCATAGAACGAAA
ATaGAGGAACTAAGACAACATTTGTTGAAGTGGGGGTTTACCACACCAGACAAAAAACAT
CAGAAAGAACCTCCATTCCTTTGGATGGGTTATGAGCTCCATCCTGATAAATGGACAGTA
CAGCCTATAGTGCTGCCAGAAAaAGACAGCTGGACTgTCAATGAcATACAGAAGTTA
>Subject2647|2012-05-14
CCTCAGATCACTCTTTGGCAACGACCCCTCGTCACAATAAAGATAGGGGGGCAGTTAAAG
GAAGCTCTACTAGATACAGGAGCAGATGATACAGTACTAGAAGACATGAGTTTACCAGGA
AGATGGAAACCAAAAATGATAGGGGGAATTGGGGGTTTTATCAAAGTAAAGCAGTATGAT
CAGATACCCATAGAAATCTGTGGACATAAAGCTATAGGTACAGTATTAGTAGGACCTACA
CCTGTCAACATAATTGGAAGAAATCTGTTGACTCAGATTGGCTGCACTTTAAATTTTCCC
ATTAGTCCTATTGAAACTGTACCAGTAAAGTTAAAGCCAGGAATGGAtGGCCCAaAAGTT
AAACAATGGCCATTGACAGAAGAAAAAATAAAAGCATTAGTAGAAATTTGTACAGAAATG
GAAAAGGAAGGGAAAATTTCAAAAATTGGGCCTGAAAACCCATACAATACTCCAGTATTT
GCCATAAAGAAAAAGGACAGTACTAAATGGAGAAAATTAGTAGATTTCAGAGAACTTAAT
AAGAGAACACAAGACTTCTGGGAAGTTCAATTAGGAATACCACATCCCGCAGGGTTAAAA
AAGAAAAAATCAGTAACAGTACTGGACGTGGGTGATGCATATTTTTCAGTTCCCTTAGAT
aAAaGCTTCAGGAAATATACTGCATTTACCATACCTAGTACAAACAATGAGACACCAGGG
ATTAGATATCAGTACAATGTGCTCCCACAAGGATGGAAAGGATCACCAGCAATATTCCAA
AGTAGTATGACAAAAATCTTAGAGCCTTTTAGGAAACAAAATCCAGATATAGTTATCTAT
CAATACATGGATGATTTGTATGTGGGATCAGACTTAGAAATAGGACAACATAGAACaAAA
ATAGAGGAACTAAGACAACATTTGTTGAAGTGGGGGTTTACCACACCAGACAAAAAACAT
CAGAAAGAACCTCCATTCCTTTGGATGGGTTATGAGCTCCATCCTGATAAATGGACAGTA
CAGCCTATAGTGCTGCCAGAAAAAGACAGCTGGACTGTCAATGACATACAGAAGTTA
>Subject2682|2012-08-07
CCTCAAATCACTCTTTGGCAACGACCCCTCGTCACAATAAAGATAGGGGGGCAGCTAAAG
GAAGCTCTATTAGATACAGGAGCAGATGATACAGTATTAGAAGAAATGAATCTGCCAGGA
AGATGGAAACCAAAAATGATAGGGGGAATTGGAGGTTTTATCAAAGTAAGACAaTATGAT
CAGATACCtATaGAAATTTGTGGACATAAAGCTATAGGTACAGTATTAGTAGGACCTACA
CCTGTCAACATAATTGGAAGAAATCTGTTGACTCAGATTGGTTGCACTTTAAATTTTCCC
ATTAGTCCTATTGAcACTGTACCAGTAAAATTAAAGCCAGGAATGGATGGCCCAAAAGTT
AAACAATGGCCATTGACAGAAGAAAAAATAAAAGCATTAGTAGAGATtTGTACAGAAATG
GAaAAGGAAGGGAAAATTTCAAAAATTGGGCCTGAAAATCCATATAATACTCCAGTATTT
GCCATAAAGAAAAAGGATAGTACtAAATGGAGAAAATTAGTAGATTTCAGAGAACTTAAT
AAGAGAACTCAAGACTTCTGGGAAGTTCAATTAGGAATACCACATCCTGCAGGGTTaAAA
AAGAAaAAATCAGTAACAGTACTGGATGTGGGTGATGCATACTTTTCAGTTCCtTTAGAT
AAAGAaTTCAGGAAGTATACTGCaTTTACCATACCTAGCATAAATAATGAGACACCAGGG
ATTAGATATCAGTACAATGTGCTTCCACAGGGATGGAAAGGATCACCAGCAATATTCCAA
AGCAGtATGACAAGAATCTTAGAGCCTTTTAGAAAACAAAATCCAGAAATAGTTATCTAT
CAATACATGGATGATTTGTATGTAGGATCTGACTTAGAAATAGGGCAGCATAGAAcAAAA
ATAGAGGAACTGAGACAACATCTGTTGAAGTGGGGATTTACCACACCAGACAAAAAACAT
CAGAAAGaACCTCCATTCCTTTGGATGGGTTATGAGCTCCATCCTGATAAaTGGACAGTA
CAGCCTATAGTACTGCCAGAAAAaGACAGCTGGACTGTCAATGACATACAGAAGTTA
>Subject27|2010-11-03
CCTCAGATCACTCTTTGGCAACGACCCCTCGTCACAATAAAGATAGGGGGGCAAGAAAAa
GAAGCTCTATTAGATACAGGAGCAGATGATACAGTATTAGAAGAAATGAaTTTGCCAGGA
AGATGGAAACCAAAAATGATAGGGGGAATTGGAGGATTTATCAAAGTAAGACAGTATGAT
CAGATACCCATAGAAATTTGTGGACaTAAAGCTATAGGTACAGTATTAGTAGGACCTACA
CCTGTCAACATAATaGGAAGAAATCTGTtGACTCAGATtGGTTGTACTTTAAATTTTCCC
ATTAgtCCTATtGAAACTGTACCTGTAAAATTAAAGCCAGGAATGGATGGGCCAAAAGTT
AAACAATGGCCATTGACAGAAGAAAAAATAAAAGCATTAGTAGAAATTTGTACAGAAATG
GAAAAGGAAGGAAAaATTTCAAAAATTGGGCCTGAAAATCCATACAATACTCCAGTATTT
GCCATAAAGAAAAAAGACAGTACTAAATGGAGGAAATTAGTAGATTTTAGAGAACTTAAT
AAaAGAACTCAAGACTTCTGGGAAGTCCAATTAGGAATACCACATCCTGCAGGGTTAAAA
CAGAAAAAATCAGTAACAGTACTGGATGTGGGTGATGCATATTTTTCAGTTCCCTTAGAC
AAAGACTTCAGGAAGTATACTGCATTTACCATACCTAGTATAAACAATGAGACACCAGGG
CTGAGATATCAATACAATGTGCTTCCACAGGGATGGAAAGGATCACCAGCAATATTCCAA
TGTAGCATGACAAAAATCTTAGATCCTTTTAGAAAACAAAACCCAGACATAGTTATCTAT
CAGTACATGGATGATTTGTATGTAGGATCTGACTTAGAGATAGGGCAACATAGAACAAAA
ATAGAGGAACTGAGACAACACCTACTCAAGTGGGGATTTACCACACCAGATAAAAAGCAT
CAGAAAGAGCCTCCATTCCTTTGGATGGGGTATGAACTCCATCCTGATAAATGGACAGTA
CAGCCTATAGTGCTGCCAGAAAAGGACAGCTGGACTGTCAATGACATACAGAAGTTA
>Subject2221|2011-06-06
CCTCAAATCACTCTTTGGCAACGACCCCTCGTCGCAATAAGGATAGGGGGGCAACTAAAG
GAAGCTCTATTAGATACAGGAGCAGATGATACAGTATTAGAAGACATAAATTTGCCAGGA
AAATGGAAACCAAAAATGATAGGGGGAATTGGAGGATTTATCAAAGTAAGACAGTATGAG
GAGGTAGAAGTAGAAATCTGTGGACATAAAGCTATAGGTACAGTATTAGTAGGACCTACA
CCTGTCAACATAATTGGAAGAAATCTGTTGACTCAGATTGGTTGCACTTTAAATTTTCCC
ATTAGTCCTATTGAAACTGTACCAGTAAAATTAAAGCCAGGaATGGATGGCCCAAAAGTT
AAACAATGGCCATTGACCGAAGAAAAAATAAAAGCATTAGTAGAGATTTGTACAGAAATG
GAAcAGGAAGGGAAAATTTCAAAAATTGGGCCTGAAAATCCATACAATACTCCAGTATTT
GCCATAAAGAAAAAGGACAGTACTAAATGGAGAAAATTAGTAGATTTTAGAGAACTTAAT
AAGAGAACTCAAGACTTCTGGGAAGTTCAATTAGGAATACCACATCCTGCAGGATTAAAA
AAGAAAAAATCAGTAACAGTACTGGATGTGGGTGATGCATATTTTTCAGTaCCCTTAGAT
AAGaACTTCAGGAAATATACTGCATTTACCATACCTAGTATAAACAATGAGACACCAGGG
ATTAGaTATCAGTACAATGTGCTTCCACAGGGATGGAAAGGATCACCAGCAATATTCCAA
AGTAGCATGACAAAAATCTTAGAGCCTTTCAGAAGACAAAATCCAGAAATAGTTATCTAT
CAATACATGGATGATTTGTATGTAGGATCTGACTTAGAAATAGGGCAACATAGAACAAAA
aTAGAGGAACTGAGACAACATCTGTTGAAGTGGGGGTTTACCACCCCAGACAAAAAACAT
CAGAAAGAACCTCCATTTCTTTGGATGGGTTATGAACTCCATCCTGATAAATGGACAGTA
CAACCAATAATGCTGCCAGAAAAGGACAGCTGGACTGTCAATGACATACAGAAATTA
>Subject12|2009-06-08
CCTCAAATCACTCTTTGGCAACGACCCCTCGTCACAATAAaGaTAGGGGGGCAaCTAAAG
GAAGCtCTAtTAGATACAGGAGCAGATGATACAGTATTAGAAGACATGACTTTGCCAGGA
AAATGGAAACCAAAAATGATAGGGGGAATTGGAGGATTTATCAAAGTAAGACAGTATGAG
GAGGTACcAGTAGAAATCTGTGGACATAAAGCTATAGGTACAGTcTTAGTAGGACCTACA
CCTGTCAACATAATtGGAAGaAATCTGTtGACTCAGATtGGtTGCACTTTAAATTTTCCC
ATtAGtCCTATtGAAACTGTACCAGTAAAATTAAAGCCAGGAATGGATGGCCCAAAAGTT
AAACAATGGCCATTGACAGAAGAAAAGATAAAAGCATTAGTAGAGATTTGTACAGAAATG
GAAAAGGAAGGaAAAATTTCAAAAATTGGGCCTGAAAATCCATACAATACTCCAGTATTT
GCCATAAAGAAAAAGGACAGTACTAAATGGAGAAAATTAGTAGATTTCAGAGAACTTAAT
AAGAGAACTCAAGACTTCTGGGAAGTTCAATTAGGAATACCACATCCTGCAGGATTAAAG
AAGAAAAAATCAGTAACAGTACTGGATGTGGGTGATGCATATTTTTCAGTTCCCTTAGAT
AAAGAATTCAGaAAATATACTGCATTTACCATACCTAGTATAAACAATGAGACACCAGGG
ATTAGATATCAGTACAATGTGCTTCCACAGGGATGGAAAGGATCACCAGCAATATTCCAa
AGTAGtATGACAAaAATCTTAGAGCCTTTCAGAAAACAAAATCCAGAAATAGTTATCTAT
CAATACATGGATGATTTGTATGTaGGATCTGACTTAGAAATAGGGCAACATAGaACAaaA
aTAGAGGAACTaAGACAACATCTGTTaAAGTGGGGGTTTACCACACCAGACAAAAAACAT
CAGAAAGAACCTCCATTCCTTTGGATGGGTTATGAACTCCATCCTGATAAATGGACAGTa
CAGCCTATtaTGCTGCCAGAAAAAGACAGCTGGACTGTCAATGAtATACAGAAATTA
>Subject2711|2011-02-17
CCTCAGATCACTCTTTGGCAACGACCCCTCGTCACAGTAAAGATAGGGGGGCAACTAAAa
GAAGCTCTATTAGACACAGGAGCAGATGATACAGTATTAGAAGAAATGGACTTACCAGGA
AGATGGAAGCCAAAAATGATAGGGGGAATTGGAGGTTTTATCAAAGTAAGACAGTATGAT
CAGATACCCATAGAAATCTGTGGACACAAAGCTATAGGTACAGTATTAGTAGGACCTACA
CCTGTCAACATAATTGGAAGAAATCTGTTGACTCAGATTGGTTGCACTTTAAATTTTCCC
ATTAGTCCTATTGAAACTGTACCAGTAAAATTAAAGCCAGGAATGGATGGCCCAAAAGTT
AAACAATGGCCATTGACAGAAGAAAAAATAAAAGCATTAGTAGAAATTTGTACAGAAATG
GAAAAGGAAGGGAAAATTTCAAAAATTGGGCCTGAAAATCCATACAATACTCCAATATTT
GCCATAAAGAAAAAAGACAGTACTAAATGGAGAAAATTAGTAGATTTCAGAGAACTAAAT
AAGAGAACTCAAGATTTCTGGGAAGTTCAATTAGGAATACCACATCCTGCAGGGTTAAAA
AAGAAAAAATCAGTAACAGTACTGGATGTGGGTGATGCATATTTTTCAGTTCCTCTAGAT
CCAGACTTCAGGAAATATACTGCATTTACTATACCTAGTACAAACAATGAGACACCAGGG
GTTAGATATCAGTACAATGTGCTTCCACAGGGATGGAAAGGATCGCCAGCAATATTCCAA
TGTAGCATGACAAAAATCTTAGAGCCTTTTAGAAAACAAAATCCAGAtCTAGTTATCTAT
CAATACATGGATGATTTGTATGTAGGATCTGACTTAGAAATAGGGCAGCACAGAACAAAA
ATAGAGGAACTGAGACAACATCTGTTGAGGTGGGGATTTACCACACCAGACAAAAAACAT
CAGAAAGAACCCCCATTCCTTTGGATGGGTTATGAACTCCATCCTGATAAATGGACAGTA
CAGCCTATAGTGCTGCCAGAAAAAGACAGCTGGACTGTCAATGACATACAGAAGtTA
>Subject2682|2011-01-27
CCTCAaATCACTCTTTGGCAACGACCCCTCGTCACAATAAAGATAGGGGGGCAaCTAAAG
GAAGCTCTATTAGATACAGGAGCAGATGATACAGTATTAGAAGAAATGAATCTGCCAGGA
AGATGGAAACCAAAAATGATAGGGGGAATTGGAGGTTTTATCAAAGTAAGACAGTATGAT
CAGATACtTaTaGAAATTTGTGGACATAAAGCTATAGGTACAGTATTAGTAGGACCTACA
CCTGTCAACATAATTGGAAGAAATCTGTTGACTCAGATTGGTTGCACTTTAAATTTTCCC
ATTAGTCCTATTGAAACTGTACCAGTAAAATTAAAGCCAGGAATGGATGGCCCAAAAGTT
AAACAATGGCCATTGACAGAAGAAAAAATAAAAGCATTAGTAGAGATCTGTACAGAAATG
GAGAAGGAAGGGAAAATTTCAAAAATTGGGCCTGAAAATCCATATAATACTCCAGTATTT
GCCATAAAGAAAAAGGATAGTACTAAATGGAGAAAATTAGTAGATTTCAGAGAACTTAAT
AAGAGAACTCAAGACTTCTGGGAAGTTCAATTAGGAATACCACATCCTGCAGGGTTAAAA
AAGAAAAAATCAGTAACAGTACTGGATGTGGGTGATGCATACTTTTCAGTTCCCTTAGAT
AAAGAATTCAGGAAGTATACTGCaTTTACCATACCTAGCATAAATAATGAGACACCAGGG
AtTAGATATCAGTACAATGTGCTTCCACAGGGATGGAAAGGATCACCAGCAATATTCCAA
AGCAGTATGACAAGAATCTTAGAGCCTTTTAGAAAACAAAATCCAGAAATAGTTATCTAT
CAATACATGGATGATTTGTATGTAGGATCTGACTTAGAAATAGGGCAGCATAGAACAAAA
ATAGAGGAACTGAGACAACATCTGTTGAAGTGGGGATTTACCACACCAGACAAAAAACAT
CAGAAAGAACCTCCATTCCTTTGGATGGGTTATGAGCTCCATCCTGATAAaTGGACAGTA
CAGCCTATAGTACTGCCAGAAAAAGACAGCTGGACTGTCAATGACATACAGAAGTTA
>Subject15|2010-04-22
CCTCAGATCACTCTTTGGCAACGACCCCTTGTcaCAATAAAAATAGGGGAGCAACTAAAG
GAAGCCCTATTAGATACAGGAGCAGATGATACAGTATTAGAAGAAATAAGTTTGCCAGGA
AGATGGAAACCAAAAATGATAGGGGGAATTGGGGGTTTTATCAAAGTAAAACAGTATGAT
GAGGTAGCCATAGAAATCTGTGGACATAAAGCTATAGGTACAGTATTAGTaGGACCTACC
CcTGTCAATATAATTGGAagAAATTTTTtGACTcAgATTGGcTGCaCTTTAAATTTTCCC
ATAAGTCCTATTgAAACTGTACCAGTAAAATTAAAGCCaGGAATGGATGGGCCAAAAGTT
AAACAATGGCCATTGACAGAAGAAAAAATaAAAGCATtagTAGAAATTTGtACAgAAATG
GAAAAGGAAGGAAAAATTTCAAAAATTGGGCCTGAAAATCCATACaATACTCCAGTATTT
GCCATAAAAAAGAAAGACAGCACTAAATGGAGAAAATTAGTAGATTTCAgAgAACTTAAT
AAGAGGACTCAAGACTTCTGGgAAGTTCAATTAGgAATACCACATcCCGCTGGTTTAAAA
AAGAAAAAGTCAGTAACAGTATTAGATGTGGGTGATGCATATTTTTCAGTTCCCTTAGAt
GAAAGCTTCAGGAAGTATACTGCATTTACTATACCTAGTACAAACAATGAGACACCAGGG
ATTAGATATCAGTACAATGTGCTCCCACAAGGATGGAAGGGATCACCAGCAATATTTCAA
AGTAGCATGATAAAAATCTTAGAGCCTTTTAGAAAACAAAATCCAGAAATGGTTATCTAT
CAATACATGGATGACCTGTATGTAGGATCTGACTTAGAAATAGGACAGCAtAGAATAAAA
ATAGAGGAACTGAGACAACATCTGTTGAAGTGGGGGTTGACCACACCAGACAAAAAACAT
CAGAAAGAACCTCCATTCCTGTGGATGGGGTATGAACTCCATCCTGATAAATGGACAGTA
CAGCCCATCATATTGCCAGACAAAGATAGCTGGACTGTCAATGACATACAGAAGTTA
>Subject28|2009-09-30
CCTCAGaTCACTCTTTGGCAACGACCCATAGTCACAATAAAGATAGGGGGGCAAATAAAG
GAAGCTCTATTAGATACAGGAGCAGATGATACAGTATTAGAAGACATGAATTTGCCAGGG
AGATGGAAACCAAAAATGATAGGGGGAATTGGAGGTTTTATCAAAGTAAGACAGTACGAT
CAGATACCCATAGAAATCTATGGGCATAAAGCTATAGGTACAGTATTaATAGGACCTACA
CCTGTCAACATAATTGGAAGAAATTTGTtGACTCAACTTGGtTGCACTTTAAATTTTCCC
ATtAGtCCTATtGAAACTGTACCAGTAAAATTAAAGCCAGGAATGGATGGCCCAAAAGTT
AAACAATGGCCATTGACAGAAGAAAAAATAAAAGCATTAATAGAAATTTGTACAGAAATG
GagAAGGAAGGAAAAATTTCAAAAATTGGGCCTGAAAATCCATACAACACTCCAGTATTT
GCTATAAAGAAAAAAGACAGTACTAAATGGAGAAAATTAGTAGATTTTAGAGAACTTAAT
AAGAGAACTCAGGACTTCTGGGAAGTTCAATTAGGAATACCACATCCGGCAGGGTTAAAA
AAGAAAAAATCAGTAACAGTACTGGATGTGGGTGACGCATACTTTTCAGTTCCCTTAGAT
AAAGATTTTAGAAAGTATACTGCATTTACTATACCTAGTAgAAACAATGAGACACCAGGA
ATTAGATACCAGTACAATGTGCTGCCACAAGGATGGAAAGGATCACCAGCAATATTCCAG
AGTAGCATGACAAAAATCTTAGAgCCTTTTAGAAAACAAAATCCAGATATAGTcatctat
cagtACATGGATGATTTGTATGTAGGATCTGATTTAGAAATAGGGCAGCATAGAGCAAAA
GTAGAGGAACTGAGACAACATCTGTTGGCATGGGGATTTACCACACCAGATAAAAAACAT
CAGAAAGAACCTCCATTTCTTTGGATGGGTTATGAACTCCATCCTGATAAATGGACAGTA
CAGCCTATAGTGCTGCCAGAAAAGGACAGCTGGACTGTCAATGACATACAAAAGTTA
>Subject28|2011-02-07
CCTCAGATCACTCTTTGGCAACGACCCGTAGTCACAATAAAGATAGGGGGGCAAATAAAG
GAAGCTCTATTAGATACAGGAGCAGATGATACAGTATTAGAAGACATGAATTTGCCAGGG
AGATGGAAACCAAAAATGATAGGGGGAATTGGAGGTTTTATCAAAGTAAGACAGTACGAT
CAGATACCCATAGAAATCtATGGGCATAAAGCTATAGGTACAGTATTAATAGGACCtACA
CCTGTCAACATAATTGGAAGAAATTTGTTGACTCAACTTGGTTGCACTTTAAATTTTCCC
ATTAGTCCTATTGAAACTGTACCAGTAAAATTAAAGCCAGGAATGGATGGCCCAAAAGTT
AAACAATGGCCATTGACAGAAGAAAAAATAAAAGCATTAaTAGAAATTTGTACAGAAATG
GAGAAGGAAGGAAAAATTTCAAAAATTGGGCCTGAAAATCCATACAACACTCCAGTATTT
GCTATAAAGAAAAAAGACAGTACTAAATGGAGAAAATTAGTAGATTTTAGAGAACTTAAT
AAGAGAACTCAGGACTTCTGGGAAGTTCAATTAGGAATACCACATCCaGCAGGGTTAAAA
AAGAAAAAATCAGTAACAGTACTGGATGTGGGTGACGCATACTTTTCAGTTCCCTTAGAT
AAAGATTTTAGAAAGTATACTGCATTTACTATACCTAGTACAAACAATGAGACACCAGGA
ATTAGATACCAGTACAATGTGCTGCCACAAGGATGGAAAGGATCACCAGCAATATTCCAG
AGTAGCATGACAAAAATCTTAGAGCCTTTTAGAAAACAAAATCCAGATATAGTCATCTAT
CAaTACATGGATGATTTGTATGTAGGATCTGATTTAGAAATAGGGCAGCATAGAGCAAAA
GTAGAGGAACTGAGACAACATCTGTTGGCATGGGGATTTACCACACCAGATAAAAAACAT
CAGAAAGAACCTCCATTTCTTTGGATGGGTTATGAACTCCATCCTGATAAATGGACAGTA
CAGCCTATAGTGCTGCCAGAAAAGGACAGCTGGACTGTCAATGACATACAAAAGTTA
>Subject1|2009-02-10
CCTCAGATCACTCTTTGGCAACGACCCCTCGTCACAATAAGGATAGGGGGGCAACTAAAG
GAAGCTCTATTAGATACAGGAGCAGATGATACAGTATTAGAAGACATGgATTTGCCAGGg
AGATGGAAACCAAAAATGATAGGGGGAATTGGAGGTTTTATCAAAGTAAAGCAGTATGAT
CAAATAGCCATAGAAATCTGTGGACATAAAaCCAtAGGTACAGTATTAGTAGGACCTACA
CCTGTCAACATAATtGGAAGAAATCTGTtGACTCAGATTGGTTGCACTTTAAATTTCCCC
ATTAGtcctattGAAACTGTACCAGTAAAATTAAAGCCAGGAATGGATGGCCCAAAAGTT
AAACAATGGCCATTGACAGAAGAAAAAATAAAAGCATTAACAGAAATCTGTGCAGagATG
GAAAAGGAAGGAAAAATTTCAAAAATTGGGCCTGAAAATCCATATAATACTCCAGTATTT
GCCATAAAGAAAAAAGACAGTACTAAATGGAGAAAATTAGTAGATTTCAGAGAACTTAAT
AAGAGAACTCAAGACTTCTGGGAAGTTCAATTAGGAATACCACATCCTTCAGGGTTAAAA
AAGAAAAAATCAGTAACAGTACTGGATGTGGGTGATGCATATTTctcagTtCCTTTAGAT
GAAGACTTCAGGAAGTATACTGCATTCACCATACCTAGTATAAACAATGAGACACCAGGG
ATTAGATATCAGTATAATGTGCTTCCACAGGgatGgAAaGgatcaCcagcAaTATTTCAA
AGCagcatgacAAAAatcTtagagCcTTTtagAAAACAAAATCCAGACATGGTTATCTAT
CAATACATGGATGATTTGTATGTAGGATCTGACTTAGAAATAGGACAGCATAGGGCAAAA
GTAGAGGAACTAAGACAACATCTGTTGAAATGGGGATTTACCACACCAGATAAAAAACAT
CAGAAAGAACCTCCATTCCTGTGGATGGGTTATGAACTCCATCCTGATAAATGGACAGTA
CAGCCTATAATGCTGCCAGAAAAAGACAGCTGGACGGTCAATGACATACAGAAGTTA
>Subject1|2009-11-09
CCTCAGATCACTCTTTGGCAACGACCCCTCGTCaCAATAAGGATAGGGGGGCAACTAAAG
GAAGCTCTATTAGATACAGGAGCAGATGATACAGTATTAGAAGACATGGATTTGCCAGGG
AGATGGAAACCAAAAATGATAGGGGGAATTGGAGGTTTTATCAAAGTAAAGCAGTATGAT
CAAATAGCCATAGAAATCTGTGGACATAAAaCCAtAGGTACAGTATTAGTAGGACCTACA
CCTGTCAACATAATTGGAAGAAATCTGTtGACTCAGATtGGTTGCACTTtAAATTTCCCC
ATTAGTCCTATTgAAACTGTACCAGTAAAATTAAAGCCAGGAATGGATGGCCCAAAAGTT
AAACAATGGCCATTGACAGAAGAAAAAATaAAAGCATtaACAGAAATCTGTGCAGAGATG
GAAAAGGAAGGAAAAATTTCAAaAATTGGGCCTGAAAATCCATATAATACTCCAGTATTT
GCCATAAAGAAAAAAGACAGTACTAAATGGAGAAAATTAGTAGATTTCAGAGAACTTAAT
AAaAGAACTCAAGACTTCTGGGAAGTTCAATTAGGAATACCACATCCTTCAGGGTTAAAA
AAGAAAAAATCAGTAACAGTACTGGATGTGGGTGATGCATATTTCTCAGTTCCTTTAGAt
GAAGACTTCAGGAAGTATACTGCATTCACCATACCTAGTATAAACAATGAGACACCAGGG
ATTAGATATCAGTATAATGTGCTTCCACAGGGATGGAAAGGATCACCAGCAATATTTCAA
AGCAGCATGACAAAAATCTTAGAGCCTTTTAGAAAACAAAATCCAGACATGGTTATCTAT
CAATACATGGATGATTTGTATGTAGGATCTGACTTAGAAATAGGACAGCATAGGGCAAAA
GTAGAGGAACTAAGACAACATCTGTTGAAATGGGGATTTACCACACCAGATAAAAAACAT
CAGAAAGAACCTCCATTCCTGTGGATGGGTTATGAACTCCATCCTGATAAATGGACAGTA
CAGCCTATAATGCTGCCAGAAAAAGACAGCTGGACGGTCAATGACATACAGAAGTTA
>Subject11|2009-05-15
CCTCAAATCACTCTTTGGCAACGACCCCTTGTCACAATAATGATAGGGGGGCAACTAAAA
GAAGCTCTATTAGATACAGGAGCGGATGATACAGTATTAGAAGAAATGAGTTTGCCAGGA
AAATGGAAACCAAAAATGATAGGGGGAATTGGAGGTTTTATCAAAGTAAGACAGTATGAT
CAGGTACACATAGAAATTTGTGGACATAAAGCTATAGGTACAGTATTAATAGGGCCTACA
CCTGTTAACATAATtGGAAGAAATCTGTtGAcTCAGCTtGGTTGCACTTTAAATTTTCCC
ATTAGtCCTATtGAAACTGTACCAGTAAAATTAAAGCCAGGAATGGATGGCCCAAGAGTT
AAACAATGGCCATTGACAGAAGAAAAAATAAAAGCATTAGTAGAAATTTGCACAGAAATG
GAAAAGGAAGGGAAAATTTCaAGAATTGGGCCTGAAAATCCATATAATACTCCGATATTT
GCCATAAAGAAAAAGGACAGTACTAAATGGAGAAAATTAGTAGATTTCAGAGAACTTAAT
AAGAAAACTCAAGACTTCTGGGAAGTTCAATTAGGAATACCACATCCTGCAGGGTTAAAA
AAGAAAAAGTCAGTAACAGTACTGGATGTAGGTGATGCATATTTTTCAGTTCCCTTAGAT
AAAGAcTTCAGGAAGTATACTGCATTTACCATACCTAGTaCAAaCAATGAGACaCCAGGG
ATTAGATATCAGTaCAATGTGCTTCCACAGGGATGGAAGGGATCACCAGCAATaTTCCAA
AGTAGCATGACAAAAATCTTAGACCCTTTCAGAAAACAAAATCCAGACGTAGTTATCTAT
CAATACATGGATGATTTGTATGTAGGATCTGACTTAGAAATAGGACAGCATAGAACAAAA
ATAGAGGAACTAAGACAaCATCTGTTAAGGTGGGGATTTACTACACCAGACAAAAAACAT
CAGAAaGAACCTCCGTTCCTTTGGATGGGTTATGAACTCCATCCTGATAAATGGACAGTA
CAGCCTATAGTGCTGCCAGAAAAAGACAGCTGGACTGTCAATGACATACAGAAGTTA
>Subject11|2010-06-24
CCTCAAATCACTCTTTGgCAACGacCCCTTGTCACAATAAaGATAGGGGGGcAACTAAAA
GAAGCTCTATTAGATACAGGAGCGGATGATACAGTATTAGAAGAAATGAGTTTGcCAGGA
AAATGGAAACCAAAAATGATAGGGGGAATTGGAGGTTTTATCAAAGTAAGACAGTATGAT
CAGGTACACATAGAAATTTGTgGaCATAAAGCTATAGGtACAGTATTAATAGGgCCTACa
CCTGTTAACAtAATTGGAaGAAATCTgTTGACTCaGcTtGGTTgCACTTtAAATTTTCCC
ATtAgTCCTATtGaaAcTgtacCagTAAAATtAAAGCCagGAAtggatGgcCCAAGAGTt
AAaCAATgGCcATTgaCAGAAGaaaAaaTaaaAGCATtagtAgaaatTtgcacAgAaATg
GaaAaggaaaggaaAATtTCaAGaAtTGGGcCTGaaAATCCATATAatactccggtattt
gccataaagaaAaaGgAcagtactAaatgGagaAAATTAGtAGATTTCAGAGAACTTAAT
AAGAaAACTCAAGACtTCTGGGAagTtcAaTtaGGAATACCACATCCTGCAGGGTTAAAA
AAGAAAAAGTCAGTAACAGTACTGGATGTAGGTGATGCATATTTTTCAGTTCCCTTAGAT
AAAGACTTCAGGAAGTATACTGCATTTACCATACCTAGTaCAAACAATGAGACaCCAGGG
ATTAGAtatCAGTACAATGTgCtTCCACAGGGATGGAAaGGATCACCAgCAATAtTCCAA
AGtagcatGAcAAAAatCTTAGACcCTttCaGAAaACAAaAtCCAGaCGtAGTTaTCTaT
CaataCATGGAtGATTTGTATGTAGgaTCtGaCTTAGAAATAGgacagcatagaacaAAa
AtAGaggaactaagaCaACaTCTGTTAAGGTGGGGaTTTACTacaccagacAAAAAacat
cagAaagaaCctCcgttCcTTtGgaTGGGTTATGAACTCCATCCTGATAAATGGACAGTa
CAGCCTATAGTGCTGCCAGAAAaAGacAGCTGGacTGTcaaTgAcAtacagaaGtTA
>Subject12|2010-07-27
CCTCAAATCACTCTTTGgCAACGacCCCTCGTCACAATAAGGaTAGGGGGgcAacTAAAG
GAAGCtCTAtTAGATACAGGAGCAGATGATACAGTATTAGAAGACATGACTTTGCCagGA
AAATGGAAACCAAAAATGATAGGGGGAATTGGAGGATTTATCAAAGTAAGACAGTATGAG
GAGGTACCAGTAGAAATCTgTGGACATAAAGCTATAGGTaCAGTcTTaGTaGGaCCTaCa
CCTGTCAAcATAATtGGAAGaAATCTGTTGACTCAGATTGgtTgCACTTTAAATTTTCCC
ATTAGTCCTATTGAAACTGTACCAGTAAAATtAAAGCCAGGAATGGATGGCCCAAAAGTT
AAACAATGGCCATTGACAGAAGAAAAGaTAAAAGcaTtaGTAGAGAtTTGTACAGAAATG
GaAAAGGAAGGaAAAAtTtCAAAAATTGGgcctgaaAAtcCatAcaAtActCCagtaTTT
GccatAaaGAAAAAGGaCagTACTAAATGGAGAAAATTAGTAGATTTCAGAGAACTTAAT
AAGAGAaCTCAAGACTTtTGGGAAGTTCAATTAGGAaTACCACATCCTGCAGGATTAAAG
AAGAAAAAATCAGTAACAGTACTGGATGTGGGTGATGCATATTTTTCAGTTCCCTTAGAT
AAAGAATTCAGGAAATATACTGCATTTACCATACCTAGTataAacAATGAgaCacCaGGG
ATTAGATaTCAGTACAATGTGCTTCCACAGGGATGGAAAGGATCACCAGCAATATTCCAa
AGTAGtATGACAAaAATCTTAGAGCCTTTCaGAAAACAAAATCCAGAaATAGTTATCTAT
CAATACATGGATGATTTGTATGTGGGATCTGACTTAGAAATAGGGCAACATAGAACAAAa
GTAGAGGAACTaAGACAaCATCTGtTGAAGTGGGGGTTTACCACACCAGACAAAAAACAT
CAGAAAGAACCTCCATTCCTTTGGATGGGTTATGAACTCCATCCTGATAAATGGACAGTa
CAGCCTATagTGCTGCCagAAAAAgAcagctGgactgtcAATGAtATACAGAAATTA
>Subject13|2009-07-06
CCTCAGATCACTCTTTGGCAACGACcCCTTGTaACAATaAGGATAGGGGGACAGCTAAAG
GAAGCTTTATTAGATACAGGAGCAGATGATACAGTATTAGAAGAAATGAATTTGCCAGGA
AGATGGAAACCAAAAATGATAGGGGGAATTGGAGGTTTTATCAAAGTAAGACAGTATGAT
CAGGTACCCATAGAAATCTGTGGGTATAAAGCTGAAGGCACAGTATTAATAGGACCTACA
CCTGTCAACATAATtGGAAGAAATCTGTtGACTCAGCTtGGTTGCACTCTAAATTTTCCC
ATtAGtCCTATtGAAACTGTGCCAGTAAAATTAAAGCCAGGAATGGATGGCCCAAAAGTT
AAACAATGGCCATTAACAGAAGAGAAAATAAAAGCACTAACAGAAATTTGTGCAGACATG
GAAAAGGAAGGGAAAATTTCAAAAATTGGGCCTGAAAATCCATACAATACTCCAGTATTT
GCCATAAAGAAAAAAGACAGTACTAAATGGAGAAAATTAGTAGATTTCAGAGAACTTAAT
AAGAGAACTCAAGACTTCTGGGAAGTTCAATTAGGAATACCACATCCTGCAGGGTTAAAA
AAGAAAAAATCAGTAACAGTACTGGATGTGGGTGATGCATATTTTTCAGTTCCCTTAGAT
AAGGATTTCAGGAAGTATACTGCATTTACCATACCTAGTACAAACAATGAGACACCAGGG
ATTAGATATCAGTACAATGTGCTTCCACAGGGATGGAAAGGATCACCAGCAATATTTCAG
TGTAGCATGACAAAAATCTTAGAGCCTTTTAGAAAACAAAATCCAGACATAGTTATTTAT
CAATACATGGATGATTTGTATGTAGGATCTGACTTAGAAATAGGGCAACATAGAGCAAAA
ATAGAGGAACTGAGACAACATCTGTTCAAGTGGGGATTGACCACACCAGACAAAAAACAT
CAGAAAGAACCTCCATTTCTTTGGATGGGTTATGAACTCCATCCTGATAAGTGGACAGTA
CAGCCTATAGTACTGCCAGAAAAAGACAGCTGGACTGTCAATGATATACAGAAGTTA
>Subject15|2009-08-31
CCTCAGaTCACTCTTTGGCAACGACCCCTTGTCACAATAAAAATAGGGGAGCAACTAAGG
GAAGCCCTATTAGATACAGGAGCAGATGATACAGTATTAGAAGAAATAAGTTTGCCAGGA
AGATGGAAACCAAAAATGATAGGGGGAATTGGGGGTTTTATCAAAGTAAAACAGTATGAT
GAGGTAGCCATAGAAATCTGTGGACATAAAGCTATAGGTACAGTATTAGTAGGACCTACC
CCTGTCAATATAATTGGAAGAAATTTTTTGacTCAGATTGgCTGCACTTTAAATTTTCCC
ATaagtcctaTtgAAaCTGTACCAGTAAAATTAAAGCCAGGAATGGATGGGCCAAAAGTT
AAACAATGGCCATTGACAGAAGAAAAAATAAAAGCATTAGTAGAAATTTGTACAGAAATG
GAAAAGGAAGGAAAAATTTCAAAAATTGGGCCTGAAAATCCATACAATACTCCAGTATTT
GCCATAAAAAAGAAAGACAGCACTAAATGGAGAAAATTAGTAGATTTCAGAGAACTTAAT
AAGAGGACTCAAGACTTCTGGGAAGTTCAATTAGGAATACCACATCCCGCTGGTTTAAAA
AAGAAAAAGTCAGTAACAGTATTAGATGTGGGTGATGCATATTTTTCAGTTCCCTTAGAt
GAAAGCTTCAGGAAGTATACTGCATTTACTATACCTAGTACAAACAATGAGACACCAGGG
ATTAGATATCAGTACAATGTGCTCCCACAAGGATGGAAGGGATCACCAGCAATATTTCAA
AGTAGCATGATAAAAATCTTAGAGCCTTTTAGAAAACAAAATCCAGAAATGGTTATCTAT
CAATACATGGATGACCTGTATGTAGGATCTGACTTAGAAATAGGACAGCATAGAATAAAA
ATAGAGGAACTGAGACAACATCTGTTGAAGTGGGGGTTGACCACACCAGACAAAAAACAT
CAGAAAGAACCTCCATTCCTGTGGATGGGGTATGAACTCCATCCTGATAAATGGACAGTA
CAGCCCATCATATTGCCAGACAAAGATAGCTGGACTGTCAATGACATACAGAAGTTA
>Subject2221|2010-09-20
CCTCAAATCACTCTTTGgCAACGaCCCCTCGTCGCAATAAGGATAgGGGGGCAACTAAAG
GAAGCTCTATTAGATACAGGAGCAGATGATACAGTATTAGAAGACATAAATTTGCCAGGA
AAATGGAAACCAAAAATGATAGGGGGAATTGGAGGATTTATCAAAGTAAGACAGTATGAG
GAGGTAGAAGTAGAAATCTGTGGACAtAAAGCTATAGGTACAGTATtAGTAGGACCTACA
CCTGTCAACAtAATTGGAAGAAATCTGTtGACTCAGATTGGTtgCACTTtAAaTTTTCCC
ATTAGTCCTATTGAAACTGTACCAGTAAAATTAAAGCCAGGaATGGATGGCCCAAAAGTT
AAACAATGGCCATTGACCGAAGAAAAAATAAaAGcATtagtAgAgatttgtACAGAAATG
GAACAGGAAGGGAAAATTTCAAAAATTGGGCCTGAAAATCCATACAATACTCCAGTaTTT
GCCATAAAGAAAAAGGAcAGTACTAAATGGAGAAAATTAGTAGATTTTAGAGAACTTAAT
AAGAGAACTCAAGACTTCTGGGAAGTTCAATTAGGAATACCACATCCTGCAGGATTAAAA
AAGAAAAAATCAGTAACAGTACTGGATGTGGGTGATGCATATTTTTCAGTTCCCTTAGAT
AAaGACTTCAGGAAATATACTGCATTTACCATACCTAGTATAAACAATGAGACACCAGGG
ATTAGaTATCAGTACAATGTGCTTCCACAGGGATGGAAAGGATCACCAGCAATATTCCAA
AGTAGCATGACAAAAATCTTAGagCCTTTCAGaAgacAAAatCcagAAatagTtatctaT
CAATACATGGATGATTTGTATGTAGGATCTGACTTAGAAATAGGGCAACATAGAACAAAA
ATAGAGGAACTGAGACAACATCTGTTGAAGTGGGGGTTTACCACCCCAGACAAAAAACAT
CAGAAAGAACCTCCATTTCTTTGGATGGGTTATGAACTCCATCCTGATAAATGGACAGTA
CAACCAATAATGCTGCCAGAAAAGGACAGCTGGACTGTCAATGAcATACAGAAATTA
>Subject16|2009-09-08
CCTCAGATCACTCTTTGGCAACGACCCTTCGTCACAGTAAGGGTAGGGGGGCAACTAcTG
GAGGCTCTATTAGATACAGGAGCAGATGATACAGTATTAGAAGAAATGGAGTTGCCAGGA
AGATGGAAACCAAAAATAATAGGGGGAATTGGAGGTTTTGTCAAAGTAAGACAGTATGAT
CAGATACCAATAGAAATTTGTGGACATAAAACTATCGGTACAGTATTAATAGGACCCACA
CCTGCCAACATAATtGGAAGAAATGTGAtGACTCAACTTGGGTTCACTTTAAATTTTCCC
ATTAGtCCTATtGAAACTGTACCAGTAAAATTAAAGCCAGGAATGGATGGCCCAAGAGTT
AAACAATGGCCAtTGACAGAAGAAAAAATAAAAGCATTAGTAgAaATTTGTACAGAAtTG
GAAAAGGAAGGAAAAATTTCAAGAATTGGGCCTGAAAATCCATACAATACCCCAATATTT
GCTATAAAGAAAAAAGACaGTACTAAATGGAGAAAGTTAGTAGATTTTAGAGAACTTAAT
AAaAGAACTCAAGACTTCTGGGAAGTGCAATTAGGAATACCACATCCCGCAGGGTTAAAA
AAGAACAAATCAGTAACAGTACTGGATGTGGGTGATGCATATTTCTCAGTTCCCTTAGAT
GAAAACTTCAGGAAGTATACTGCATTTACCATACCTAGTACAAACAATGAGACACCAGGG
ATTAGATATCAGTATAATGTACTTCCACAGGGATGGAAAGGGTCACCAGCAATATTtCAA
AGTAGCATGACAAAAATCTTAGAACCTTTTAGAAaACAAAATCCAGACATAGTTATCTAT
CAATACATGGACGATTTGTATGTAGGATCTGACTTAGAAATAGGGCAGCATAGAACAAAA
ATAGAGGAACTGAGACAGCATCTGTGGAGaTGGGGATTTTGCACACCAGACAAAAAACAT
CAGAAAGAACCTCCATTCCATTGGATGGGTTATGAACTCCATCCTGATAAATGGACAGTT
CAGCCTATAGTGCTGCCAGAAAAAGACAGCTGGACTGTCAATGACATACAGAAGTTA
>Subject16|2010-03-29
CcTCAGATCACTCTTTGGCAACGACCCTTCGTcACAGTAAGGGTAGGGGGGCAACTAcTG
gAGGCTCTATTAGATACAGGAGCAGATGATACAGTATTAGAAGAAATGGAGTTGCCAGGA
AGATGGAAACCAAAAATAATAGGGGGAATTGGAGGTTTTGtCAAAGTAAGACAGTATGAT
CAGATACCAATAGAAATTTGTGGaCATAAAACTATCGgTACAGtaTTAATAgGACCCACA
CCTGCcAACATAATTGGAAGAAATGTGATGACTCAaCTTGGGTTCACTTTAaATTtTCCC
ATTAGTCCTATTGAAACTGTACCAGTAAAATTAAAGCCaGGAATGGATGGCCCAaGAGTT
AAACAATGGCCAtTGACAgaAgAAAAAATaAAAGCATTAGTAGAAATTTGTACAGAActg
GAaAAGGAAGGaaAAaTTtcaAgAaTTGGGcCTGAAAATCCATACAATACCCCAATATTT
GCTATAAAGAAAAAAGACaGTACTAAATGGAGAAAGTTAGTAGATTTTAGAGAACTTAAT
AAaAGAACTCAAGACTTCTGGGAAGTGCAATTAGGAATACCACATCCCGCAGGGTTAAAA
AAGAACAAATCAGTAACAGTACTGGATGTGGGTGATGCATATTTCTCAGTTCCCTTAGAT
GAAAAtTTCAGGAAGTATACTGCATTTACCATACCTAGTaCAAACAATGAGACACCAGGG
ATTAGATATCAGTATAATGTACTTCCACAGGGATGGAAAGGGTCaCCAGCAATATTtCAA
AGTAGCATGACAAAAATCTTAGAaCCTTTTAGAAaACAAAATCCAGACATAGTTATCTAT
CAATACATGGACGATTTGTATGTAGGATCTGACTTAGAAATAGGGCAGCATAGaACAAAA
ATAGAGGAACTGaGACAGCATCTGTGGAGaTGGGGATTTTGCACACCAGACAAAAAACAT
CAGAAAGAACCTCCATTCCATTGGATGGGTTATGAACTCCATCCTGATAAATGGACAGTT
CAGCCTATAGTGCTGCCAGAAAAAGACAGCTGGACTGTCAATGACATACAGAAGTTA
>Subject17|2009-08-14
CCTCAGATCACTCTTTGGCAACGACCCCTCGTCACAATAAAAGTAGAGGGGCAACTAAAG
GAAGCTCTATTAGATACAGGAGCAGATGATACAGTATTAGAAGAAATGAATTTACCAGGA
AGATGGAAACCAAAAATGATAGGGGGAATTGGAGGTTTTATCAAAGTAAAACAGTATGAT
CAGATACGCATAGAAATCTGTGGACATGAAGCTATAGGTACAGTATTAGTAGGACCTACA
CCTGTCAACATAATtGGAAGAAATCTGTtGACTCAGATtGGTTGCACTTTAAATTTTCCT
ATtAGCCCTATtGAAACTGTACCAGTAAAATTAAAGCCAGGAATGGATGGCCCAAAGGTT
AAACAATGGCCATTGACAGAAGAAAAAATAAAAgCATTAGTAGAAATTTGTACAGAAATG
GAAAAGGAAGGGAAAATTTCAAGAATTGGGCCTGAAAATCCATACAATACTCCAGTATTT
GCCATAAAGAAAAAGGACAGTACTAAGTGGAGAAAATTAGTAGATTTCAGGGAACTTAaT
AAGAGAaCTCAaGACTTCTGGGAaGTTCAATTAGGGATACCGCATCCCGCAGGATTAAAA
AAGAAAAAATCAGTGACAGTACTGGATGTGGGTGATGCATATTTTTCAGTTCCCTTAGAT
GAAGAATTCAGGAAGTATACTGCATTTACCATACCTAGTATAAaCAAtGAGACACCAGGG
ATTAGATATCAGTATAATGTGCTTCCACAGGGATGGAAAGGATCACCAGCAATATTCCAA
AGTAGCATGACAAAAATCTTAGATCcTTTtagAAAacAAAATCCAGATATAGTTATCTAT
CAATACATGGATGACTTGTATGTAGGGTCTGACTTAGAAATAGGGCAGCACAGAACAAAA
ATAGAGAAACTGAGAGAaCATCTGTTAAAGTGGGGACTTACCACCCCAGACAAAAAGCAT
CAGAAAGAACCTCCATTCCTTTGGATGGGTTATGAACTGCATCCTGATAAATGGACAGTA
CAGCCTATATTGCTGCCAGAAAAAGACAGCTGGACTGTCAATGACATACAGAAGTTA
>Subject17|2011-01-12
CCTCAGATCACTCTTTGGCAACGaCCCCTCGTCaCAATAAAAGTAGAGGGGCAACTAAAG
GAAGCTCTATTAGATACAGGAGCAGATGATACAGTATTAGAAGAAATGAATTTACCAGGA
AGATGGAAACCAAAAATGATAGGGGGAATTGGAGGTTTTATCAAAGTAAAACAGTATGAT
CAGATACGCATAGAAATCTGTGGACATGAAGCTATAGGTACAGTATTAGTAGGACCTACA
CCTGTCAACATAATtGGAAGAAaTCTGTtGACTCAGATTGGTTGCACTTTAAATTTtCCT
aTTaGCCCtattgAaacTgTaCCagtAAAaTTAAagCCaGGaAtgGATGGCcCAAAGgTt
AAacAatGgCcaTTGACAGAAGAAAAAATAAAAGCATTAGTAGAAATTTGTACAGAAATG
GAAAAGGAAGGGAAAATTTCaAGAATTGGGCCTGAAAATCCATACAATACTCCAGTATTT
GCCATAAAGAAAAAGGACAGTACTAAGTGGAGAAAATTAGTAGATTTCAGGGAACTTAAT
AAGAGAACTCAAGACTTCTGGGAAGTTCAATTAGGGATACCGCATCCCGCAGGATTAAAA
AAGAAAAAATCAGTGACAGTACTGGATGTGGGTGATGCATATTTTTCAGTTCCCTTAGAt
GAAGAATTCAGGAAGTATACTGCATTTACCATACCTAGTatAAACAATGAGACACCAGGG
ATTAGATATCAGTATAATGTGCTTCCACAGGGATGGAAAGGATCACCAGCAATATTCCAA
AGTAGCATGACAAAAaTCTTAGATCCTTTTAGAAAACAAAATCCAGATATAGTTATCTAT
CAATACATGGATGACTTGTATGTAGGGTCTGACTTAGAAATAGGGCAGCACAGAACAAAA
ATAGAGAAACTGAGAGAACATCTGTTAAAGTGGGGACTTACCACCCCAGACAAAAAGCAT
CAGAAAGAACCTCCATTCCTTTGGATGGGTTATGAACTGCATCCTGATAAaTGGACAGTA
CAGCCTATATTGCTGCCAGAAAAAGACAGCTGGACtGTCAATGACATACAGAAGTTA
>Subject2121|2010-06-28
CCTCAAATCACTCTTTGGCAACGACCCCTCGTCACAATAAAGATAGGGGGGCAACTAAAG
GAAGCTCTATTAGATACAGGAGCAGATGATACAGTATTAGAAGATATAAATTTGCCAGGA
AAATGGAAACCAAAAATGATAGGGGgAaTTGGAGGTTTTATCAAGGTaAAacagtatgag
cAAGTAAGTGTAGACATCTGTGGACATAAAGCTATAGGTACAGTGTTAGTAGgACCTACG
CCTGTCAACATAATtGGAAGAAATCTGTtGACTCAAATtGGTTGCACTTTAAATTTTcCC
ATTAgTCCTATtGAAACTGTACCAGTAAAATTAAAGCCAGGAATGGATGGCCCAAAAGTT
AAACAATGGCCATTAACAGAAGAAAAAATAAAAGCATTAGTAGAAATTTGTACAGAAATG
GAAAAGGAAGGAAAAATTTCAAGAATTGGGCCTGAAAATCCATACAATACTCCAGTATTT
GCCATAAAGAAAAAAGACAGTACTAAATGGAGaAAATTAGTAGATTTCAGAGAACTTAAT
AAAAGAACTCAAGATTTCTGGGAAGTTCAATTAGGAATACCACACCCCGCGGGGTTAAAG
AAGAAAAGGTCAGTAACAGTACTAGATGTGGGTGATGCATATTTTTCAGTTCCCTTAGAT
AAAGACTTCAGGAAGTACACTGCATTTACCATACCTAGTATAaaCAACGAGACACCaGGG
ATTAGATATCAGTACAATgTACTTCCACAGGGATGGAAAGGATCaCCCGCGATATTTCAA
TGCAGCATGACAAAAATCTTAGAGCCTTTTAGAAAaCAAAATCCAGATATAGTCaTCTAT
CAATACATGGATGATTTGTATGTGGGATCTGACTTAGAAATAGGGCAGCATAGAACAAAG
ATAGAGGAaCTGAGAGCACATCTGTTGAGGTGGGGATTTACCACaCCAGACAAAAAACAT
CAGAAAGAACCCCCATTTCTTTGGATGGGTTATGAACTCCATCCTGATAAATGGACAGTA
CAGCCTATAaTGCTGCCAGAAAAGGACAGCTGGACTGTCAATGACATACAGAAATTA
>Subject2121|2010-12-27
CCTCAAATCACTCTTTGGCAACGACCCCTCGTCACAATAAAGATAGGGGGGCAACTAAAG
GAAGCTCTATTAGATACAGGAGCAGATGATACAGTATTAGAAGATATAAATTTGCCAGGA
AAATGGAAACCAAAAATGATAGGGGGAATTGGAGGTTTTATCAAGGTGAAACAGTATGAG
CAAGTAAGTGTAGACATCTGTGGACATAAAGCTATAGGTACAGTGTTAGTAGGACCTACG
CCTGTCAACATAATTGGAAGAAATCTGTtGACTCAAATTGGTTGCACTTTAAATTTTCCC
ATTAgtcctattgAAACTGTACCAGTAAAATTAAAGCCAGGAATGGATGGCCCAAAAGTT
AAACAATGGCCATTAACAGAAGAAAAAATAAAAGCATTAGTAGAAATTTGTACAGAAATG
GAAAAGGAAGGAAAAATTTCAAgAATTGGGCCTGAAAATCCATACAATACTCCAGTATTT
GCCATAAAGAAAAAAGACAGTACTAAATGGAGaAAATTAGTAGATTTCAGAGAACTTAAT
AAAAGAACTCAAGATTTCTGGGAAGTTCAATTAGGAATACCACACCCCGCGGGGTTAAAG
AAGAAAAGGTCAGTAACAGTACTAGATGTGGGTGATGCATATTTTTCAGTTCCCTTAGAT
AAAGACTTCAGGAAGTACACTGCATTTACCATACCTAGTATAAACAACGAGACACCAGGG
ATTAGATATCAGTACAATGTACTTCCACAGGGATGGAAAGGATCACCCGCGATATTTCAA
TGCAGCATGACAAAAATCTTAGAGCCTTTTAGAAAACAAAATCCAaATATAGTCATCTAT
CAATACATGGATGATTTGTATGTGGGATCTGACTTAGAAATAGGGCAGCATAGAACAAAG
ATAGAGGAaCTGAGAGCACATCTGTTGAGGTGGGGATTTACCACACCAGACAAAAAACAT
CAGAAAGAACCCCCATTTCTTTGGATGGGTTATGAACTCCATCCTGATAAATGGACAGTA
CAGCCTATAaTGCTGCCAGAAAAGGACAGCTGGACTGTCAATGACATACAGAAATTA
>Subject22|2006-10-30
CCTCAGATCACTCTTTGGCAACGACCCCTCGTCACAGTAAAGATaGGGGGGCAACTaaaG
GAAGCTctATTAGATACAGGAGCAGATGATACAGTATTAGAAGACATGAATTTGCCAGGA
AGATGGAAACCAAAAATGATAGGGGGAATTGGAGGtTTTATCAAAGTAAGACAATATGAT
CAGATAGCCATAgAAATCTGTGGACATAAAGTTATAGGTACAGTATTAATAGGACCCACA
CCTGTCAACATAATTGGAAGAAATCTGTTGACTCAGCTTGGGtgtACTTTAAATttCCcT
ATTAGTCCTATTgAAACTGTACCAGTAAAATTAAAGCCAGGAATGGATGGCCCAAAAGTT
AAACAATGGCCATTGACAGAAGAAAAAAtAAAAGcaTTaGtAgAaatttgtACAGAAATG
GAAAAAGAAGGGAAAATTTCAAAAATTGGGCCTGAAAATCCATACAATACTCCaATATTT
GCCATAAAGAAAAAAGACAGTACTAAATGGAGAAAATTAGTAGATTTCAGAGAACTTAAT
AAGAGAACTCAAGACTTCTGGGAAGTTCAATTAGGAATACCACATCCCGCAGGGTTAAAA
AAGAAAAAATCAGTAACAGTACTGGATGTGGGTGACGCATATTTTTCAGTTCCCTTAGAT
AAAGAATTCAGGAAGTACACTGCATTTACCATACCTAGTATGAACAATGAGACACCAGGG
ATTAGATATCAGTACAATGTGCTTCCACAGGGATGGAAAGGATCACCAGCAATATTCCAA
AGTAGCATGACAAAAATTTTGGAGCCgttTAGAAAACAAAATCCAGACATAGATATCTAT
CAGTACATGGATGATTTGTATGTAGGATCTGACTTAGAAATAGGGCAGCATAGAACAAAA
ATAGAAGAACTGAGACAACATCTATTGAaGTGGGGATTTACCACACCAGACAAAAAACAT
CAGAAAGAACCCCCATTCCTTTGGATGGGTTATGAACTCCATCCTGATAAATGGACAGTA
CAGCCTATAGTGCTGCCAGAAAAAGACAGCTGGACTGTCAATGACATACAGAAGTTA
>Subject22|2008-01-08
CCTcAGATCACTCTTTGGCAACGACCCCTcGtCACAgTaAAGaTAGGGGGGCAACTAAAG
GAAGCTCTATTAgATACAGGAGCAGATGATACAGtaTTAGAAGACATGAATTTGCCAgGA
AGATGGAAACCAAAAATGATAGGGGGAATTGGAGGCTTTATCAAAGtAAGACAATATGAT
CAGATaGCCATAGAAATCTGTGGACATAAAGTTATAGGTACAGTATTAATAGGACCCACA
CCTGTCAACATAaTtGGAAGAAATCTGTtGACTCAGCTTGGGTGtACTTTAAATTTCCCT
ATtAGTCCTATtgAAACTGtaCCAGTAAAATTAAAGCCAGGAATGGATGGCCCAAAAGTT
AAACAATGGCCATTGACAGAAGAAAAAATAAAAGCATtagtAgAaatttgtaCAGaaAtG
GAAAAAGAAGGGAAAATTTcaAAAATTGGGCCTGAAAATCCATaCAATaCTCCAatATTt
GCCATAAAGAAAAAAGACAGTACTAAATGGAGAAAATTAGTAGATTTCaGAGAACTTAAT
AAGAGAACTCAAGACTTCTGGGAAGTTCAATTaGGAAtaCCaCaTCCCgcAGGGTtAAAA
AAGAAAAAATCAGTAACAGTACTGGATGTGGGTGACGCATATTTTTCAGTTCCCTTAGAT
AAAGAATTCAGGAAGTACACTGCATTTACCATACCTAGTATGAaCAATGAGACACCAGGG
ATTAGATATCAGTACAATGTGCTTCCACAGGGATGGAAAGGATCACCAGCAATATTCCAA
AGTAGCATGACAAAAATTTTGGAGCCGTTTAGAAAACAAAATCCAGACATAGATATCTAT
CAGTACATGGATGATTTGTATGTAGGATCTGACTTAGAAATAGGGCAGCATAGAaCAAAA
ATAGAAGAaCTGAGACaACATCTATTGAaGTGGGGATTTACCACACCAGACAAAAAACAT
CAGAAAGAACCCCCATTCCTTTGGATGGGTTATGAACTCCATCCTGATAAATGGACAGTA
CAGCCTATAGTGCTGCCAGAAAAAGACAGCTGGACTGTCAATGACATACAGAAGTTA
>Subject13|2011-03-03
CCTCAGATCACTCTTTGGCAACGACCCCTTGTCaCAATAAGGATAGGGGGACAGCTAAAG
GAAGCTTTATTAGATACAGGAGCAGATGATACAGTATTAGAAGAAATGAATTTGCCAGGA
AGATGGaAACCAAAAATGATAGGGGgAaTTGGAGGTTTTATCaAAGTAAGACAGTaTGAT
CAGGTACCCATAGAAATCTGTGGGTaTAAAGCTGAAGGCACAgTATTAATAGGACCTACA
CCTGTCAACATAaTtGGAAGAaATCTGTTGACTCAgCTTGGTTGCACTCTAAATTTTCCC
ATtAGTCCTAtTgAAACTGTGCCAgTaAAAtTAAAGCCAGGAATGGATGGCCcAAAAGTT
AAACAAtGGCCaTTAACAGAAGAGAAAATaAaAGCaCTAACAgAAATTTGTGCAGACaTG
GAAAAGGAAGGgAAAATTTCAAAAATTGGGCCTGAAAATCCATACAATACtccagtattt
gccaTaaagaaaaAAgaCAgtactAaATGGaGAAAATTAGTAGATTTCAGAGAACTTAAT
AAGAGAACTCAAGACTTtTGGGAAGTTCAATTAGGAATACCACATCCTGCAGGGTTAAAA
AAGAAAAAATCAGTAACAGTACTGGATGTGGGTGATGCATATTTTTCAGTTCCCTTAGAT
AAGGATTTCAGGAAGTATACTGCATTTACCATACCTAGTACAAACAATGAGACACCAGGG
ATTAGATATCAGTACAATGTGCTTCCACAGGGATGGAAAGGATCACCAGCAATATTTCAG
TGTAGCATGACAAAAATCTTAGAGCCTTTTaGAAAACAAAATCCAGACATAGTTATTTAT
CAATACATGGATGATTTGTATGTAGGATCTGACTTAGAAATAGGGCAACATAGAGAAAAA
ATAGaGGAACTGAGACAACATCTGtTCAAGTGGGGATTGACCACACCAGACAAAAAACAT
CAGAAAGAACCTCCATTTCTTTGGATGGGTTATGAACTCCATCCTGATAAGTGGACAGTA
CAGCCTATAGTACTGCCAGAAAAAGACAGCTGGACTGTCAATGATATACAGAAGTTA
>Subject763|2009-11-13
CCTCAGATCACTCTTTGGCAACGACCCCTCGTCACAATAAAAGTAGAGGGGCAACTaAAG
GAAGCTCTATTAGATACAGGAGCAGATGATACAGTAtTAGAAGAAATGAaTTTACCAGGA
AGATGGAAACCAAAAATGATAGGGGGAATTGGAGGTTTTATCAAAGTAAGACAGTATGAT
CAGATACGCATAGAAATCTGTGGACATGAAGCTATAGGTACAGTATTAGTAGGACCTACA
CCTGTCAACATAATtGGAAGAAATCTGTtGACTCAGATtGGTTGCACTTTAAATTTTCCc
ATTAGtCCTATtGAAACTGTACCAGTAAAATTAAAGCCAGGAATGGATGGCCCAAaGGTT
AAACAATGGCCATTGACAGAAGAAAAAATAAAAGCATTAGTAGAAATTTGTACAGAAATG
GAAAAGGAAGGGAAAATTTCAAGAATTGGGCCTGAAAAtCCATACAATACTCCAGtATTT
GCCATAAAGAAAAAGGACAGTACTAAGTGGAGAAAATTAGTAGATTTCAGGGAACTTAAT
AAGAGAACTCAAGACTTCTGGGAAGTTCAATTAGGaATACCGCAtCCCGCAGGATTAAAA
AAGAAAAAATCAGTGACAGTACTGGATGTGGGTGATGCATATTTtTCAGTTCCCTTAGAt
GAAGAATTCAGGAAGTATACTGCATTTACCATACCTAGTATAAACAATGAGACACCAGGG
ATTAGATATCAGTATAATGTGCTTCCACAGGGATGGAAAGGATCACCAGCAATATTCCAA
TGTAGCATGACaAAAATCTTAGATCCtTTTAGAAAACAAAATCCAGATATAGTTATCTAT
CAATACATGGATGACTTGTATGTAGGGTCTGACTTAGAAATAGGGCAGCACAGAACAAAA
ATAGAGGAACTGAGAGAACATCTGTTAAAGTGGGGATTTACCACCCCAGACAAAAAGCAT
CAGAAAGAACCTCCATTCCTTTGGATGGGTTATGAACTGCATCCTGATAAATGGACAGTA
CAGCCTATAGTGCTGCCAGAAAAGGACAGCTGGACTGTCAATGACATACAGAAGTTA
>Subject6|2009-04-02
CCTCAAATCACTCTTTGGCAACGACCCCTCGTCTCAATAAAGATAGGGGGACAACTAAAA
GAAGCTCTATTAGATACAGGAGCAGATGATACAGTATTAGAAGAAATGAATTTGTCAGGA
AAATGGAAACCAAAAATGATAGGGGGAATTGGAGGTTTTATCAAAGTAAGACAGTATGAT
CAAGTACACATAGAAATTTGTGGACATAAAGCTATAGGTACAGTATTGGTAGGGCCTACA
CCTGTCAACAtAATtGGAAGAAATCTGTtGACTCAGATtGGTTGCACTTTAAATTTTCCC
ATtAGTCCTATtGAAACTGTACCAGTAAAATTAAAGCCAGGAATGGATGGCCCAAGAGTT
AAACAATGGCCATTGACAGAAGAAAAAATAAAAGCATTAATAGAAATTTGCACAGAAATG
GAAAAGGaAGgAAAAATTTCAAGAATTGGGCCCGAAAATCCATATAATACTCCGATATTT
GCCATAAAGAAAAAGGACAGTACTAAATGGAGAAAATTAGTAGATTTCAGAGAACTTAAT
AAGAAAACTCAAGACTTCTGGGAAGTTCAATTAGGAATACCACATCCTGCAGGGTTAAAA
AAGAAAAAATCAGTAACAGTACTGGATGTGGGTGATGCATATTTTTCAGTTCCCTTAGAT
AAAGACTTCAGGAAGTATACTGCATTTACCATACCTAGTACAAACAATGCGACACCAGGG
ATTAGATATCAGTACAATGTGCTTCCACAGGGATGGAAAGGATCACCAGCAATATTCCAA
AGTAGCATGATAAAAATCTTAGATCCTTTCAGAAAACAAAATCCAGACATAGTTATCTAT
CAATACATGGATGATTTGTATGTAGGATCTGACTTAGAAATAGGACAGCATAGAACAAAA
ATAGAGGAACTGAGACAACATCTGTTAAAATGGGGGTTTACCACACCAGACAAAAAACAC
CAGAAAGAACCTCCGTTCCTTTGGATGGGTTATGAACTCCATCCTGATAAATGGACAGTA
CAGCCTATAGTGCTGCCAGAAAAAGACAGCTGGACTGTCAATGACATACAGAAGTTA
>Subject867|2009-11-14
CCTCAGATCACTCTTTGGCAACGACCCCTTGTCACAATAAAGaTAGGGGGGCAACTAAAG
GAAGCTCTATTAGATACAGGAGCAGATGATACAGTATTAGAAGAAATAAATTTACCAGGA
AAATGGAAACCAAAAATGATAGGGGGAATTGGAGGTTTTATCAAAGTAAGACAATATGAT
CAGATATGCATAGAAATCTGTGGAAGAAAGGCTATAGGTACAGTATTAGTAGGACCTACA
CCTGTCAATATAATtGGAAGAAATCTGTtGACCCAGCTtGGCTGCACTTTAAATTTTCCC
ATtAGtCCTATtGAAACTGTACCAGTAAAATTAAAGCCAGGAATGGATGGCCCAAAAGTT
AAACAATGGCCATTGACAGAAGAAAAAATAAAAGCATTAGTAGAAATTTGTACAGAAATG
GAAAAGGAAGGAAAAATTTCAAaAATTGGGCCTGAAAATCCATACAATACTCCAGTATTT
GCCATAAAGAAAAAAGACAGTACTAAATGGAGAAAATTAGTAGATTTCAGAGAACTTAAT
AAAAGAACTCAAGATTTCTGGGAAGTCCAATTAGGAATACCACATCCTGCAGGGTTAAAA
AAGAAGAAATCAGTAACAGTACTGGATGTGGGTGATGCATATTTTTCAGTTCCCTTAGAT
AaAGAATTCAGGAAGTATACTGCATTTACTATACCTAGTATAAACAATGAGAcACCAGGG
ATTAGATATCAGTACAATGTACTTCCACAAGGATGGAAAGGATCACCAGCAATATTCCAA
AGTAGCATGACAAAAATCTTAGAGCCTTTTAGAAAACAAAATCCAGAAATAGTTATCTAT
CAATATATGGACGAtCTGTATGTAGGATCTGACCTAGAAATAGGGCAGCATAGAACAAAA
ATAGAGGAACtAAGACAACATCTGTTAAAATGGGGATTTACTACACCAGACAAAAAGCAT
CAGAAAGAACCTCCATTCCTTTGGATGGGTTATGAACTCCATCCTGATAAATGGACAGTA
CAGCCTATACTGCTGCCAGAAAAAGACAGCTGGACTGTCAATGACATACAAAAGTTA
>Subject867|2007-07-31
CCTCAGATCACTCTTTGGCAACGACCCCTTGTCACAATAAAGATAGGGGGGCAACTAAAG
GAAGCTCTATTAGATACAGGAGCAGATGATACAGTATTAGAAGAAATAAATTTACCAGGA
AAATGGAAACCAAAAATGATAGGGGGAATTGGAGGTTTTATCAAAGTAAGACAATATGAT
CAGATATGCATAGAAATCTGTGGAAGAAAGGCTATAGGTACAGTATTAaTAGGACCTACA
CCTGTCAATATAATtGGAAGAAATCTGTtGACCCAGCTtGGCTGCACTTTAAATTTTCCC
ATTAGtCCTATtGAAACTGTACCAGTAAAATTAAAGCCAGGAATGGATGGCCCAAAAGTT
AAACAATGGCCATTGACAGAAGAAAAAATAAAaGCATTagTAgAaatttgTACAGAAATG
GAAAAGGAAGGAAAAATTTCAAAAATTGGGCCTGAAAATCCATACAATACTCCAGTATTT
GCCATAAAGAAAAAAGACAGTACTAAATGGAGAAAATTAGTAGATTTCAGAGAACTTAAT
AAAAGAACTCAAGATTTCTGGGAAGTCCAATTAGGAATACCACATCCTGCAGGGTTAAAA
AAGAAGAAATCAGTAACAGTACTGGATGTGGGTGATGCATATTTTTCAGTTCCCTTAGAT
AGAGAATTCAGGAAGTATACTGCATTTACTATACCTAGTATAAACAATGAGACACCAGGG
ATTAGATATcAGTACAATGTACTTCCACAAGGATGGAAAGGATCACCAGCAATATTCCAA
AGTAGCATGACAAGAATCTTAGAgCCTTTTAGAAAACAAAATCCAGAAATAGTTATCTAT
CAATATATGGACGATCTGTATGTAGGATCTGACCTAGAAATAGGGCAGCATAGAACAAAA
ATAGAGGAACTAAGACAACATCTGTTAAAATGGGGATTTACTACACCAGACAAAAAGCAT
cAtAAaGAACCTcCATTCCTTTGGATGGGTTATGAACTCCATCCTGATAAATGGACAGTA
CAGCCTATACTGCTGCCAGAAAAAGACAGCTGGACTGTCAATGACATACAAAAGTTA
>Subject852|2008-05-06
CCTCAGATCACTCTTTGGCAACGACCCCTCGTCACAATAAAaATAGGGGGGCAAtTAAAG
GAAGCTCTATTAGATACAGGAGCAGATGATACAGTAaTAGAAGAAATGTATTTGCCAGGA
AGATGGAAACCAAAAATGATAGGGGGAATTGGAGGTTTTATCAAAGTAAGACAGTATGAT
CAaGTACCCCTTGAAATCTGTGAGCGAAAGaCTGTAGGTACAGTATTAaTAGGACCTACA
CCTGTCAACATAATtGGAAGAAATCTGTtGACTCAGATtGGTTGCACTTTAAACTTTCCT
ATTAGtCCTATtGAAACTGTACCAGTAAAATTAAAGCCAGGAATGGATGGCCCAAAAGTT
AAACAATGGCCATTaACAGAAGAAAAAATcAAaGCATTAGTAGAAATTTGTACAGAAATG
GAaAAGGAAGGaAAAATTTCaAAAATTGGGCCTGAaAATCCATACAATACTCCAGTATTT
GCtATAAAGAAAAAaGACAGTACTAAATGGAGAAAATTAGTAGATTTCAGAGAACTTAAT
AAGAGAACTCAAGACTTCTGGGAAGTtCAATTAGGAATACCACACCCTGCAGGGTTAAAA
CTGAAAAGATCAGTAACAGTACTGGATGTGGGTGATGCATATTTTTCAGTTCCCtTAGAT
aAAGAtTTCAGAAAGTATACTGCATTCACCATACCTAGTACAAACAATGAGACACCAGGG
ATTAGATATCAGTACAATGTGCTTCCACAGGGATGGAAAGGATCACCAGCAATATTCCAA
AGTAGCATGACAAAAATCTTAGAGCCTTTTAGAAAACAGAATCCAGAGATAGATATCTAT
CAATACATGGATGATTTGTATGTAGGATCTGACTTAGAGATAGGGCAGCATAGAACAAAA
ATAGAGGAACTAAGAGAaCATCTGCTGAGGTGGGGaTTTACCACcCCAGACAAAAAACAT
CAGAAAGAgCCTCCATTCCTTTGGATGGGTTATGAACTCCATCCTGAtAAATGGACAGTg
CAGCCTATAGTGtTGCCAGAAAAAGACAGCTGGACTGTCAATGACATACAGAagcTA
>Subject852|2007-05-22
CCTCAGATCACTCTTTGGCAACGACCCCTCGTCACAATAAAaATAGGGGGGCAACTAAAG
GAAGCTCTATTAGATACAGGAGCAGATGATACAGTAaTAGAAGAAATGTATTTGCCAGGA
AGATGGAAACCAAAAATGATAGGGGGAATTGGAGGTTTTATCAAAGTAAGACAGTATGAT
CAaGTACCCCTTGAAATCTGTGAGCGAAAGaCTaTAGGTACAGTATTAGTAGGACCTACA
CCTGTCAACATAATtGGAAGAAATCTGTtGACTCAGATtGGTTGCACTTTAAACTTTCCT
ATtAGtCCTATtGAAACTGTACCAGTAAAATTAAAGCCAGGAATGGATGGCCCAAAAGTT
AAACAATGGCCATTaACAGAAGAAAAAATAAAAGCATTAGTAGAAATTTGTACAGAAATG
GAGAAGGAAGGGAAAATTTCAAAAATTGGGCCTGAaAATCCATACAATACTCCAGTATTT
GCtATAAaGAAAAAAGACAGTACTAAATGGAGAAAATTAGTAGATTTCAGAGAaCTTAAT
AAGAGAACTCAAGACTTCTGGGAaGTtCAaTtAGGAataCcacACCCTGCAGGGTTAAAa
CAGAAAAGATCAGTAACAGTACTGGATGTGGGTGATGCATATTTTTCAGTTCCCtTAGAT
aAAGACTTCAGAAAGTATACTGCATTCACCATACCTAGTaCAAACAATGAGACACCAGgG
ATTAgATATcAGTacAATGTGCTTCCACAGGGATGGAAAGGATCACCAGCAATATTCCAa
AGTAGcATGAcAAAAATCTtAGAgtCTTTTAGAAAaCAGAATCCAGAGATAGATaTCtAT
CAATACATGGATGaTTTGTATGTAGgATCTGACTTAGAGATAGGGCAGCATAGAACAaaA
ATAGAGGAACTAAGAGAaCATCTGCTGAGGTGGGGATTTACCACACCAGACAAAAAACAT
CAGAAAGaACCTCCATTCCTTTGGATGGGTTATGAACTCCATCcTGAtAAATGGACAGTA
CAGCcTATAGTGtTGCCAGAAAAAGACAGCTGGACTGTCAATGACATACAGAAGcTA
>Subject83|2006-12-23
CCTCAAATCACTCTTTGGCAaCGACCCCTTGTcACAATAAAGatAGGGGGGCAATTGAAG
GAAGCTCTATTAGATACaGGAGCAGATGACACAGTCTTAGAAGAAATGAATTTGCCAGGA
AGATGGAAACCAAAAATGATAGGAGGAATTGGAGGTTTTATCAAAGTAAGGCAGTATGAG
CAAGtaCCCATAGAAATCTGtGGACATAAAACTGaAGGCACAGTATTAATAGGACCTaCa
CCTGTCAACATAATTGGAAGAAATCTGTtGACTCAGCTtGGTTGTACTTTAAATTTTCCC
ATTAGtCctATtGAAACTGTGCCAGTAAAATTAAAGCCAGGGATGGATGGCCCAAGAGTT
AAACAGTGGCCATTGACAGAAGAAAAAATAAAAGCATTGATAGAAATTTGTACAGAGATG
GAAAAGGAAGGGAAAATTTCAAAAATTGGACCTGAAAATCCATACAATACTCCAGTATTT
GCCATAAAGAAAAAAGATAGTACTAAATGGAGAAAATTAGTAGACTTCAGAGAACTTAAT
AAGAGAACTCAAGACTTCTGGGAAGTTCAATTAGGAATACCACATCCTGCAGGGTTAAAA
AAGAAAAAATCAGTAACAGTACTGGATGTGGGTGATGCATATTTTTCAGTTCCCTTAGAT
AAAAACTTCAGGAAGTATACTGCATTTACCATACCTAGTataAaCAAtGagaCaCCAGGG
atTagataTCaGTaCAATgtaCTTCCaCAGGGAtGGAAAGGATCaCCAGCAATATTTCaA
AGTaGCAtGaCAAaAATCTTAGAgCcTTTTAGaAAAAAcAatcAagACATAGTTATCTAT
CAATACATGGATGATTTATATGTAGGATCTGACTTAGAAATAGGGCAGCATAGAACAAAA
GTAGAGGAACTGAGAGAACATCTGCTGAAATGGGGACTTACCACACCAGACAAAAAACAT
CAGAAAGAACCCCCATTTCTTTGGATGGGTTATGAACTCCATCCTGATAAATGGACAGTA
CAGCCTATAGAGCTGCCAGAAAAAGACAGCTGGACTGTCAATGACATACAGAAGTTA
>Subject83|2004-07-29
CCTCAAATCACTCTTTGGCAACGACCCCTTGTCACAATAAAGATAGGGGGGCAATTGAAG
GAAGCTCTATTAGATACAGGAGCAGATGACACAGTCTTAGAAGAAATGAATTTGCCAGGA
AGATGGAAACCAAAAATGATAGGAGGAATTGGAGGTTTTATCAAAGTAAGGCAGTATGAG
CAAGTACCCATAGAAATCTGTGGACATAAAACTGAAGGCACAGTATTAATAGGACCTACA
CCTGTCAACATAATTGGAAGAAATCTGTTGACTCAGCTTGGTTGTACTTTAAATTTTCCC
ATTAGTCCTATTGAAACTGTGCCAGTAAAATTAAAGCCAGGGATGGATGGCCCAAGAGTT
AAACAGTGGCCATTGACAGAAGAAAAAATAaAAGCATTGATAgAAATTTGTACAGAGATG
GAAAAGGAAGGGAAAATTTCAAAAATTGGGCCTGAAAATCCATACAATACTCCAGTATTT
GCCATAAAGAAAAAAGATAGTACTAAATGGAGAAAATTAGTAGACTTCAGAGAACTTAAT
AAGAGAACTCAAGAcTTCTGGGAAGTTCAATTAGGAATACCACATCCTGCAGGGTTAAAA
AAGAAAAAATCAGTAACAGTACTGGATGTGGGTGATGCATATTTTTCAGTTCCCTTAGAT
AAAAACTTCAGGAaGTATACTGCATTTACCATACCTAGTATAAACAATGAGACAcCAGGG
ATTAGATATCAGtaCAATGTaCTTCCACAGGGATGGAAAGGATCACCAGCAATATTTCAa
AGTAGCATGACAAaAATCTTAgAgCCTTTTAGAAAAaaCAATCAAGACATAGTTATCtAT
CAAtACATGGATGATTTATATGTAGGATCTGaCTTAGAAATAGGGCAGCATAGAACaAAA
GTAGAGGAACTGAGAGAACATCTGCTgAAATGGGGaCTTACcACACCAGACAAAAAACAT
CAGAAAGAACCCCCATTTCTTTGGATGGGTTATGAACTCCATCCTGATAAATGGACAGTA
CAGCCTATAGAGCTGCCAGAAAAAGACAGCTGGACTGTCAATGACATACAGAAGTTA
>Subject821|2008-01-30
CCTCAAATCACTCTTTGGCAACGACCCCTCGTCACAATAAAGATAGGGGGACAACAGAAG
GAAGCTCTATTAGATACAGGAGCAGATGATACAGTATTAGAAGACATGGATTTGCCAGGA
AGATGGAAACCAAAAATGATAGGGGGAATTGGAGGTTTTATCAAAGTAAGACAGTATGAT
CAGATACCCATAGAAATTTGTGGACATAAAGCTATAGGTACAGTaTTAGTAGGACCTACA
CCGATCAaCATAATtGGAAGAAATCTGTtGACTCAGCTtGGTTGCACTTTAAATTTTCCC
ATtAGTCCTATtgAAACTGTACCAGtAAAATTAAAGCcaGGAaTGGATGGCCCAAGAgTT
AAaCAaTGGCCATTGACaGAAgAaAAAaTAAaGGCaTTAgtAGAAATTTgTaCAGAAATg
GaAAAGGAaGGGAAgaTttcAAAaaTTGGGCCtGAAAAtCcatAcaatacTCcAataTTt
gcaataAagAAAAAagacagTACTAAATGGAGAAAATTGGTAGATTTCAGAGAACTTAAT
AAAAGAACTCAAGATTTCTGGGAAGTTCAATTAGGAATACCAcatCCcgcaGGgTtAAAA
AagaAAAAATCAGTAACAGTCCTGGATGTGGGTGATGCATATTTTTCAGTTCCCTTAGAT
AAAGACTTCAGAAAATACACTGCATTTACCATACCTAGTATAAACAATGAGACACCAGGG
ATTAGAtATCAGTACAATGTGCTTCCACAGGGATGGAAAGGGTCACCAGcAATATTCCAa
tgtagcatgacAAAAatcTtagAgCCTTTTaGAAAACAAAaCCCaGACatAgTTaTcTat
CAATacaTGGaTGATTTAtaTgtaGgatcCGaCctagAAataGGgcaacatagaacaAAA
atagaGGAaCTGAGAGaACATCTGTTGAAGTGGGGATTCaCcacaCcagacAAAAAacat
cagAAagAaCCCCcaTtCcTTtGgatGGgTtatgAactCcatCctgatAAatGgacagta
cagCctATAGTGCTGCCAaAAAAAGAaAGCTGGACTGTCAATGACATACAGAAGTTA
>Subject821|2007-05-08
CCTCAAATCACTCTTTGGCAACGACCCCTCGTCACAATAAAGATAGGGGGACAACAGaAG
GAAGCTCTATTAGATACAGGAGCAGATGATACAGTATTAGAAGACATGGATTTGCCAGGA
AGATGGAAACCAAAAATGATAGGGGGAATTGGAGGTTTTATCAAAGTAAGACAGTATGAT
CAGATACCCATAGAAATTTGTGGACATAAAGCTATAGGTACAGTATTAGTAGGACCTACA
CCGATCAACATAATTGGAAGAAATCTGTtGACTCAGCTtGGTTGCACTTTAAATTTTCCC
ATTAGTCCTATtGAAACTGTACCAGTAAAATTAAAGCCAGGAATGGATGGCCCAAGAGTT
AAACAATGGCCATTGACAGAAGAGAAAATAAAGGCATTAGTAGAAATTTGTACAGAAATG
GAAAAGGAAGGGAAGATTTCAAAAATTGGGCCTGAAAATCCATACAATACTCCAATATTT
GCAATAAAGAAAAAAGACAGTACTAAATGGAGAAAATTGgTAGATTTCAGAGAACTTAAT
AAAAGAACTcAAGATTTCTGGGAAGTTCAATTAGGAATACCACATCCCGCAGGGttaAAA
AaGAAAAAATCAGTAACAGTCCTGGATGTGGGTGATGCATATTTTTCAGTTCCCTTAGAT
AAAGACTTCAGAAAATACACTGCATTTACCATACCTAGTATAAACAATGAGACACCAGGG
ATTAGATATCAGTACAATGTGCTTCCACAGGGATGGAAAGGGTCACCAGCAATATTCCAA
TGTAGCATGACAAAAATCTTAGAgCCTTTTAGAAAACAAAACCCAGACATAGTTATCTAT
CAATACATGGATGATTTATATGTAGGATCCGACCTAGAAATAGGGCAACATAGAACAAAA
ATAGAGGAACTGAGAGAACATCTGTTGAAGTGGGGATTCACCACACCAGACAAAAAACAT
CAGAAAGAACCCCCATTCCTTTGGATGGGTTATGAACTCCATCCTGATAAATGGACAGTA
CAGCCTATAGTGCTGCCACAAAAAGAAAGCTGGACTGTCAATGACATACAGAAGTTA
>Subject878|2008-07-08
CCTCAGATCACTCTTTGGCAACGACCCCTCGTCACAATAAAaGTAGGGGGGCAATTAAAG
GAAGCTTTATTAGACACAGGAGCAGATGATACAGTATTAGAAGACATGAATTTGCCAGGA
AGATGGAAACCAAAAATGATAGGGGGAATTGGAGGATTTATCAAAGTAAGACAGTATGAT
CAGATACCCATAGAAATCTGTGGACATAAAGCTATAGGTACAGTATTAGTAGGACCTACA
CCTGTCAACATAATtGGAAGAAATTTGTtGACTCAGATtGGCTGCACTTTAAATTTTCCT
ATtAGtCCTATtGAAACTGTACCAGTAAAATTAAAGCCAGGAATGGATGGCCCAAAAGTT
AAACAATGGCCATTGACAGAAGAAAAAATAAAAGCATTAGTAGAAAtTTGTACAGAAATG
GAAAAGGAAGGAAAAATTTCAAAaATTGGGCCTGAAAATCCATACAATACTCCAGTATTT
GCCATAAAGAAAAAAGACAGTACTAAATGGAGAAAATTAGTAGATTTCAGAGAaCTCAaT
AAGAGAACTCAAGACTTCTGGGAAGTTCAATTAGGAATACCACATCCAGCAGGGTTAAAA
AAGAAAAAATCAGTAACAGTACTGGATGTaGGTGATGCATATTTtTCAGTTCCCTTAGAT
AAaGACTTCAGGAAGTATACTGCATTTACCATACCTAGTATaAaCAATGAGACACCAGGG
GTTAGATATCAGTACAATGTGCTTCCACAGGGATGGAAGGGATCACCAGCAATATTCCAA
AGTAGCATGATAAAAATCTTAGAGCCTTTTAGAAAACAAAATCCAGACATAGTTATCTAT
CAATACATGGATGATTTGTATGTAGGATCTGACTTAGAAATAGGGCAACATAGAAtAAAA
aTAGAGGAACTGAGACAACATCTGTTGAAGTGGGGATTTACCACACCAGACAAAAAGCAT
CAGAAAGAACCTCCATTCCTtTGGATGGGTTATGAACTCCATCCTGATAAATGGACAGTA
CAGCCTATAATACTGCCAGAAAAAGACAGCTGGACTGTCAATGACCTACAGAAGTTA
>Subject764|2007-03-12
CCTCAAATCACTCTTTGGCAACGACCCCTCGTCACAATAAAGATAGGGGgGCAACTAAAG
GAAGCTCTATTAGATACAGGAGCAGATGATACAGTATTAGAAGACATGaATTTGCCAGGA
AAATGGAAACCAAAAATGATAGGGGGAATTGGAGGATTTATCAAAGTAAGACAGTATGAG
GAGATACAAGTAGACATCTGTGGACATAAAGCTATAGGTACAaTATTAaTAGGACCTACA
CCTGTCAACATAATtGGAAGAAACCTGTtGACCCAAATtGGTTGCACTTTAAATTTTCCC
ATTAGTCCTATtGAAACTGTACCAGTAAAATTAAAGCCAGGAATGGATGGCCCAAAAGTT
AAACAATGGCCATTGACCGAAGAAAAAATAAAAGCATTAGTAGAGATTTGTACAGAAATG
GAAAAGGAAGgAAAAaTTTcAAAAATTGGGCCTGAAAATCCAtACAATACTCCAGTCTTT
GCCATAAAGAAAAAGGacAGTACTAAATGGAGAAAATTAGTAGATTTCAGAGAACTTAAT
AaGAGAACTCAAGAcTTcTGGGAaGtTCAATTAGGAaTACCACATCCTGCAGGATTAAAA
AAGAAAAAATCAGTAACAGTACTGGATGTGGGTGATGCATATTTTTCAGTTCCCTTAGAT
AAAGAGTTCAGGAAGTATACTGCATTCACCATACCTAGTACAAACAATGAGACACCGGGA
ATTAGATATCAGTACAATGTGCTTCCACAGGGGTGGAAaGGATCACCAGCAATATtCCAa
TGtAGCATGACAAAAATCTTAGAgCCTTTCAGAaAACAAAATCCAGAaATAGTCATCTAC
CAATACATGGATGATTTATATGTGGGATCTGACTTAGAAATAGGGCAGCATAGAACAAAA
ATAGAGGAACTAAGAGAACATCTGTTAAAGTGGGGATTTACCACACCAGACAAAAAACAT
CAGAAAGAACCCCCATTTCTTTGGATGGGTTATGAACTCCATCCTGATAAATGGACAGTA
CAACCTATAATGCTACCAGAAAAGGACAGCTGGACTGTCAATGACATACAGAAATTA
>Subject887|2007-09-19
CCTCAaATCACTCTTTGGCAACGACCCCTCGTCACAATAAAGATAGGGGGGCAACTAAAG
GAAGCTCTATTAGATACAGGAGCAGATGATACAGTAATAGAAGAAATGAATTTGtCAGGA
AAATGGAAACCAAAAATGATAGGGGGAATTGGAGGTTTtATCAAAGTAAGACAGTATGAT
CAGATATCCATAGAAATCTGTGGCCATAAAGTTAtAGGTACAGTATTAGTAGGACCTACA
CCTGTCAATATAATtGGAAGGAATCTGTtGACTCAGCTTGGGTGCaCTTTAAATTTTCCC
ATTAGtCCTATtGAAaCTGTACCAGTGAAGTTAAAGCCAGGAATGGATGGCCCAAAAGTT
AAACAATGGCCACTGACAGAAGAAAAAATAAAagCATtagtAgAaatttgtACAGAAATG
GaAAAGgAAGGGAAAATTACAAAAATTGGGCCTGAAAATCCATACAATACCCCaGTATTT
GCCATAAAGAAAAAAGACAGTACTAAATGGAGAAAATTAGTAGATTTCAGGGAACTCAAT
AAGAGAACTCAAGACTTCTGGGAAGTTCAATTAGGAATACCACATCCCGCAGGATTAAAA
AAGAAAAAATCAGTAACAGTTCTGGATGTGGGTGATGCATATTTTTCAGTGCCTTTAGAt
GAAGAcTTCAGAAAGTATACTGCATTTACCATACCTAGCATAAACAATGAGACACCAGGG
ATTAGATATCAGTACAATGTGCTGCCACAAGgATGGAAAGGATCACCAGCAATATTCCAA
AGTAGCATGACAAaAATtTTAGAgCCTTTTAGAAAGCAAAATCCAGACATAGTTATCTAC
CAATACATGGATGATTTATATGTAGGGTCTGACTTAGAAATAGGGCAGCATAGAATAAAA
ATAGAAGAGCTGAGGCAACATCTGTTGAAGTGGGGATTTACCACACCAGACAAaAAACAT
CAGAAAGAACCTCCATTCCTTTGGATGGGTTATGAACTCCATCCTGATAAATGGACAGTA
CAACCTATAGTGCTGCCAGAAAAAGACAGCTGGACTGTCAATGATATACAGAAGTTA
>Subject763|2007-03-05
CCTCAGATCACTCTTTGGCAACGACCCCTCGTCACAATAAAAGtaGaGGaGCAAcTaaAG
GAAGCTCTATTAGATACAGGAGCAGATGATACAGTATTAGAAGAAATGAATTTACCAGGA
AGATGGAAACCAAAAATGATAGGGGGAATTGGAGGTTTTATCAAAGTAAGACAGTATGAT
CAGATACGCATAGAAATCTGTGGACATGAAGCTATAGGTACAGTATTAGTAGGACCTACA
CCTGTCAACATAATtGGAAGAAATCTGTtGACTCAGATtGGTTGCACTTTAAATTTTCCT
ATtAGTCCTATtGAAACTGTACCAGTAAAATTAAAGCCAGGAATGGATGGCCCAAAGGTT
AAACAATGGCCATTGACAGAAGAAAAAaTAAAAGCATTAGTAGaAATTTGTACAGAAATG
GAAAAGGAaGGGAAAATTTCaAGAATTGGGCCTGAAAATCCATacaATACTCCAGTATTT
GCCATAAAGAAAAAGGACAGTaCTAagTGGaGAAAaTTAGTaGATTtCaGGGAACTTAAT
AaGAGAacTCAAGacTTCtGGGAAGTTCAaTtaGGGataCCgCatCCCgcaGGATTAAAA
AAGAAAAAATCAGTGACAGTACTGGATGTGGGTGATGCATATTTTTCAGTTCCCTTAGAt
GAAGAATTCAGGAAGTATACTGCATTTACCATACCTAGTATAAACAATGAGACACCAGGG
ATTAGATATCAGTATAATGTGCTTCCACAGGGATGGAAAGGATCACCAGCAaTATTCCAA
AGTAGCATGACAAAAATCTTAGATCCTTTTAGAAAACAAAATCCAGATATAGTTATCTAT
CAATACATGGATGaCTTGtATGTAGGGTCTGACTtAGAAATaGGGCAGCaCaGAaCAAAA
ATagaGGAacTGAGaGAACATCTGTTAAAGTGGGGACTTACCACCCCAGACAAAAAGCAT
CAGAAAGAACCTCCATTCCTTTGGATGGGTTATGAACTGCATCCTGATAAATGGACAGTA
CAGCCTATAGTGCTGCCAGAAAAGGACAGCTGGACTGTCAATGACATACAGAAGTTA
>Subject745|2008-03-28
CCTCAGATCACTCTTTGGGAACGACCCCTTGTCACAATAAAGATAGGGGGGCAACTAAAG
GAAGCTtTATTAGACACAGGAGCAGATGATACAGTATTAGAAGAAATGAATTTACcAGGA
AGATGGAAACCAAAAATGATAGGGGGAATTGGAGGTTTTATCAAAGTAAGACAGTATGAT
CAGATACCCATAGAAATCTGTGGGCATAAAGTTACGGGTACAGTATTAATAGGACCTACA
CCTGTCAACATAATtGGAAGAAATCTGTtGACTCAGCTtGGTTGCACTTTAAATTTTCCC
ATtAGtccTATtGAAACTGTACCAGTAAAATTAAAGCCAGGAATGGATGGCCCAAAAGTT
AAACAATGGCCATTGACAGAAGAAAAAATAaAAGCATTAGTAgAAATTTGTACAGAAATG
GAAAAGGAAGGAAAAATTTCaAAAATTGGGCCTGAAAATCCATACAATACTCCAGTATTT
GCAATAAAGAAAAAAGACAGTACTAAATGGAGGAAATTAGTAGATTTCAGAGAACTTAAT
AAGAGAACTCAAGATTTCTGGGAAGTACAATTAGGAATACCACATCCTGCAGGGTTAAAA
AAGAAGAAATCAGTAACAGTACTGGATGTGGGTGATGCATATTTTTCAGTTCCCTTAGAT
AAAGAATTCAGGAAGTATACTGCATTTACTATACCTAGTACAAACAATGAGACACCAGGG
ACTAGATATCAATACAATGTACTTCCACAGGGATGGAAAGGATCACCAGCAATATTCCAA
agtAGCATGACAAAAATCTTAGAGCCTTTTAGaAAACaAAATCCAGAAATAGTTATCTAC
CAATACATGGATGATTtGTAtGTAGGATCTGACTTAGAAATAGGGCAGCATAGAACAAAA
ATAGAGGAATTGAGACAACATCTGTTGAAATGGGGATTTACTACACCAGACAAAAAACAT
CAGAAAGAACCTCCATTTCTTTGGATGGGTTATGAACTCCATCCTGATAAATGGACAGTA
CAGCCTATAATATTGCCAGACAAAGATAGCTGGACTGTCAATGACATACAGAAGTTA
>Subject745|2007-01-16
CCTCAGATCACTCTTTGGGAACGACCCCTTGTCACAATAAAGATAGGGGGGCAACTAAAG
GAAGCTCTATTAGAtACAGGAGCAGATGATACAGTATTAGAAGAAATGAATTTACCAGGA
AGATGGAAACCAAAAATGATAGGGGGAATTGGAGGTTTTATCAAAGTAAGACAGTATGAT
CAGATACCCATAGAAATCTGTGGGCATAAAGTTACGGGTACAGTATTAATAGGACCTACA
CCTGTCAACATAATtGGAAGAAATCTGTtaACTCAGCTtGGTTGCACTTTAAATTTTCCC
ATtAGtCCTATtGAAACTGTACCAGTAAAATTAAAGCCAGGAATGGATGGCCCAAAAGTT
AAACAATGGCCATTGACAGAAGAAAAAATAAAAGCATTAGTAGAAATTTGTACAGAAATG
GAAAAGGAAGGAAAAATTTCaAAAATTGGGCCTGAAAATCCATACAATACTCCAGTATTT
GCAATAAAGAAAAAAGACAGTACTAAATGGAGGAAATTAGTAGATTTCAGAGAACTTAAT
AAGAGAACTCAAGATTTCTGGGAAGTACAATTAGGAATACCACATCCTGCAGGGTTAAAA
AAGAAGAAATCAGTAACAGTACTGGATGTGGGTGATGCATATTTTTCAGTTCCCTTAGAT
AAAGAATTCAGGAAGTATACTGCATTTACTATACCTAGTACAAACAATGAGACACCAGGG
ACTAGATATCAATACAATGTACTTCCACAGGGATGGAAAGGATCACCAGCAATATTCCAA
AGTAGCATGACAAAAATCTTAGAGCCTTTTAGAAAACAAAATCCAGAAATAGTTATCTAC
CAATACATGGATGATTTGTAtGTAGGATCTGACTTAGAAATAGGGCAGCATAGAACAAAA
ATAGAGGAATTGAGACAACATCTGTTGAAATGGGGATTTACTACACCAGACAAAAAACAT
CAGAAAGAACCTCCATTTCTTTGGATGGGTTATGAACTCCATCCTGATAAATGGACAGTA
CAGCCTATAATATTGCCAGACAAAGATAGCTGGACTGTCAATGACATACAGAAGTTA
>Subject722|2007-04-11
CCTCAAATCACTCTTTGGCAACGacCCCTcGTcAcagTAAAGATAGGGGGGCAATTaaAG
GAAGCTCTATTAGATACAGGAGCAGATGACACAGTATTAGAAGACATaAATTTGCCAGGA
AGATGGAAACCAAAAATGATAGGGGGAATTGGAGGTTTTATCAAAGTaAaACAGTATGAG
CAaATACCCATAGAAATcTGTGGGCATAAAGCTATAGGTACAGTATTAaTAGGACCTACA
CCTGTCAACATAATTGGAAGAAATCTGTTGACTCAGATTGGtTGCACGTTAAATttTCCt
ATTAgTCCTATTgAAACTGTACCAGTAAAATTAAAGCCAGGAATGGATGGCCCAAAaGTT
AAACAATGGCCATTGACAGAAGAAAAAATAAAAGCaTTAGTAGAAATTTGTACAGAAATG
GAAAAGGAAGGAAAAATTTCAAAAGTTGGGCCTGAAAATCCATACAATACTCCaGTaTTT
GCcATAAACAAAAAGAACAGTACTAAATGGAGAAAATTAGTAGATTTCAGGGAACTTAAT
AAGAGAACTCAAGACTTCTGGGAAGTTCAATTAGGAATACCACATCCtGCAGGGTTAAAA
AAGAGCAAATCAGTAACAGTACTGGATGTGGGTGATGCATATTTTTCAGTTCCCTTAGAT
AAAGACTTCAGGAAGTATACTGCATTTACAATACCTAGTGTAAACAATGTGACACCAGGA
GTTAGATATCAGTACAATGTGCTTCCACAGGGATGGAAAGGATCACCAGCAATATTCCAA
AGTAGCATGACAAGAATCTTAGAGCCTTTTAGAAAACAAAATCCAGACATAGTTATCTAT
CAATATATGGATGATTTGTATGTAGGATCTGACTTAGAAATAGGACAGCATAGAACAAAA
ATAGAGGAAtTGAGACAACATCTGTTAAGGTGGGGATTTACCACACCAGAACAAAAACAT
CAGAAAGAACCTCCATTCCAGTGGATGGGTTATGAACTCCATCCTGATAAATGGACAGTA
CAGCCTATAACGCTGCCAGAAAAAGATAGCTGGACTGTCAATGACATACAGAAGTTA
>Subject722|2006-10-05
CCTCAAATCACTCTTTGGCAACGACCCCTCGTCACAGTAAAGATAGGGGGGCAATTAAAG
gaAGCTCTATTAGATACAGGAGCAGATGAtACAGTATTAGAAgaCATaAATTTGCCAGGA
AGATGGAAACCAAAAATGATAGGGGGAATTGGAGGTTTTATCAAAGTaAaACAGTATGAG
CAaATACCCATAGAAATcTGTGGGCATAAAGCTATAGGTACAGTATTAaTAGGACCTACA
CCTGTCAACAtAATtGGAAGAAATCTGTtGACTCAGATtGGTTGCACaTTAAATTTTCCC
ATtAGTCCTATtGAAACTGTACCAGTAAAATTAAAGCCAGGAATGGATGGCCCAAAaGTT
AAACAATGGCCATTGACAGAAGAAAAAATaAAAGCATTAGTAGAAATTTGTACAGAAATG
GAAAAGGAAGGAAAAATTTCAAAAaTTGGGCCTGAAAATCCATACAATACTCCAGTATTT
GCCATAAACaAAAAGAACAGTACTAAATGGAGAAAATTAGTAGATTTCAGGGAaCTTAAT
AAGAGAACTCAAGACTTCTGGGAAGTTCAATTAGGAATACCACATCCTGCAGGGTTAAAA
AaGAaCAAATCAGTAACAGTACTGGATGTGGGTGATGCATATTTTTCAGTTCCCTTAGAT
AAAGACTTCAGGAAGTATACTGCATTTACAATACCTAGTGTAAACAATGTGACACCAGGA
GTTAGATATCAGTACAATGTGCTTCCACAGGGATGGAAAGGATCACCAGCAATATTCCAA
AGTAGCATGACAAGAATCTTAGAGCCTTTTAGAAAACAAAATCCAGACATAGTTATCTAT
CAATATATGGATGATTTaTATGTAGGATCTGACTTAGAAATAGGACAGCATAGAACAAAA
ATAGAGGAACTaAGACAACATCTaTTAAGGTGGGGATTTACCACACCAGAACAAAAACAT
CAGAAAGAACCTCCATTCCATTGGATGGGTTATGAACTCCATCCTGATAAATGGACAGTA
CAGCCTATAACGCTGCCAGAAAAAGATAGCTGGACTGTCAaTGACATACAGAAGTTA
>Subject703|2008-02-12
CCTCAGATCACTCTTTGGCAACGACCCCTCGTCACAATAAAaATAGAGGGGCAACTAAAG
GAAGCTCTATTAGATACAGGAGCAGATGATACAGTAATAGAAGAAATGAaTTTACCAGGA
AGATGGAAACCAAGAaTGATAGGGGGAATTGGAGGTTTTATCAAAGTAAaACAGTATGAT
CAGaTACcCATTGAAATCTGTGGaCAAGAGACTATAGGTACAGTATTAaTAGGACCTACA
CCaGTCAATATAATTGGAAGAAATCTGTTGACTAAAATTGGTTGCACTTTAAACTTTCCt
ATTAGTCCTATTGAAACTGTACCAGTAAAATTAAAGCCAGGAATGGATGGCCCAAAAGTT
AAACAATGGCCATTGACAGAAGAAAAAATAAAAGCATTAATaGAAATTTGTACAGATATG
GAAAAGGAAGGAAAAATTTCAAAaATTGGGCCTGAAAATCCATACAATACTCCAGTaTTT
GCTATAAAGAAAAAAGACAGTACTAAATGGAGAAAATTAGTAGATTTCAGAGAACTTAAT
AAGAGAACTCAAGAtTTCTGGGAAGTTCAATTAGGAATACCACACCCTGCAGGGTTAAAA
AAGAAAAAATCAGTAACAGTACTaGATGTGGGTGATGCATATTTTTCAGTTCCCTTAGAT
CAAGACTTCAGAAAGTATACTGCATTTACCATACCTAGTATAAACAATGAGACACCAGGG
ATTAGATATCAGTACAATGTGCTTCCACAGGGATGGAAaGgATcACCAGCAaTATTCCAA
AGTAGCATGACAAAAATTTTAGAGCCTTTTAGAAAACAAAATCCAGAGATGGTTATCTAT
CAATACATGGATGATTTGTATGTAGGATCTGACTTAGAGATAGGGCAGCATAGAACAAAA
ATAGAGGAACTGAGAGAACATCTGCTGAaGTGGGGATTTACCACACCAGATAAAAAACAT
CAGAAAGAACCTCCATTCCTTTGGATGGGTTATGAACTCCATCCTGATAAATGGACAGTA
CAGCCTATAGTGTTGCCAGAAAAAGACAGCTGGACTGTCAATGACATACAGAAGCTA
>Subject703|2006-10-28
CCTCAGATCACTCTTTGGCAACGACCCCTCGTCACAATAAAGATAGAGGGGCAACTAAAG
GAAGCTCTATTAGATACAGGAGCAGATGATACAGTAATAGAaGAAATGtCtTTaCCAGGA
AGATGGAAACCAAGAATGATAGGGGGAATTGGAGGTTTTATCAAAGTAAaACAGTATGAT
CAGGTACACATTGAAATCTGTGGGCAAGAGACTATAGGTACAGTATTAaTAGGACCTACA
CCaGTCAATATAATtGGAAGAAATCTGTtGACTAAaATtGGTTGCACTTTAAACTTTCCt
ATtAGTCCTATtGAAACTGTACCAGTAAAATTAAAGCCAGGAATGGATGGCCCAAAAGTT
AAACAATGGCCATTGACAGAAGAAAAAATAaAAGCATTAaTagAAATTtGtACAGATATG
GAAAAGGAAGGaAAAATTTcAAAAATTGGGCCTGAAAATCCATACAATACTCCAGTATTT
GCtATAAAGAAAAAAGACAGTACTAAATGGAGAAAATTAGTAGATTTCAGAGAACTTAAT
AAGAGAACTCAAGAtTTtTGGGAAGTTCAATTAGGAATACCACACCCTGCAGGGTTAAAA
AAGAAAAAATCAGTAACAGTACTaGATGTGGGTGATGCATATTTTTCAGTTCCCTTAGAT
CAAGAtTTtAGAAAGTATACTGCATTTACCATACCTAGTATAAACAATGAGACACCAGGG
ATTAGATATCAGTACAATGTGCTTCCACAGGGATGGAAAGGATCACCAGCAATATTCCAA
AGTAGCATGACAAAAATTTTAGAGCCTTTTAGAAAACAAAATCCAGAGATGGTTATCTAT
CAATACATGGATGATTTGTATGTAGGATCTGACTTAGAGATAGGGCAGCATAGAACAAAA
ATAGAGGAACTaAGAGAACATCTGCTGAGGTGGGGATTTACCACACCAGAtAAAAAACAT
CAGAAAGAACCTCCATTCCTTTGGATGGGTTATGAACTCCATCCTGATAAATGGACAGTA
CAGCCTATAGTGTTGCCAGAAAAAGACAGCTGGACTGTCAATGACATACAGAAGCTA
>Subject633|2005-07-25
CCTCAGATCACTCTTTGGCAACGACCCCTCGTCACAATAAAGATAGGGGGGCAACTAAAG
GAAGCTCTATTAGATACAGGAGCAGATGATACAGTATTAGAAGAAATGAATTTGCCAGGG
AGATGGAAACCAAGAATGATAGGGGGAATTGGAGGTTTTATTAAAGTAAGACAGTATGAT
CAGGTACcCATaGAAATCTGTGGGCAtAAAGCTATAGGTACAGTGTTAATAGGACCTACA
CCTATCAACATAATTGGAAGGAATATGTTGAcTCAGCTtGGTTGCACTTTAAATTTTCCC
ATTAGTCCTATtGAaACTGTACCAGTAAAATTAAAGCCAGGAATGgACGGCCCGAGAGTT
AAACAATGGCCATTGACAGAAGAAAAAATAAATGCaTTAATGGAAATTTGTACAGAAATG
GAaAAGGAAGGGAAAATTTCaAAAATTGGGCCTGAAAATCCATACAATACTCCAGTATTT
GCCATAAAGAAAAAAGACAGTACTAAGTGGAGAAAATTAGTAGATTTCAGAGAACTTAAT
AAGAGAACTCAAGACTTTTGGGAGGTTCAATTAGGAATACCGCATCCTTCAGGGATAAAA
AAGAACAAATCAGTAACAGTACTGGATGTGGGTGATGCATACTTTTCAGTTCCCTTAGAT
AAAGACTTCAGGAAGTACACTGCATTTACCATACCTAGTAGAAaCAATGAAACACCAGGG
ATTAGATATCAATACAATGTACTTCCACAGGGATGGAAAGGATCACCAgcAataTtCCAA
AGTAGCATGACAAAAATCTTAGAGCCtTTTAGAAAACAAAATCCAGACATGGTTATCTAT
CAATACATAGATGAtTTGTACGTAGGATCTGACTTAGAAATAGGGCAGCATAGAACAAAA
ATAGAGGAAtTGAGAGAACATTTGTTGAAGTGGGGATTTACCACACCAGACAAAAAACAT
CAGAAAGAACCTCCATTCCTTTGGATGGGTTATGAGCTCCATCCTGATAAATGGACAGTA
CAGCCTATAGAGCTGCCAGAAAAAGACAGCTGGACTGTCAATGACATACAAAAGTTA
>Subject633|2004-09-16
CCTCAGATCACTCTTTGGCAACGACCCCTCGTCACAATAAAGATAGGaGGGCAACTAAAG
GAAGCTCTATTAGATACAGGAGCAGATGATACAGTATTAGAAGAAATGAATTTGCCAGGG
AGATGGAAACCAAGAATGATAGGGGGAATTGGAGGTTTTATTAAAGTAAGACAGTATGAT
CAGGTACCCATAGAAATCTGTGGGCATAAAGCTATAGGTACAGTGTTAATAGGACCTACA
CCTATCAACATAATtGGAAGGAATATGTtGACTCAGCTtGGTTGCACTTTAAATTTTCCC
ATtAGTCCTATtGAAACTGTACCAGTAAAATTAAAGCCAGGAATGGACGGCCCGAGAGTT
AAACAATGGCCATTGACAGAAGAAAAAATAAATGCATTAATGGAAATTTGTACAGAAATG
GAAAAGGAAGGGAAAATTTcAAAAATTGGGCCTGAAAATCCATACAATACTCCAGTATTT
GCCATAAAGAAAAAAGACAGTACTAAGTGGAGAAAATTAGTAGATTTCAGAGAACTTAAT
AAGAGAACTCAAGACTTTTGGGAGGTTCAATTAGGAATACCGCATCCTTCAGGGTTAAAA
AAGAAAAAATCAGTAACAGTACTGGATGTGGGTGATGCATACTTTTCAGTTCCCTTAGAT
AAAGACTTCAGGAAGTACACTGCATTTACCATACCTAGTAGAAACAATGAAACACCAGGG
ATTAGATATCAATACAATGTACTTCCACAGGGATGGAAAGGATCACCAGCAATATTCCAA
AGTAGCATGACAAAAATCTTAGAgCCTTTTAGAAAACAAAATCCAGACATGGTTATCTAT
CAATACATGGATGAtTTGTACGTAGGATCTGACTTAGAAATAGGGCAGCATAGAACAAAA
ATAGAGGAaCTGAGAGAacatTtGTTGAaGTGGGGATTTACCACACCAGACAAAAAGCAT
CAGAAAGAACCTCCATTCCTTTGGATGGGTTATGAGCTCCATCCTGATAAATGGACAGTA
CAGCCTATAGAGCTGCCAGAAAAAGACAGCTGGACTGTCAATGACATACAAAAGTTA
>Subject6|2010-03-30
CCTCAAATCACTCTTTGgCAACGaCCCCTcGTCTCAATAAAGATAGGGGGAcAACTAAAA
GAAGCTCTATTAGATACAGGAGCAGATGATACAGTATTAGAAGAAATGAATTTGtCAGGA
AAaTGGAAACCAAAAATGATAGGGGGAATTGGAGGTTTTATCAAAGTAAGACAGtaTGAT
CAAGTaCACATAGAAATTTGTGGACATAAAGCTATAGGTACAGTATTGaTAGGGCCTACa
CCTGTCAACATAATTGGaAGAAATCTGTtGACTCAGATTGGTTGCACTTtaAATTttcCC
atTagtCCtatTGAAACTGTACCAGTAAAATTAAAGCCAGGAATGGATGGCCCAAGaGTT
AAACAATGGCCATTGACAGAAGAAAAaATAAAaGCATTAAtaGAcATttgCACAGAAATG
GAAAAGGAAGGAAAAATTTCAAGAATtGGgCCCGAaAATCCATATAATACTCCGAtATTT
gCCATAaaGAAAAAggacagtaTAAAatGgagAAAaTTAGTAGATTTCAGAGAACTTAAT
AAGAAAACTCAAGACTTCTGGGAAGTTCAATTAGGAATACCACATCCTGCAGGGTtAAAA
AAGAAAAAATCAGtAACAGTACTGGATGTGGGTGATGCATATTTTTCAGTTCCCTtAGAt
AAAGACTTCAGGAAGtAtACTGCATTTACCATACCTAGTACAAAcAATGCGACACCAGGG
ATTAGATATCAGTACAATGTGCTtCCACAGGGATGGAAAGGaTCaCCAGCAATATTCCAA
AGTAGCATGATAAAAATCTTAGAtccttTCAGAAAACAAAATCCAGACATAGTTATCTAT
CAATACATGGATGATTTGTATGTAGGATCTGACTTAGAAATAGGACAGCATAGAACAAAA
ATAGAGGAACTGAGACAACATCTGTTAAAATGGGGGTTTACCACACCAGACAAAAAACAC
CAGAAAGAACCTCCGTTCCTTTGGATGGGTTATGAACTCCATCCTGATAAATGGACAGTA
CAGCCTATAGTGCTGcCAGAAAAAGACAGCTGGACTGTCAATGACATACAGAAGTTA
>Subject764|2008-11-15
CCTCAAATCACTCTTTGGCAACGACCCCTCGTCCCAATAAAGATAGGGGGGCAACTAAAG
GAAGCTCTATTAGATACAGGAGCAGATGATACAGTATTAGAAGACATGAATTTGCCAGGA
AAATGGAAACCAAAAATGATAGGGGGAATTGGAGGATTTATCAAAGTAAGACAGTATGAG
GAGATACAAGTAGACATCTGTGGACATAAAGCTATAGGTACAGTATTAATAGGACCTACA
CCTGTCAACATAATtGGAAGAAACCTGTTGACCCAAATtGGTTGCACTTTAAATTTTCCC
ATtAGTCCTATtGAAACTGTACCAGTAAAATTAAAGCCAGGAATGGATGGCCCAAAAGTT
AAACAATGGCCATTGACCGAAGAAAAAATAAaAGCATTAGTAGAGATTTGTACAGAAATG
GAAAAGGAAGGAAAAATTTCAAAAATTGGGCCTGAAAATCCATACAATACTCCAGTCTTT
GCCATAAAGAAAAAGGACAGTACTAAATGGAGAAAATTAGTAGATTTCAGAGAACTTAAT
AAGAGAACTCAAGACTTCTGGGAAGTTCAATTAGGAATACCACATCCTGCAGGATTAAAA
AAGAAAAAATCAGTAACAGTACTGGATGTGGGTGATGCATATTTTTCAGTTCCCTTAGAT
AAAGAGTTCAGGAAGTATACTGCATTCACCATACCTAGTACAAACAATGAGACACCGGGA
ATTAGATATCAGTACAATGTGCTTCCACAGGGGTGGAAaGGATCACCAGCAATATTCCAA
TGTAGCATGACAAAAATCTTAGAgCCTTTCAGAAAACAAAATCCAGAAATAGTcATCTAC
CAATACATGGATGATTTATATGTGGGATCTGACTTAGAAATAGGGCAGCATAGAACAAAA
ATAGAGGAACTAAGAGAACATCTGTTAAAGTGGGGATTTACCACACCAGACAAAAAACAT
CAGAAAGAACCCCCATTTCTTTGGATGGGTTATGAACTCCATCCTGATAAATGGACAGTA
CAACCTATAATGCTACCAGAAAAGGAtAGCTGGACTGTCAATGACATACAGAAATTA
>SubjectL|2008-04-21
CCTCAGATCACTCTTTGGCAACGACCCATTGTCACAATAAAATTAGGGGGGCAAGTAAAA
GAAGCTCTATTAGATACAGGAGCAGATGATACAGTATTAGAAGAAATGAGTTTACCAGGA
AGATGGAAACCAAAAATGATAGGGGGCATTGGAGGTTTTATCAAAGTAAGACAGTATGAT
CAGATAACCATAGAAATCTGTGGATATAAAGCTACAGGTACAGTATTAATAGGACCTACA
CCTGTCAACATAATTGGAAGAAACCTGTTGACgCAGATtGGTTGCACTTTAAATTTCCCC
ATtAGtCCTATtGAAACTGTACCAGTAAAATTAAAGCCAGGAATGGATGGCCCAAAAGTT
AAACAATGGCCATTAACAGAAGAAAAGATACAAGCATTaATAgAaatttgtACAGAAATG
GAAAAGGAAGGAAAAATTTCAAAAATTGGGCCTGAAAATCCATACAATACTCCAGTATTT
GCCATTAAGAAAAAAGACAGTACTAAATGGAGAAAATTAGTAGATTTCAGAGAACTTAAT
AAGAAGACTCAGGACTTCTGGGAAGTTCAATTAGGAATACCACATCCCTCAGGGTTAAAA
AAGAAAAGATCAGTAACAGTACTAGATGTGGGTGATGCATACTTTTCAGTTCCCTtGGAT
AAAGACTTTAGGAAGTATACTGCATTTACCATACCTAGTAGAAACAATGAGACACCAGGA
ATTAGATACCAGTACAATGTGCTTCCACAGGGATGGAAAGGATCACCAGCAATATTCCAA
AGTAGCATGACAAAAATCTTAGAGCCTTTTAGAAAGCAAAATCCAGACATAGTTATCTAT
CAATACATGGATGATTTGTATGTAGGATCTGACTTAGAAATAGGGCAGCATAGAACAAAA
ATAGAAGAATTAAGACAGCATCTGTTAAAGTGGGGGTTTACCACACCAGACAAAAAACAT
CAGAAAGAACCTCCATTCCTTTGGATGGGTTATGAACTCCATCCTGATAAATGGACAGTA
CAGCCTATAGTGCTGCCAGAAAAGGACAGCTGGACTGTCAATGACATACAGAAGTTA
>SubjectX|2008-12-31
CCTCAAATCACTCTTTGGCAaCGACCCTTAGTCACAGTAAgaATAGGGGAACAGCTAAta
gaAGCTCTATTAGATACAGGAGCAGATGATACAGTGCTAGAAGAAATAAGTTTACCAGGA
AAATGGAAACCAAAAATGATAGGGGGAATTGGAGGTTTTATCAAAGTAAGACAGTATGAT
CAGATATCTATaGAAATTTGTGGAAAAAAGGCCATAGGTACAGTATTAGTAGGGCCTACa
CCTGTCAACATAATTGGACGAAATATGCTGACTCAGATTGGTTGTACTTTAAATTTTcCa
aTtAGtCctaTtGAAAcTGTGCCAGTAAAGTTAAAGCCAGGAATGGATGGCCCAAAGGTT
AAACAATGGCCATTGACAGAAGAAAAAATaAAagCATtAACAgaAATTTGttTAGagATG
GAAAAGGagGGAAAAATTTCAAAAATTGGGCCTGAAAATCCATACAATACTCCAGTATTT
GCCATAAAGAAAAAAGATAGTACTAAATGGAGAAAATTAGTAGATTTCAGAGAACTTAAT
AAGAGAACTCAAGACTTCTGGGAGGTCCAATTAGGAATACCCCATCCCGCGGGATTAAAA
AAGAAAAAATCAGTAACAGTATTGGATGTGGGGGATGCATATTTTTCAGTCCCCTTAGAT
AAAGACTTTAGAAAGTATACTGCATTCACTATACCTAGTGTAAATAATGAGACACCAGGG
GTTAGATATCAGTACAATGTGCTTCCACAGGGATGGAAAGGATCACCAGCAATATTTCAG
GCAAGCATGACAAAAATCTTACAGcCCTTTagaAcAAacAacCcagAAaTAGTGATCTAc
CAATATATGGATGATTTATATGTAGGaTCTGACTTAGagataGGgcagcatagagcAAAa
atagaggagTtAagagAacatctactGAAaTGGGGACTTACCACACCAGACAAAAAACAT
CAAAAGGAACCTCCATTTCTTTGGATGGGATATGAACTCCATCCTGACAAATGGACAGTC
CAGtCTATACAGCTGCCAGAAAAAGACAGCTGGACTGTCAATGATATACAGAAATTA
>SubjectX|2007-02-22
CCTCAAATCACTCTTTGGCAACGACCCTTAGTCACAGTAAGAATAGGGGAACAGCTAATA
GAAGCTCTATTAGATACAGGAGCAGATGATACAGTGCTAGAAGAAATAAGTTTACCAGGA
AAATGGAAACCAAAAATGATAGGGGGAATTGGAGGTTTTATCAAAGTAAGACAGTATGAT
CAGATATCTATAGAAATTTGTGGAAAAAAGGCCATAGGTACAGTATTAGTAGGGCCTACA
CCTGTCAACATAATTGGACGAAATATGCtGAcTCAGATtGGTTGTACTTTAAATTTTCCA
ATTAGtCCTATtGAAACTGTGCCAGTAAAGTTAAAGCCAGGAATGGATGGCCCAAAGGTT
AAACAATGGCCATTGACAGAAGAAAAAATAAAAGCATTAACAGAAATTTGTTCAGAGATG
GAAAAGGAGGGAAAAATTTCAAAAATTGGGCCTGAAAATCCATACAATACTCCAGTATTT
GCCATAAAGAAAAAAGATAGTACTAAATGGAGAAAATTAGTAGATTTCAGAGAACTTAAT
AAGAGAACTCAAGACTTCTGGGAGGTCCAATTAGGAATACCCCATCCCGCGGGATTAAAA
AAGAAAAAATCAGTAACAGTATTGGATGTGGGGGATGCATATTTTTCAGTCCCCTTAGAT
AAAGACTTTAGAAAGTATACTGCATTCACTATACCTAGTGTAAATAATGAGACACCAGGG
GTTAGATATCAGTACaATGTGCTTCCACAGGGATGGAAAGGATCACCAGCAATATTTCAG
GCAAGCATGACAAAAATCTTACAGCCCTTTAGaAcAAacAACCCAGAAATAGTGATCTAC
CAATATATGGATGATTTATATGTAGGATCTGACTTAGAGATAGGGCAGCATAGAGCAAAA
ATAGAGGAGTTAAGAGAACATCTACTGAAATGGGGACTTACCACACCAGACAAAAAACAT
CAAAAGGAACCTCCATTTCTTTGGATGGGATATGAACTCCATCCTGACAAATGGACAGTC
CAGTCTATACAGCTGCCAGAAAAAGACAGCTGGACTGTCAATGATATACAGAAATTA
>SubjectU|2009-10-26
CCTCAAATCACTCTTTGGCAACGACCCCTAGTCACAGTAAAAATAGGGGGACAGCTAATA
GAAGCCCTATTAGACACAGGAGCAGATGACACAGTATTAGAAGAAATAaATTTACCAGGA
AGATGGAAGCCAAAAATGATAGGGGGAATTGGGGGTTTTATCAAAGTAAGACAGTATGAT
CAAATAtCTTTAGAAATTAGTGGAAGAAAGGCTATAGGGACaGTATTAGTAGGACCTACA
CCTGTCAACATAATTGGGAGAAACATGTTGACTCAGATtGGCTGTACTTTAAACTTTCCA
ATAAGTCCTATTgAAACTGTACCAGTAAAATTAAAGCCAGGAATGGATGGCCCAAGAATT
AAACAATGGCCATTGACAGAAGAGAAAATaAAAGCATtaACAGAAATTTGTACAGAAATG
GAAAAGGAAGGAAAaATTTCAAAAATTGGGCCTGAAAATCCATACAACACTCCAATATTT
GCTATAAAGAAAAAAGACAGTACTAAATGGAGAAAATTGGTAGATTTCAGAGAACTCAAT
AAAAGAACTCAAGACTTCTGGGAAGTTCAATTAGGAATACCTCACCCAGCGGGGTTAAAA
AAGAAAAAATCAATAACAGTACTAGATGTGGGGGATGCATATTTTTCAGTTCCCCTACAT
GAAGATTTTAGAAAGTATACAGCATTCACTATACCCAGTATAAACAATGAGACACCAGGG
ATTAGATATCAATACAaTGTGcTCCCACAGGGaTGGAAAGGATCACCAGCAATATTTCAG
AGTAGCATGACAAAAaTCTTAGATCCcTTTAGAGCAAAAAATCCAGAACTGGTGATCTAC
CAATACATGGATGAtTTATATGTAGGATCTGACTTAgAAATAGGGCAGCATAgAGCAAAG
ATAGAGCAGTTAAGGGAACATCTACTGAAATGGGGAtTTACCACACCAGATAAAAAACAT
CAAAAAGAACCTCCATTCCTTTGGATGGGATATGAgCTCCATCCTGACAAATGGACAGTA
CAACCTATACAGCTACCAGACAAGGAAAACTGGACTGTCAATGATATACAAAAGTTA
>SubjectU|2008-10-27
CCTCAAATCACTCTTTGGCAACGACCCCTagTCACAGtAAAAATAGGGGGACAGCTAATA
GAAGCCCTATTAGACACAGGAGCAGATGACACAGTATTAGAAGAAATAAATTTACCAGGA
AGATGGAAGCCAAAAATGATAGGGGGAATTGGGGGTTTTATCAAAGTaAGACAGTATGAT
CAaATACtTaTAGAAATTAGTGGAAGAAAGGCTATAGGGACAGTATTAgTaGGACCTACA
CCTGTCAACATAATTGGGAGAAACATGTtGACTCAGATTGGCTGTACTTTAAacTTTtCC
AaTAGTCCTATtGAAACTGTACCaGtaAAAtTAAAGCCaGGAATGGATGGCCCAAGAATT
AAACaATGGCCatTGaCaGAAGAgAAAATaaAAGCATTAACAGAAATTTGtACAGAAATG
GAAAAGGAAGGAAAAATTTCAAAAATTGGGCCTGAAAATCCATACAACACTCCAATATTT
GCTATAAAGAAAAAAGACAGTACTAAATGGAGAAAATTGGTAGATTTCAGAGAACTCAAT
AAAAGAACTCAAGACTTCTGGGAAGTTCAATTAGGAATACCTCACCCAGCGGGGTTAAAA
AAGAAAAAATCAATAACAGTACTAGATGTGGGGGATGCATATTTTTCAGTTCCCCTAGAT
GCAGATTTTAGAAAGTATACAGCATTCACTATACCCAGTATAAACAATGAGACACCAGGG
ATTAGATATCAATACAATGTGCTCCCACAGGGATGGAAAGGATCaCCAGCaATATTTCAG
AGtAGCAtGACaAAAATCTTAGATCCCTTTAGagCAAAAAatCcaGAACTGGTGATCTAC
CAATACATGGATGATTTATATGTAGGATCTGACTTAGAAATAGGGCAGCATAGAGCAAAG
ATAGAGCAGTTAAGGGAACATCTACTGAAATGGGGAtTTACCACACCAGATAAAAAACAT
CAAAAAGAACCTCCATTCCTTTGGATGGGaTATGAGCTCCATCCTGACAAATGGACAGTA
CAACCTATACAGCTACCAGACAAGGAAAACTGGACTGTCAATGATATACAAAAGTTA
>SubjectS|2009-11-12
CCTCAAATCACTCTTTGGCAGCGACCCTTAGTCACAGTAAGAATAGaGGaACAGCTAATA
GAAGCTCTATTAGATACAGGAGCAGATGATACAGTGCTAGAAGAAATAAATTTACCAGGA
AAATGGAAACCAAAAATGATAGGGGGAATTGGAGGTTTTATCAAAGTAAGACAGTATGAT
CAGATATCTTTAGAAATTTGTGGAAAAAGGGCCATAGGTACAGTATTAGTAGGGCCTACA
CCTGTCAACATAATtGGACGAAATATGttGAcTCAGATtGGTTGTACTTTAAATTTTCCA
ATTAGtCCTATtGAAACTGTGCCAGTAAAGTTAAAGCCAGGAATGGATGGCCCAAAGGTT
AAACAATGGCCATTaACAGAAGAAAAAATAAAAGCATTAACAGAAATTTGTGCAGAtATG
GAAAAGGAGGGAAAAATTTCAAAAATTGGGCCTGAAAATCCATACAATACTCCAATATTT
GCCATAAAGAAAAAAGATAGTACTAAATGGAGAAAATTAGTAGATTTCAGAGAACTTAAT
AAGAGAACTCAAGACTTCTGGGAGGTCCAATTAGGAATACCCCATCCCGCGGGATTAAAA
AAGAAAAAATCAGTAACAGTATTGGATGTGGGGGATGCATACTTTTCAGTCCCCTTAGAT
AAAGATTTTAGAAAGTATACTGCATTCACTATACCTAGTACAAATAATGAGACACCAGGG
GTCAGATATCAATACAATGTGCTTCCACAGGGATGGAAAGGATCACCAGCAATATTTCAG
GCGAGCATGACAAAAATCTTACAGCCCTTTAGAACAAACAATCCAGAAATgGtGATCTAC
CAATATATGGATGATTTATATGTAGGATCTGACTTAGAGATAGGGCAGCATAGAGCAAAA
ATAGAGGAGTTAAGAGAACATCTACTGAAATGGGGACTTACCACACCAGACAAAAAACAT
CAGAAGGAACCtCCATTTCTTTGGATGGGATATGAACTCCATCCTGACAAATGGACAGTC
CAGCCTATACAGCTGCCAGAAAAAGACAGCTGGACTGTCAATGATATACAGAAATTA
>SubjectS|2008-11-11
CCTCAAATCACTCTTTGGCAaCGACCCTTAGTcACAGTAAGAATAGaGGaACAGCTAATA
GAAGCTCTATTAGATACAGGAGCAGATGATACAGTGCTAGAAGAAATAAATTTACCAGGA
AAATGGAAACCAAAAATGATAGGGggAATTGGAGGTTTTATCAAAGTAAGACAGTATGAT
CAGATATCTATAGAAATTTGTGGAAAAAGGGCCATAGGTACAGTATTAGTAGGaCCTACA
CCTGTCAACATAATTGGACGAAATATGttGACTCAGATtGGTTGTACTTTAAATTTTCCA
ATTAGTCCTATtGAAACTGTGCCAGTAAAGTTAAAGCCAGGAATGGATGGCCCAAAGGTT
AAACAATGGCCATTaACAGAAGAAAAAATAAAAGCATTAaCAGAAATTTGTGCAGAAAtG
GAAAAGGAGGGAAAAATTTCAAAAATTGGGCCTGAAAATCCATACAATACTCCAATATTT
GCCATAAAGAAAAAAGATAGTACTAAATGGAGAAAATTAGTAgatTtCAGAGAACTTaAT
AAGAGAACTCAAGACTTCTGGGAGGTCCAATTAGGAATACCCCATCCCGCGGGATTAAAA
AAGAAAAAATCAGTAACAGTATTGGATGTGGGGGATGCATACTTTTCAGTCCCCTTAGAT
AAAGATTTTAGAAAGTATACTGCATTCACTATACCTAGTAgAAATAATGAGACACCAGGG
aTCAGATATCAATACAATGTGCTTCCACAGGGATGGAAAGGATCACCAGCAATATTTCAG
GCaAGCATGACAAAAATCTTACAGCCCTTTAGAACAAACAATCCAGAAATGGTGATCTAC
CAATATATGGATGATTTATATGTAGGATCTGACTTAGAGATAGGGCAGCATAGAGCAAAA
ATAGAGGAGTTAAGAGAACATCTACTGAAATGGGGACTTACCACACCAGACAAAAAACAT
CAGAAGGAACCTCCATTTCTTTGGATGGGATATGAACTCCATCCTGACAAATGGACAGTC
CAGCCTATACAGCTGCCAGAAAAAGACAGCTGGACTGTCAATGATATACAGAAATTA
>SubjectR|2010-01-12
CCTCAAATCACTCTTTGGCAACGACCAGTAGTCACAATAAGAATAGGGGGACAGCTAAAG
GAAGCTCTATTAGATACAGGAGCAGATGATACAGTATTAGAAGACATAAATTTGCCAGGG
AAATGGAAACCAAAAATGATAGGGGGAATTGGAGGTTTTATCAAAGTAAAACAGTATGAT
AACATAGCCATAGAAATTTGTGGACAAAAAGCTaTAGGTACAGTatTGATAGGACCCACG
CCCGTCAACATAATTGGAAGAAATATGTtGACTCAGATTGGTTGTACTTTAAATTTtCCA
ATTAGtCCTATtGAtACTGTACCAGTAAAATTGAAGCCAGGAATGGATGGCCCAAAGGTT
AAACAATGGCCATTGACAGAAGAAAAAATAAAAGCATTAACAGAaATATGTGCAGAAATG
GaAAAagAAGGAAAAATTTCAAgAATTGGGCCTGAAAAtCCATACAATACTCCAGTATTT
GCCATAAAGAAAAAAGACAGTACTAAATGGAGAAAATTAGTAGATTTCAGAGAACTTAAT
AAAAGAACTCAAGATTTTTGGGAGGTTCAATTAGGAATACCGCACCCaGCAGGGTTAAAA
AAGAAAAAGTCAGTAACAGTATTAGATGTGGGGGATGCATATTTTTCAGTTCCCTTAGAT
AAGGAGTTCAGGAAGTACACTGCATTCACCATACCTAGTGTAAACAATGAGACACCAGGG
ATTAGGTACCAGTACAATGTGCTTCCACAAGGATGGAAAGGATCACCAGCAATATTTCAA
TGTAGCATGACAAAAATCTTAGAGCCCTTTAGaAcAAGAAATCCAGAAATAGTTATCTAC
CAATACATGGATGATTTGTATGTAGGGTCTGATTTAGAAATAGGACAGCATAGAATAAAA
ATAGAGGAGTTAAGAGAACATCTACTGAAATGGGGATTTACTACACCAGACAAAAAGCAT
CAAAAGGAACCCCCATTCCTTTGGATGGGGTACGAGCTCCATCCTGATAAATGGACAGTG
CAACCTATACAATTGCCAGACAAGGACAGCTGGACTGTCAATGATATACAGAAGTTA
>SubjectR|2008-11-07
CCTCAAATCACTCTTTGGCAACGACCAGTAGTCACAATAAGAATAGGGGGACAGCTAAAG
GAAGCTCTATTAGATACAGGAGCAGATGATACAGTATTAGAAGACATAAATTTGCCAGGG
AAATGGAAACCAAAAATGATAGGGGGAATTGGAGGTTTTATCAAAGTAAAACAGTATGAT
AACATAGCCATAGAAATTTGTGGACAAAAAGCTATAGGTACAGTGTTGATAGGACCCACG
CCCGTCAACAtAATtGGAAGAAATATGTtGACTCAGATtGGTTGTACTTTAAATTTtCCA
ATtAGTCCTATtGAtACTGTACCAGTAAAATTGAAGCCAGGAATGGATGGCCCAAAGGTT
AAACAATGGCCATTGACAGAAGAAAAAATAAAAGCATTAACAGAGATATGTGCAGAAATG
GAAAAaGAAGGAAAAATTTCAAGAATTGGGCCTGAAAAtCCATACAATACTCCAGTATTT
GCCATAAAGAAAAAAGACAGTACTAAATGGAGAAAATTAGTAGATTTCAGAGAACTTAAT
AAAAGAACTCAAGATTTTTGGGAGGTTCAATTAGGAATACCGCACCCaGCAGGGTTAAAA
AAGAAAAAGTCAGTAACAGTATTAGATGTGGGGGATGCATATTTTTCAGTTCCCTTAGAT
AAGGAGTTCAGGAAGTATACTGCATTCACCATACCTaGTGTAAACAATGAGACACCAGGG
ATTAGGTACCAaTACAATGTGCTTCCACAAGGATGGAAAGGATCACCAGCAATATTTCAA
TGTAGCATGACAAAAATCTTAGAGCCCTTTAGAACAAGAAATCCAGAAATAGTTaTCTAC
CAATACATGGATGATTTGTATGTAGGGTCTGATTTAGAAATAGGACAGCATAGAATAAAA
ATAGAGGAGTTAAGAGAACATCTACTGAAATGGGGATTTACTACACCAGACAAAAAGCAT
CAAAAGGAACCCCCATTCCTTTGGATGGGGTACGAGCTCCATCCTGATAAATGGACAGTG
CAACCTATACAATTGCCAAACAAGGACAGCTGGACTGTCAATGATATACAGAAGTTA
>SubjectP|2009-03-28
CCTCAGaTCACTCTTTGGCAACGACCCCTCGTCACAATAAAGATAGGGGGACAACTAAAG
GAAGCTCTATTAGATACAGGAGCAGATGATACAGTATTAGAAGACATGAaTTTACCAGGA
AGATGGAAACCAAAAATGATAGGGGGAATTGGAGGCTTTATCAAAGTAAGACAGTATGAT
CAGATAGACATAGAAATCTGTGGACATAAAGTTACAGGCACAGTATTAACAGGACCTACA
CCTGTCAACATAATTGGAAGGAATCTGTtGACTCAGcTTGGTTGTACTTTAAATTTTCCT
ATTAGtcCTATtGAAACTGTGCCAGTAAAATTAAAGCCAGGAATGGATGGCCCAAAAGTT
AAACAATGGCCATTGACAGAAGAAAAAATAAAAGCATTAGTAGAAATTTGTACAGAAATG
GagAAGGAAGGGAAAATTTCAAAAATTGGGCCTGAAAATCCATACAATACTCCAGTATTT
GCCATAAAGAAAAAaGATAGTACTAAATGGAGGAAATTAGTAGACTTCAGAGAACTTAAT
AAGAAAACtCAAGACTTCTGGGAAGTTCAATTAGGAATACCACATCCCGCAGGGTTAAAA
AAGAAAAAATCAGTAACAGTACTGGATGTGGGTGATGCATATTTTTCAGTTCCCTTAGAT
AAAGAATTCAGGAAGTACACTGCATTTACCATACCCAGTATAAACAATGAAACACCAGGG
ATTAGATATCAGTACAATGTACTTCCGCAGGGATGGAAAGGATCACCAGCAATATTCCAA
AGTAGCATGACAAAAATTTTgGAgcCatTTAGAAAACAGaAtCCAGACATAGTTATCTAT
CAATACATGGATGATTTGTACGTAGGATCTGACTTAGAAATAGGGCAGCATAGagcAAAA
atagaGgAactgagagAacatcTGTTGAGGTGGGGATTTACCACACCAGACAAAAAACAT
CAGAAAGAACCCCCATTCCTTTGGATGGGGTATGAACTCCATCCTGACAAATGGACAGTA
CAGCCTATAGAGCTGCCAGAAAAAGACAGCTGGACTGTCAATGACATACAGAAGTTA
>Subject878|2007-07-09
CCTCAGATCACTCTTTGGCAACGACCCCTCGTCACAATAAAGGTAGGGGGGCAATTAAAG
GAAGCTTTATTAGACACAGGAGCAGATGATACAGTATTAGAAGACATGAATTTGCCAGGA
AGATGGAAACCAAAAATGATAGGGGGAATTGGAGGATTTATCAAAGTAAGACAGTATGAT
CAGATACCCATAGAAATCTGTGGACATAAAGCTATAGGTACAGTATTAGTAGGACCTACA
CCTGTCAACATAATtGGAAGAAATTTGTtGACTCAGATTGGCTGCACTTTAAATTTTCCT
ATTAGTCCTATtGAAACTGTACCAGTAAAATTAAAGCCAGGAATGGATGGCCCAAAAGTT
AAACAATGGCCATTGACAGAAGAAAAAATAaAAGCATTAGTAGAAATTTGTACAGAAATG
GAAAAGGAAGGAAAAATTTCAAAaATTGGGCCTGAAAATCCATACAATACTCCAGTATTT
GCCATAAAGAAAAAAGACAGTACTAAATGGAGAAAATTAGTAGATTTCAGAGAaCTCAAT
AAGAGAACTCAAGACTTCTGGGAAGTTCAATTAGGAATACCACATCCAGCAGGGTTAAAA
AAGAAAAAATCAGTAACAGTACTGGATGTaGGTGATGCATATTTTTCAGTTCCCTTAGAT
AAaGACTTCAGGAAGTATACTGCATTTACCATACCTAGTATAAaCAATGAGACACCAGGG
GTTAGATATCAGTACAATGTGCTTCCACAGGGATGGAAGGGATCACCAGCAATATTCCAA
AGTAGCATGATAAAAATCTTAGAGCCTTTTAGacaACAAAATCCAGACATAGTTATCTAT
CAATACATGGATGATTTGTATGTAGGATCTGACTTAGAAATAGGGCAACATAGAACAAAA
gTAGAGGAACTGAGACAACATCTGTTGAAGTGGGGATTTACCACACCAGACAAAAAGCAT
CAGAAAGAACCTCCATTCCTTTGGATGGGTTATGAACTCCATCCTGATAAATGGACAGTA
CAGCCTATAATACTGCCAGAAAAAGACATcTGGACTGTCAATGACCTACAGAAGTTA
>SubjectL|2009-09-10
CCTCAGATCACTCTTTGGCAACGACCCATTGTCACAATAAAATTAGGGGGGCAAGTAAAA
GAAGCTCTATTAGATACAGGAGCAGATGATACAGTATTAGAAGAAATGAGTTTACCAGGA
AGATGGAAACCAAAAATGATAGGGGGCATTGGAGGTTTTATCAAAGTAAGACAGTATGAT
CAGATAACCATAGAAATCTGTGGATATAAAGCTACAGGTACAGTATTAATAGGACCTACA
CCTGTCAACATAAttGGAAGAAACCTGTTGACgCAgATtGGTTGCACTTTAAATTTCCCC
ATtAgtCCTATtGAAACTGTACCAGTAAAATTAAAGCCAGGAaTGGATGGCCCAAAAGTT
AAACAATGGCCATTaACAgAAGAaAAGATACAAGcATTAaTAgAAATTTgtaCAGAAATG
GAAAAGGAaGGAAAAATTTCaaAAAtTGGGCCTGAaaaTcCATACaATACTcCAgTATTT
GCCATTaAGAAaaAAGACAGTaCTAAATGGAGAAAATTAGTaGAtTTcaGAGAACTTAAt
aAGAAGAcTCAGGacTTCTGGGAAGTTCAAtTAGGAATACCACATCCCTCAGGGTTAAAA
AAGAAAAGATCAGTAACAGTACTAGATGTGGGTGATGCATACTTTTCAGTTCCCTtGGAT
AAAGACTTTAGGAAGTATACTGCATTTACCATACCTAGTATAAACAATGAGACACCAGGA
ATTAGATACCAGTACAATGTGCTTCCACAGGGATGGAAAGGATCACCAGCAATATTCCAA
AGTAGCATGACAAAAATCTTAGAgCCTTTTAGAAAGCAAAATCCAGACATAGTTATCTAT
CAATACATGGATGATTTGTATGTAGGATCTGACTTAGAAATAGGGCAGCATAGAACAAAA
ATAGAAGAATTAAGACAGCATCTGTTAAAGTGGGGGTTTACCACACCAGACAAAAAACAT
CAGAAAGAACCTCCATTCCTTTGGATGGGTTATGAACTCCATCCTGATAAATGGACAGTA
CAGCCTATAgTGCTGCCAGAAAAGGACAGCTGGACTGTCAATGACATACAGAAGTTA
>Subject9|2009-05-18
CCTCAGatCACTCTTTGGCAACGACCCCTCGTCACAGTAAAGATAGGGGGGCAACTAAAG
GAAGCCCTATTAGATACAGGAGCAGATGATACAGTATTAGAAGACATGACCTTACCAGGA
AaATGGAAACCAAAAATGATAGGGGGAATTGGAGGTTTTATCAAAGTAAGACAGTATGAT
CAGATACTTGTAGAAATCTGTGGACATAAAGCTATAGGTACAGTATTAATAGGACCTACA
CCTGTCAACATAATtGGAAGAAATCTGTtGACTCAGATTGGGTGCACTTTAAATTTTCCT
ATtAGtcctatCGAAACTGTACCAGTAAAACTAAAGCCAGGAATGGATGGCCCAAAAGTT
AAACAATGGCCATTGACAGAGGAAAAAATaAAagCATTAGTAGAAATTTGTACAGAAATG
GAAAAGGaAGGaAAAATTTCAAaAaTtGGgCcTGAAAATCCATACAATACTCCAGTATTT
GCCaTAAAGaAAAAAaACAGTACTAAATGGAGaAAATTAGTAGATTTCAGGGAACTTAAT
AAGAAAACTCAAGATTTCTGGGAAGTTCAATTAGGAATACCACACCCAGCAGGGTTAAAA
AAGAAAAAATCAGTAACAGTACTGGATGTGGGTGATGCATATTTTTCAGTTCCCTTAGAT
AAAGACTTCAGGAAATATACTGCATTTACCATACCTAGTATAAACAATGAGACACCAGGG
ATTAGATATCAGTACAATGTGCTTCCACAGGGATGGAAAGGATCGCCAGCAATATTCCAA
AGTAGCATGACAAAAATCTTAGAGCCTTTTAGGAAACAAAATCCAGACATAGTTATCTAT
CAATACATGGATGATTTGTATGTAGGATCTGACTTAaAAATAGGGCAGCATAGAACAAAA
ATAGATGAACTGAGACAACATCTGTTaAAGTGGGGATTTACCACACCAGACAAAAAGCAT
CAGAAAGAACCCCCATTCCTTTGGATGGGTTATGAACTCCATCCTGATAAATGGACAGTA
CAGCCTATACAGCTGCCAGAAAAGGACAGCTGGACGGTCAATGACATACAGAAGTTA
>SubjectK|2010-06-07
CCTCaaATCACTCTTTgGCAaCGACCCTTAGTCAACATAAAGGTAGGGGGACAGCTAAAA
GAAGCTTTATTAGATACAGGAGCAGATGATACAGTATTAGAAGACATAAATTTGCCAGGA
AAATGGAAACCAAAAATGATAGGGGGAATTGGAGGTTTTATCAAAGTAAAACAGTATGAt
AATATACAAATAGATATTTGTGGACATAAGGCTATAGGTACAGTATTAGTAGGACCCACA
CCTGTCAACATAATTGGAAGAAATCTGTTGACCCAGATTGGATGTACTTTAAATTTTCCC
ATTAgtCCTATtGAAACTGTACCAGTAAAATTGAAGCCAGGaATGGATGGCCCAAAGGTT
AAACAATGGCCATTGACAGAAGAAAAAATAAAAGCACTAGTAGAAATCTGTACAGAAATG
GAAAAGGAAGGAAAAATTTCAAAAATTGGGCCTGAAAATCCATATAATACTCCAGTATTT
GCCATAAAGAAAAAAGACAGTACTAAATGGAGAAAATTAGTAGATTTCAGAGAACTGAAT
AAAAGAACTCAAGATTTTTGGGAAGTTCAATTAGGAATACCACATCCTGCAGGGTTAAAA
AAGAAAAAGTCAGTAACAGTACTGGATGTGGGGGATGCATATTTTTCAGTTCCCTTACAT
GAGGATTTCAGGAAGTACACTGCATTTACCATACCTAGTCTCAACAATGAGACACCAGGA
AtTAGATACCAGTACAATGTGCTTCCACAAGGATGGAAGGGATCACCAGCAATATTCCAA
TGGAGTATGACAAAAATCTTAGATCCCTTTAGAGCAAAAAATCCAGAAGTAATCATCTAC
CAATACATGGATGACTTGTATGTAGGAACTGACTTAGAAATAGGGCAGCATAGAGCAAAA
ATAGAGGAGTTaAGAGACCATCTATTGAAATGGGGGTTTActacaccagacaaaaagcac
caaaaagaacccccattcctttggATGGGGTATGAACTCCATCCTGATAAATGGACAGTG
CAGCCTATACAACTGCCAGAAAAGGACAGCTGGACTGTCAATGATATACAGAAGCTA
>SubjectK|2009-02-09
CCTCAAATCACTCTTTGGCAACGACCCTTAGTCAACATAAAGGTAGGGGGACAGCTAAAA
GAAGCTTTATTAGATACAGGAGCAGATGATACAGTATTAGAAGACATAAATTTGCCAGGA
AAATGGAAACCAAAAATGATAGGGGGAATTGGAGGTTTTATCAAAGTAAAACAGTATGAT
AATATACAAATAGATATTTGtGGACATAAGGCTATAGGTACaGTATTAGTAGGACCCaca
CCTGTCAACATAATtGGAAGAAATCTGTTGACCCAGATTGGATGTACTTTAAATTTTCCC
ATTAgtcctATtGaAACTGTACCAGTAAAATTGAAGCCAGGaATGGATGGCCCAAAGGTT
AAACAATGGCCATTGACAGAAGAAAAAATAAAAGCACTAGTAGaAAtCTGTACAGAAATG
GaAAAGgAAGGAAAAATTTCAAAAATTGGGCCTGAAAATCCATATAATACTCCAGTATTT
GCCATAAAGAAAAAAGACAGTACTAAATGGAGAAAATTAGTAGATTTCAGAGAACTGAAT
AAAAGAACTCAAGATTTTTGGGAAGTTCAATTAGGAATACCACATCCTGCAGGGTTAAAA
AAGAAAAAGTCAGTAACAGTACTGGATGTaGGGGATGCATATTTTTCAGTTCCCTTACAT
GAGGATTTCAGGAAGTACACTGCATTTACCATACCTAGTCtcaACAATGAGACACCAGGA
aTtAGATACCAGTACAATGTGCTTCCACAAGGATGGAAGGGATCACCAGCAATATTCCAA
TGGAGTATGACAAAAATCTTAGATCCCTTTAGagcAAAAAATCCAGAAGTAATCaTCTAC
CAATACATGGATGACTTGTATGTAGGAACTGACTTAGAAATAGGGCAGCATAGAGCAAAA
ATAGAGGAGTTAAGAGACCATCTATTGAAATGGGGGTTTACTACACCAGACAAAAAGCAC
CAAAAGGAACCCCCATTCCTTTGGATGGGGTATGAACTCCATCCTGATAAATGGACAGTG
CAGCCTATACAACTGCCAGAAAAGGACAGCTGGACTGTCAATGATATACAGAAGCTA
>SubjectH|2009-12-29
CCTCAGATCACTCTTTGGCAACGACCCATCGTCACAATAAAGATAGGGGGGCAAATAAAG
GAAGCTCTATTAGATACAGGAGCAGATGATACAGTATTAGAAGACATGAATTTGCCAGGG
AGATGGAAACCAAAAATGataGgGGGAaTtGGAGGTTTtatcAAagTAAGAcagtatgat
cagataCccAtagAAatCcatGGgcatAAAGCTATAGGTACAGTATTAaTAGGACCtACA
CCTGTCAACATAATtGGAAGAAATTTGTTGACTCAACTtGGTTGCACTTTAAATTTTCCC
ATTAGtcctattgaAactgtaCcagtAAAaTtAAagCcaGgAatGgatGgCCcAAAagTT
AAACAATGGCCATTGACAGAAGAAAAAATAAAAGCATTAAtAGAAATTTGTACAGAAATG
GAgAAGGAAGGAAAAATTTCAAAAATTGGGCCTGAAAATCCATACAACACTCCAGTATTT
GCTATAAAGAAAAAAGACAGTACTAAATGGAGAAAATTAGTAGATTTTAGAGAACTTAAT
AAGAGAACTCAGGACTTCTGGGAAGTTCAATTAGGAATACCACATCCTGCAGGGTTAAAA
AAGAAAAAaTCAGTAACAGTACTGGATGTGGGTGATGCATAcTTTTCAGTTCCCTTAGAT
AAAGAcTTTAGAAAGTATACTGCATTTACTATACCTAGTATAAACAATGAGACACCAGGA
ATTAGATACCAGTACAATGTGCTGCCACAGGGATGGAAAGGATCACCAGCAATATTCCAG
TGTAGCATGACAAAAATtTTAGATCCTTTTAGAAAACAAAATCCAGATATAGTcATCTAT
CAGTACATGGATGATTTGTATGTaGGATCTGATTTAGAAATAGGGCAGCATAGAGCAAAA
GTAGAGGAACTGAGACAACATCTGTTGGCATGGGGGTTTACCACACCAGATAAAAAACAT
CAGAAAGAACCTCCATTTCTTTGGATGGGTTATGAACTCCATCCTGATAAATGGACAGTA
CAGCCTATAGTGCTGCCAGAAAAGGACAGCTGGACTGTCAATGACATACAAAAGTTA
>SubjectH|2008-04-14
CCTCAGATCACTCTTTGGCAACGACCCATCGTCACAATAAAGATAGGGGGGCAAATAAAG
GAAGCTCTATTAGATACAGGAGCAGATGATACAGTATTAGAAGACATGAATTTGCCAGGG
AGATGGAAACCAAAAATGATAGGGGGAATTGGAGGTTTTATCAAAGTAAGACAGTATGAT
CAGATACCCATAGAAATCTATGGGCATaAAGCTATAGGTaCAGTATTAATAGGACCTACA
CCTGTCAACATAATtGGAAGAAATTTGTtGACTCAACTtGGTTGCACTTTAAATTTTCCC
ATTAGtcctATtGAAACTGTACCAGTAAAATTAAAGCCAGGAATGGATGGCCCAAAAGTT
AAACAATGGCCATTGACAGAAGAAAAAATAAAAGCATTAATAGAAATTTGTACAGAAATG
GAGAAGGAAGGAAAAATTTCAAAAATTGGGCCtgaAAATcCATACAacaCTCCAGTATTT
GCtATAAAGAAAAAAGACaGTACTAAATGGAGAAAATTAGTAGATTTTAGAGAACTTAAT
AAGAGAACTCAGGACTTCTGGGAAGTTCAATTAGGAATACCACATCCTGCAGGGTTAAAA
AAGAAAAAATCAGTAACAGTACTGGATGTGGGTGATGCATACTTTTCAGTTCCCTTAGAT
AAAGACTTTAGAAAGTATACTGCATTTACTATACCTAGTATAAaCAATGAGACaCCAGGA
ATTAGATaCCAGTACAATGTGCTGCCACAGGGATGGAAAGGATCACCAGCAATATTCCAG
AGTAGCAtGACAAAAATCTTAGatcCTTTTAGAAAACAAAATCCAGATATAGTCaTCTAT
CAGTACATGGATGATTTGTATGTAGGATCTGATTTAGAAATAGGGCAGCATAGAGCAAAA
GTAGAGGAACTGAGACAACATCTGTTGGCATGGGGGTTTACCACACCAGATAAAAAACAT
CAGAAAGAACCTCCATTTCTTTGGATGGGTTATGAACTCCATCCTGATAAATGGACAGTA
CAGCCTATAGTGCTGCCAGAAAAGGACAGCTGGACTGTCAATGACATACAAAAGTTA
>SubjectF|2008-06-19
CCTCAGATCACTCTTTGGCAACGACCCCTCGTCCCAATAAGGATAGGGGGGCAACTAAAG
GAAGCTCTATTAGATACAGGAGCAGATGATACAGTATTAGAAGATATGGATTTGCCAGGA
AGATGGAAACCAAAAATGATAGGGGGAATTGGAGGTTTTATCAAAGTAAAGCAATATGAT
CAAATAGTCATAGAAATTTGTGGACATAAAACCATAGGTACAGTATTAGTAGGACCTACA
CCTATCAACATAATtGGAAGAAATCTGTtGACTCAAATtGGTTGCACTTTAAATTTCCCC
ATTAGtCCTATtGAAACTGTACCAGTCAAATTAAAGCCAGGAATGGATGGCCCAAAAGTT
AAACAATGGCCATTGACAGAAGAAAAAATAAaAGCATtGACAgAaatcTgtGCAGAgATG
GAAAAGGAAGGAAAAATTTCAAAAATTGGGCCCGAAAACCCATATAATACTCCAGTATTT
GCCATAAAGAAAAAAGACAGCACTAAATGGAGAAAATTAGTAGATTTTAGAGAACTTAAT
AAGAGAACTCAAGACTTCTGGGAAGTTCAATTAGGAATACCACATCCTTCAGGGTTAAAA
AAGAAAAAATCAGTAACAGTATTGGATGTGGGTGATGCATATTTCTCAGTTCCTTTAGAt
GAACACTTCAGGAAGTATACTGCATTTACCATACCTAGTACAAaCAAtGaGACaCCAGGG
ATTagATAtCAGTATAATGTGCTTCCACAGGGATGGAAAGGATCACCAGCAATATTCCAA
AGCAGCATGACAAAAATCTTAGagCCTTTTAGAAAaCAAAATCCAgAaGTGGTTATCTAT
CAATACATGGATGATTTGTATGTAGGATCTGACTTAGAAATAGGGCAaCATAGGGCAAAA
ATAGAGGAACTAAGACAACATCTGTTGAAGTGGGGATTTACCACACCAGaCAAAAAACAT
CAGAAAGAACCTCCATTCCTTTGGATGGGGTATGAACTTCATCCTGATAAATGGACAGTA
CAGCCTATAATGCTACCAGAAAAAGACAGCTGGACTGTCAATGACATACAGAAGTTA
>SubjectF|2008-01-17
CCTCAGATCACTCTTTGGCAACGACCCCTCGTCCCAATAAGGATAGGGGGGCAACTAAAG
GAAGCTCTATTAGATACAGGAGCAGATGATAcAGTATTAGAAGATATGGATTTGCCAGGA
AGATGGAAACCAAAAATGATAGGGGGAATTGGAGGTTTTATCAAAGTAAAGCAATATGAT
CAAATAGTCATAGAAATTTGtGGACATAAAaCCATAGGtaCAGTATTAGTAGGACCTACA
CCTATCAACATAATtGGAAGAAATCTGTtGACTCAAATCGGTTGCACTTTAAATTTCCCC
ATtAGTCCTATtGAAACTGTACCAGTCAAATTAAAGCCAGGAATGGATGGCCCAAAAGTT
AAACAATGGCCATTGACAGAAGAAAAAATAAAAGCATTGACAGAAATCTGTGCAGAgATG
GaAAAGGAAGGaAAAATTTCaAAAATTGGGCCCgaAAACCCAtATaATaCTCCAGTATTT
GCCATAAaGAAAAAAGACaGCaCTaAATGGAGAAAATTAGTAGATTTtaGAGAACTTAAT
aAGAGAACTCAAGACTTcTgGGaAGTTCAATTAGGaATaCCaCATCCTTCaGGGTtAAAA
AAGAAAAAATCAGTAACAGTATTGGATGTGGGTGATGCATATTTCTCAGTTCCTTTAGAt
GAACACTTCAGGAAGTATACTGCATTTACCATACCTAGTACAAACAATGAGACACCAGGG
ATTAGATATCAGTATAATGTGCTTCCACAGGGATGGAAAGGATCACCAGCAATATTCCAA
AGCAGCATGACAAAAATCTTAGAgCCTTTTAGAAAACAAAATCCAGACGTGGTTATCTAT
CAATACATGGATGATTTGTATGTAGGATCTGACTTAGAAATAGGGCAaCATAGGGCAAAA
aTAGAGGAaCTAAGACAacATCTGTTGAagTGGGGATTTACCACACCAGACAAAAAACAT
CAGAAAGAACCTCCATTCCTTTGGATGGGGTATGAACTTCATCCTGATAAATGGACAGTA
CAGCCTATAATGCTACCAGAAAAAGACAGCTGGACTGTCAATGACATACAGAAGTTA
>SubjectB|2008-06-21
CCTCAGATCACTCTTTGGCAACGGcCCATCGTCGCAaTAAAGGTAGGGGGGCAaCTAAAG
GAAGCTCTATTAGATACAGGAGCAGATGATACAGTATTAGAAGAAATAAaTTtgCCaGGA
agAtGgAAaCCAAAAatgaTaGGGGgAaTtGgaGGTTTTATCAAAGTAagACAGTATGAT
CAAGTaACCATAGATATCTGTGGACATAAAGCTATAGGTACAGTATTAGTAGGACCTACA
CCaGTCAACATAATtGGAAGAAATCTGTtGACTCAGCTtGGTTGCACTtTAAATTTTCCC
ATTAGtcctATtGAAACTGTACCAGTAAAATTAAAGCCAGGAATGGATGGCCCAAAAGTT
AAACAATGGCCATTGACAGAAGAGAAaATAAaAGCATTATTAGAAATCTGTACAGAAATG
GAAAAGGAAGGAAAAATTTCAAAAATTGGGCCTGAAAatGCaTATAATACTCCAATATTT
GCCATAAagAAAAAagacaGTACTAAATGGAGAAAATTAGTAGATTTCAGAGAaCTTAAT
AaGAGAACTCAAGACTTcTGGGAAGTTCAATTAGGAATaCCaCATCCcgCAGGGTTAAAA
AAGAACAAATCAGTAACAGTACTGGATGTGGGTGATGCATATTTTTCAATTCCATTAGAT
AAAGAaTTCAGAAAGTATACTGCATTTACCATACCTTGTACAAACAATGAGAGACCAGGG
ATTAGATATCAGTACAATGTGCTTCCACAGGGATGGAAAGGATCACCAGCAATATTCCAA
AGCAGCATGACaAAAATCTTAGAgCCTTTTAGAAAACAAAATCCAGAAATAGTTATCTAT
CAATACATGGATGATTTGTATGTAGGATCTGATTTAGAAATAGGACAGCATAGAACAAAA
ATAGAGGAGTTGAGGCAACATCTGTTGAAGTGGGGaTTAACCACACCAGACAAAAAACAT
CAGAAAGAACCTCCATTCCTTTGGATGGGGTATGAACTCCATCCTGATAAATGGACAGTA
CAGCCTATAGAGCTACCAGAAAAAGAGAGCTGGACTGTCAATGATATACAGAAGTTA
>Subject2711|2011-12-06
CCTCAGATCACTCTTTGGCAACGACCCCTCGTCACAGTAAAGATAGGGGGGCAACTAAAa
GAAGCTCTATTAGACACAGGAGCAGATGATACAGTATTAGAAGAAATGGACTTACCAGGA
AGATGGAAGCCAAAAATGATAGGGGGAATTGGAGGTTTTATCAAAGTAAGACAGTATGAT
CAGATACCCATAGAAATCTGTGGACACAAAGCTATAGGTACAGTATTAGTAGGACCTACA
CCTGTCAACATAATTGGAAGAAATCTGTTGACTCAGATTGGTTGCACTTTAAATTTTCCC
ATTAGTCCTATTGAAACTGTACCAGTAAAATTAAAGCCAGGAATGGATGGCCCAAAAGTT
AAACAATGGCCATTGACAGAAGAAAAAATAAAAGCATTAGTAGAAATTTGTACAGAAATG
GAAAAGGAAGGGAAAATTTCAAAAATTGGGCCTGAAAATCCATACAATACTCCAATATTT
GCCATAAAGAAAAAAGACAGTACTAAATGGAGAAAATTAGTAGATTTCAGAGAACTAAAT
AAGAGAACTCAAGATTTCTGGGAAGTTCAATTAGGAATACCACATCCTGCAGGGTTAAAA
AAGAAAAAATCAGTAACAGTACTGGATGTGGGTGATGCATATTTTTCAGTTCCTCTAGAT
CCAGAcTTCAGGAAATATACTGCATTTACTATACCTAGTACAAACAATGAGACACCAGGG
GTTAGATATCAGTACAATGTGCTTCCACAGGGATGGAAAGGATCGCCAGCAATATTCCAA
TGTAGCATGACAAAAATCTTAGAGCCTTTTAGaAAACAAAATCCAGAtCTAGTTATCTAT
CAATACATGGATGATTTGTATGTAGGATCTGACTTAGAAATAGGGCAGCACAGAACAAAA
ATAGAGGAACTGAGACAaCATCTGTTGAGGTGGGGATTTACCACACCAGACAAAAAACAT
CAGAAAGAACCCCCATTCCTTTGGATGGGTTATGAACTCCATCCTGATAAATGGACAGTA
CAGCCTATAGTGCTGCCAGAAAAAGACAGCTGGACTGTCAATGACATACAGAAGTTA
>Subject9|2010-02-19
CCTCAGATCACTCTTTGGCAACGACCCCTCGTCACAGTAAAGATAGGGGGGCAACTAAAG
GAAGCCCTATTAGATACAGGAGCAGATGATACAGTATTAGAAGACATGACCTTACCAGGA
AGATGGAAACCAAAAATGATAGGGGGAATTGGAGGTTTTATCAAAGTAAGACAGTATGAT
CAGATACTTGTAGAAATCTGTGGACATAAAGCTATAGGTACAGTATTAATAGGACCTACA
CCTGTCAACATAATtGGAAGAAATCTGTtGACTCAGATTGGGTGCACTTTAAATTTTCCT
ATtAGTCCTATCGAAACTGTACCAGTAAAACTAAAGCCAGGAATGGATGGCCCAAAAGTT
AAACAATGGCCATTGACAGAGGAAAAAATAAAAGCATTAGTAGAAATTTGTACAGAAATG
GAAAAGGAAGGaAAAATTTCAAaAATTGGGCCTGAAAATCCATACAATACTCCAGTATTT
GCCATAAAGAAAAAAGACAGTACTAAATGGAGGAAATTAGTAGATTTCAGGGAACTTAAT
AAGAAAACTCAAGATTTCTGGGAAGTTCAATTAGGAATACCACACCCAGCAGGGTTAAAA
AAGAAAAAATCAGTAACAGTACTGGATGTGGGTGATGCATATTTTTCAGTTCCCTTAGAT
AAaGACTTCAGGAAATATACTGCATTTACCATACCTAGTATAAACAATGAGACACCAGGG
ATTAGATATCAGTACAATGTGCTTCCACAGGGATGGAAAGGATCGCCAGCAATATTCCAA
AGTAGCATGACAAAAATCTTAGAGCCTTTTAGGAAACAAAATCCAGACATAGTTATCTAT
CAATACATGGATGATTTGTATGTAGGATCTGACTTAGAAATAGGGCAGCATAGAACAAAA
ATAGATGAACTGAGACAACATCTGTTaAAGTGGGGATTTACCACACCAGACAAAAAGCAT
CAGAAAGAACCCCCATTCCTTTGGATGGGTTATGAACTCCATCCTGATAAATGGACAGTA
CAGCCTATACAGCTGCCAGAAAAGGACAGCTGGACGGTCAATGACATACAGAAGTTA
>Subject887|2009-02-24
CCTCAgATCACTCTTTGGCAACGACCCCTCGTCACAATAAAGATAGGGGGGCAACTAAaG
GAAGCTCTATTAGATACAGGAGCAGATGATACAGTAATAGAAGAAATGAATTTGcCAGGA
AAATGGAAACCAAAAATGATAGGGGGAATTGGAGGTTTTATCAAAGTAAgACAGTATGAT
CAGATATCCATAGAAATCTGTGGCCATAAAGTTACAGGTACAGTATTAGTAGGACCTACA
CCTGTcAATATAATtGGAAGGAATCTGTtGACTCAGCTTGGGTGCACTTTAAATTTTCCC
ATtAgtCCTATtGAAACTGTACCAGTGAAGTTAAAGCCAGGAATGGATGGCCCAAAAGTT
AAACAATGGCCACTGACAGAAGAAAAAATAAAAGCATTAGTAgAAATTtGTACAGAAATG
GAAAAGGAAGGGAAaATTACAAAAATTGGGCCTGAAAATCCATACAATACCCCaGTATTT
GCCATAAAGAAAAAAGACAGTACTAAATGGAGAAAATTAGTAGATTTCAGGGAACTCAAT
AAGAGAACTCAAGACTTCTGGGAAGTTCAATTAGGAATACCACATCCtGCAGGATTAAAA
AAGAAAAAATCAGTAACAGTTCTGGATGTGGGTGATGCATATTTTTCAGTGCCTTTAGAT
GAAGACTTCAGAAAGTATACTGCATTTACCATACCTAGCATAAaCaAtgagaCaCCaGGG
aTTAgAtATCAGtaCaATgtGCtGCCaCAAGGATGGAAAGGATCaCCAGCAAtaTTCCaA
AgTAGCAtGaCaAaAATTTTAGAGCCTTTTAGAAAGCAAAATCCAGACATAGtTATCTAC
CAATACATGGATGATTTATATGTAGGGTCTGACTTAGAAATAGGGCAGCATAGAATAAAA
ATAGAAGAGCTGAGGCAACATCTGTTGAAGTGGGGATTTACCACACCAGACAAgAAACAT
CAGAAAGAACCTCCATTCCTTTGGATGGGTTATGAACTCCATCCTGATAAATGGACAGTA
CAACCTATAGTGCTGCCAGAAAAAGACAGCTGGACTGTCAATGATATACAGAAGTTA
>SubjectP|2008-08-30
CCTCAGATCACTCTTTGGCAACGACCCCTCGTCACAATAAAGATAGGGGGACAACTAAAG
GAAGCTCTATTAGATACAGGAGCAGATGATACAGTATTAGAAGACATGAATTTACCAGGA
AGATGGAAACCAAAAATGATAGGGGGAATTGGAGGCTTTATCAAAGTAAGACAGTATGAT
CAGATAGACATAGAAATCTGTGGACATAAAGTTACAGGCACAGTATTAACAGGACCTACA
CCTGTCAACATAATTGGAAGGAATCTGTtGACTCAGCTtGGTTGTACTTTAAATTTTCCT
ATTAGtCCTATtGAAACTGTGCCAGTAAAATTAAAGCCAGGAATGGATGGCCCAAAAGTT
AAACAATGGCCATTGACAGAAGAAAAAATAAAAGCATTAGTAGAAATTTGTACAGAAATG
GAGAAGGAAGGGAAAATTTCAAAAATTGGGCCTGAAAATCCATACAATACTCCAGTATTT
GCCATAAAGAAAAAAGATAGTACTAAATGGAGGAAATTAGTAGACTTCAGAGAACTTAAT
AAGAAAACTCAAGACTTCTGGGaAGTTCAATTAGGAATACCACATCCCGCAGGGTTAAAA
AAGAAAAAATCAGTAACAGTACTGGATGTGGGTGATGCATATTTTTCAGTTCCCTTAGAT
AAAGAATTCAGGAAGTACACTGCATTTACCATACCCAGTATAAACAATGAAACACCAGGG
ATTAGATATCAGTACAATGTACTTCCGCAGGGATGGAAAGGATCACCAGCAATATTCCAA
AGTAGCATGACAAAAATTTTGGAGCCATTTAGAAAACAGAATCCAGACATAGTTATCTAT
CAATACATGGATGATTTGTACGTAGGATCTGACTTAGAAATAGGGCAGCATAGAGCAAAA
ATAGAGGAACTGAGAGAACATCTGTTGAGGTGGGGATTTACCACACCAGACAAAAAACAT
CAGAAAGAACCCCCATTCCTTTGGATGGGGTATGAACTCCATCCTGACAAATGGACAGTA
CAGCCTATAGAGCTGCCAGAAAAAGACAGCTGGACTGTCAATGACATACAGAAGTTA
>Subject3149|2011-07-28
CCTCAAATCACTCTTTGGCAACGACCCCTTGTCTCAATAAAAATAGGGGGGCAAACAAAG
GAAGCTCTATTAGATACAGGAGCAGATGATACAGTATTAGAAGAAATGAATTTGCCAGGA
AGATGGAAACCAAAAATGATAGGGGGAATTGGAGGTTTTATCAAAGTAAGACAATATGAT
CAGATACTCATAGAAATCTGTGGACACAAAGCTATAGGTACAGTATTAGTAGGACCTACA
CCTGTCAACATAATtGGaAGAAATCTGTtGACTCAGATTGGTTGCACTTTAAATTTTCCC
ATCAGTCCTATTgAAACTGTACCAGTAAAATTGAAGCCAGGAATGGATGGCCCAAAAGTT
AAACAATGGCCATTGACAGAAGAaAAAATaAAAGCATTagTAGAAaTTtGtACAGAAATG
GAAAaGGAaGGGAAAATTTCaAAAATTgGGCCTGAAAATCCATACAAtACTCCAGTATTT
GcCATAAaGAAAAAagacaGTACTAAATGGAGAAAATTAGTAGATTTCAGAGAACTTAAT
AAGAGGACTCAGGACTTCTGGGAAGTCCAATTAGGAATACCACATCCCTCAGGGTTAAAA
AAGAAGAAATCAGTAACAGTACTAGATGTGGGTGACGCATATTTTTCAGTTCCTTTAGAT
GAAAGCTTCAGAAAGTATACTGCATTTACCATACCTAGTAGAAACAATGAGACACCAGGG
aTtagatatcAataCaaTGTGCTTCCACAGGGATGGAAAGGATCACCAGCAATATTCCAA
AGTAGCATGACAAAAATCTTAGAACCTTTTAGAAAACAAAATCCAGACATGGTTATCTAT
CAATACATGGaTGATTTGTATGTAGGATCTGACTTAGAAATAGGGCAGCATAGAACAAAA
ATaGAGGAACTAaGACAACATCTGTTGAGGTGGGGATTtACCACACCAGACAAAAAACAT
CAGAAGGAACCTCCATTCCTTTGGATGGGTTATGAACTCCATCCTGATAAATGGACAGTA
CAGCCTATAGTGCTGCCAGAAAAAGACAGCTGGACTGTCAATGACATACAGAAGTTA
>Subject34|2011-06-01
CCTCAAATCACTCTTTGGCAGCGACCCCTCGTCTCAATAAAAATAGGAGGGCAAGTAAAG
GAAGCTCTATTAGATACAGGAGCAGATGATACAGTATTAGAAGAAATAAATTTGCCAGGG
AGATGGAAGCCAAAAATGATAGGGGGAATTGGAGGTTTTATCAAAGTAAGACAGTATGAT
CAaATACCCATAGAAATTTGTGGACATAAGGCTATAGGTACAGTaTTAGTAGGACCTACA
CCTGTCAACATAATtGGAAGAAATCTGTtGACTCAGATTGGTTGCACTTTAAATTTTCCC
ATtAGTCCTATTgACACTGTACCAGTAAAATTAAAGCCAGGAATGGATGGCCCAAAAGTT
AAACAATGGCCATTGACTGAAGAAAAAATAAAAGCATTAGTAgAAATTtGcACAGAAATG
GAAAAGGAAGGGAAAATTTCAAAAATTGGGCCTGAAAATCCATAtAATACTCCAGTATTT
GCtATAAAGAAAAAAGACAGTACTAAGTGGAGAAAATTAGTAGATTTCAGAGAACTTAAT
AAGAGaACTCAAGATTTCTGGGAAGTTCAATTAGGGATACCACATCCTGCAGGGTTAAAA
AAGAAAAAATCAGTAACAGTcCTGGATGTGGGTGATGCATACTTTTCAGTTCCCTTAGAT
AAAGACTTCAGGAAGTATACTGCATTTACTATACCTAGTATAAAtAATGAGACACCAGGC
ATTAGATATCAGTACAATGTACTTCCACAGGGATGGAAAGGATCACCAGCAATATTCCAA
AGTAGCATGACAAaAATCTTAGAACCTTTTAGAAAACAAAACCCAGACATAGTTATCTAT
CAATACATGGATGACTTGTATGTAGGATCTGACTTAGAAATAAAGCAGCATAGAATAAAA
GTAGAGGAACTAAGACAACATCTGCTGAAGTGGGGGTTTACCACACCAGACAAAAAACAT
CAGAAAGAACCTCCATTTCTTTGGATGGGTTATGAACTCCATCCTGATAAATGGACAGTA
CAGCCTATAGTGCTGCCAGAAAAaGATAGCTGGACTGTCAATGACATACAGAAGTTA
>Subject34|2010-01-15
CCTCAAATCACTCTTTGGCAGCGACCCCTCGTCTCAATAAAAATAGGAGGGCAAGTAAAG
GAAGCTCTATTAGATACAGGAGCAGAtGATACAGTATTAGAAGAAATaAATTTGCCAGGa
AGATGGAAGCCAAAAATGATAGGGGGAATTGGAGGTTTTATCAAAGTAAGACAGTATGAT
CAAATACCCATAGAAATTTGTGGACATAAGGCTATAGGTACAGTaTTAGTAGGACCTACA
CCtGTCAACATAATtGGAAGAAATCTGTtGACTCAGATtGGTTGCACTTTAAATTTTCCC
ATTAGtCCTATtGACACTGTACCAGTAAAATTAAAGCCAGGAATGGATGGCCCAAAAGTT
AAACAATGGCCATTGACTGAAGAAAAAATAAAAGCATTAGTaGAAATTTGCACAGAAATG
GAAAAGGAaGGGAAAATTTCAAAAATTGGGCCTGAAAATCCATATAATACTCCAGTATTT
GCtATAAAGAAAAAAGACAGTACTAAGTGGAGAAAATTAGTAGATTTCAGAGAACTTAAT
AAGAGaACTCAAGATTTCTGGGAAGTTCAATTAGGGATACCACATCCTGCAGGGTTAAAA
AAGAAAAAATCAGTAACAGTACTGGATGTGGGTGATGCATACTTTTCAGTTCCCTTAGAt
GAAGACTTCAGGAAGTATACTGCATTTACTATACCTAGTATaaAtAATGAgACACCAGGC
aTTagAtAtCAGTACAATGTACTTCCaCAgGGATGGAAAGGaTCaCCAGCAATATTCcAA
AgTAGCATGACAAGAATCTTAGAACCTTTTAGAAAACAAAACCCAGACATAGTTATCTAT
CAATACATGGATGACTTGTATGTAGGATCTGACTTAGAAATAAAGCAGCATAGAATAAAA
GTAGAGGAACTAAGACAACATCTGcTGAAGTGGGGGTTTACCACACCAGACAaaAAACAT
CAGaaAGAACCaCCATTTCTTTGGATGGGTTATGAACTCCATCcTGATAAATGgacAGTA
CAGCCTATAGTGCTGCCAGAaAAaGATAGCTGGACTGTCAATGACATACAGAAGTTA
>Subject336|2007-04-10
CCTCAGATCACTCTTTGGCAACgaCCCCTCGTCAACATAAAAATAGGGGGGCAaATAAAG
GAAGCTCTATTAGATACAGGAGCAGATGATACAGTATTaGAAGACATAAATTTGCCAGGA
AGATGGAAACCAAAAATGATAGGGGGAATTGGAGGTTTTATCAAAGTAAAACAGTATGAT
CAGGTGCcTatAGAAATCTGTGGACATAAAGTTATAGGTACAGTATTAATAGGACCCACA
CCTGTCAACATAATtGGAAGAAATCTGTtGActCAGCTtGGTTGTACTTTAAATTTTCCT
ATtAGtcCTATtgAAACTGtACCAGTAAAAtTAAAGCCAGGAATGGATGGCCCAAAAGTT
AAACAATGGCCATTGACAGAAGAAAAAATAAAAGCATTAGTAGAAATTTGTACAgAtATG
GAAAAGGAAGGaAAAATTTCaAAAATTGGGCCTGAAaATCCATACAATACTCCAGTATTT
GCcATAAAGAAAAAaGACAGTACTAAATGGAGAAAATTAGTAGATTTCAGAGAACTTAAT
AAaAGAACTCAAGAtTTCTGGGAAGTTCAATTAGGAATACCACATCCAGCAGGGTTAAaA
AAGAAGAAATCAGTAACAGTACTGGATGTGGGTGATGCATATTTTTCAGTCCCCTTAGAt
GAAGACTTCAGGAAGTATACTGCATTTACCATACCTAGTatAAACAATGAGACACCAGGg
aTtagatatcagtaCAATGTGCTTCCACAGGGATGGAAAGGATCACCAGCAATATTCCAA
TGTAGCATGACAAAAATCTTAGAGCCTTTTAGAAAACAAAATCCAGACATaGTTATCTAT
CAATACATGGATGACTTGTATGTAGGATCTGACTTAGAAATAGGGCAGCATAGAACAAAA
ATAGAGGAACTGAGACATCAtCTGTTGAcGTGGGGATTTACCACACCAGACAAAAAACAT
CAGAAAGAACCTCCATTCCTCTGGATGGGTTATGAACTCCATCCTGATAAATGGACAGTA
CAGCCTATAGTGCTGCCAGAAAAAGAtAGCTGGACTGTCAATGACATACAGAAGTTA
>Subject336|2006-02-20
CCTCAGATCACTCTTTGGCAACGACCCCTCGTCAACATAAAAATAGGGGGGCAaATAAAa
GAAGCTCTATTAGATACAGGAGCAGATGATACAGTATTAGAAGACATAAATTTGCCAGGA
AGATGGAAACCAAAAATGATAGGGGGAATTGGAGGTTTTATCAAAGTAAAACAGTATGAT
CAGGTGCCTATAGAAATCTGTGGACATAAAGTTATAGGTACcGTATTAATAGGACCCACA
CCTGTCAACATAATTGGAAGAAATCTGTtGACTCAGCTtGGTTGTACTTTAAATTTTccT
ATtAGTCCTATtgAAACTGTACCAGTAAcAtTAAAGCCAGGAATGGATGGCCCAAAAGTT
AAACAATGGCCATTGACAGAAGAAAAAATaAAAGCATTAGTAGAAATTTGTACAGAtaTG
GAAAAGGAAGGaAAAATTTCaAAAATTGGGCCTGAAAATCCATACAATACTCCAGTATTT
GCCATAAAGAAAAAAGACAGTACTAAATGGAGAAAATTAGTAGATTTCAGAGAACTTAAT
AAaAGAACTCAAGAtTTCTGGGAAGTTCAATTAGGAATACCACATCCAGCAGGGTTAAaA
AAGAAGAAATCAGTAACAGTACTGGATGTGGGTGATGCATATTTTTCAGTCCCtTTAGAT
GAAGACTTCAGGAAGTATACTGCATTTACCATACCTAGTATAAACAATGAGACACCAGGG
ATTAGATATCAGTACAATGTGCTTCCACAGGGATGGAAAGGATCACCAGCAATATTCCAA
TGTAGCATGACAAAAATCTTAGAaCCTTTTAGAAAACAAAATCCAGACATaGTTATCTAT
CAATACATGGATGACTTGTATGTAGGATCTGACTTAGAAATAGGGCAGCATAGAACAAAA
ATAGAGGAACTGAGACATCAtCTGTTGAcGTGGGGATTTACCACACCAGACAAAAAACAT
CAGAAAGAACCTCCATTCCTCTGGATGGGTTATGAACTCCATCCTGATAAATGGACAGTA
CAGCCTATAGTGCTGCCAGAAAAAGAtAGCTGGACTGTCAATGACATACAGAAGTTA
>Subject3340|2012-09-21
CCTCAAATCACTCTTTGGCAACGACcAGTAGTcACAATaAAGAtAGGGGGGCAATTAAAG
GAAGCCCTATTAGATACAGGAGCAGATGATACAGTATTAGAAGAAATGAATTTGCCAGGA
AGATGGAAACCAAGAATGATAGGGGGAATTGGAGGTTTTATCAAAGTAAGACAGTATGAT
CAGATACCCTTAGAAATCTGTGGACATAAAGCTATAGGTACAGTGTTAATAGGACCGACA
CCTGTCAATATAATtGGAAGAAACCTGTtGAcTCAGATTGGctGTAcTTTAAAcTTtCCC
ATTAGtcctATtgAAAcTGTACCAGTAAAATTAAAGCCAGGAATGGATGGCCCAAAAGTT
AAACAATGGCCATTGACAGAAGAAAAAATAAAagCaTTAGTAGAAATTTGTACAGAAATG
GaAAAAgAAGGAAAAATTTcAAAAATTGGGCCTGAAAATCCATACAATACTCCAGTATTT
GCTATAAAGAAAAAAGACAGTACCAAATGGAGAAAACTAGTAGACTTCAGAGAACTTAAT
AAGAGAACTCAAGACTTCTGGGAAGTCCAATTAGGAATACCACATCCTGCAGGGTTAAAA
AAGAAAAAATCAGTAACAGTATTGGATGTGGGTGATGCATATTTTTCAGTTCCCTTAGAT
aAAGAATTCAGGAAGTATACTGCATTTACCATACCTAGTACAAACAATGAAACACCAGGG
ATTAGATATCAGTACAATGTGCTTCCACAGGGATGGAAAGGATCACCAGCAATATTTCAA
AGTAGCATGACAAAGATCTtagAgCCTTTTAGAAAACAgAATCCAGAAATAGTTATCTAT
CAATACATGGATGATTTGTATGTAGGATCTGACTTAGagataGGgcagcatagAACAAAA
ATAGAGGAACTGAGACAACATCTGTTGAGGTGGGGGTTTACCACACCAGACAAAAAACAT
CAGAAAGAACCTCCATTCTTGTGGATGGGTTATGAACTCCATCCTGATAAATGGACAGTA
CAGCCTATAACGCTGCCAGATAAAGACAGCTGGACTGTCAATGACATACAGAAGTTG
>Subject3340|2012-02-08
CCTCAAATCACTCTTTGGCAACGACCAGTAGTCACAATAAAgAtAGGGGGGCAATTAAAG
GAAGCCCTATTAGATACAGGAGCAGATGATACAGTATTAGAAGAAATGAATTTGCCAGGA
AGATGGAAACCAAGAATGATAGGGGGAATTGGAGGTTTTATCAAAGTAAGACAGTATGAT
CAGATACCCTTAGAAATCTGTGGACATAAAGCTATAGGTACAGTGTTAATAGGACCGACA
CCTGTCAATATAATTGGAAGAAACCTGTtGAcTCAGATTGGctgtacTTtAAAcTTtcCc
aTtagtCctattgaAactGTACCAGTAAAATTAAAGCCAGGAATGGATGGCCCAAAAGTT
AAACAATGGCCATTGACAGAAGAAAAAATAAAagCATTAGTAGAAAtTTGTACAGAAATG
GaAAAAgAAGGAAAAATTTCAAAAATTGGGCCTGAAAATCCATACAATACTCCAGTaTTT
GCTATAAAGaAAAAAgACAGTACCAAATGGAGAAAACTAGTAGACTTCAGAgAACTTAAT
AAGAGAACTCAAGACTTCTGGGAAGTCCAATTAGGAATACCACATCCTGCAGGGTTAAAA
AAGAAAAAATCAGTAACAGTATTGGATGTGGGTGATGCATATTTTTCAGTTCCCTTAGAT
AAAGAATTCAGGAAGTATACTGCATTTACCATACCTAGTACAAACAATGAAACACCAGGG
ATTAGATATCAGTACAATGTGCTTCCACAGGGATGGAAAGGATCACCAGCAATATTTCAA
AGTAGCATGACAAAGATCTTAGagCCTTTTAGAAAACAgAATCCAGAAATAGTTATCTAT
CAATACATGGATGATTTGTATGTAGGATCTGACTTAGAGATAGGGCAGCATAGAACAAAA
ATAGAGGAACTGAGACAACATCTGTTGAGGTGGGGGTTTACCACACCAGACAAAAAACAT
CAGAAAGAACCTCCATTCTTGTGGATGGGTTATGAACTCCATCCTGATAAATGGACAGTA
CAGCCTATAACGCTGCCAGATAAAGACAGCTGGACTGTCAATGACATACAGAAGTTG
>Subject3321|2012-09-10
CCTCAGaTCACTCTTTGGCAACGACCCCTCGtCACAaTAAAgaTAGGGGGGCAGCTAAAg
GAAGCGTTATTAGATACAGGAGCAGATGATACAGTATTAGaAgAAATGAATTTACCAGGa
AgATGGAAACCAAAAATGATAGGGGGAATTGGAGGTTTTATCAAAGTAAGACAGTATGAT
CAGATACTTGTAGAAATCTGTGGACATAAGGCTATAGGTACAGTATTAaTAGGACCTACA
CCTGTCAACATAATtGGAAGAAATTTGTtGAcTCAGATTGGCTGCAcTTTAAATTTTCCC
aTTAGtcctattgaAactgtaCCAGTAAAATTAAAGCCAGGAATGGATGGCCCAAAAGTT
AAACAGTGGCCATTGACAGAAGAAAAAATAAAagCaTtagtagAAaTTTGTACAGAAATG
GAAAAGGAAGGAAAGATTTcAAAAATTGGGCCTGAAAACCCATACAATACTCCAGTATTT
GCCATAAAGAAAAAAGACAGTACTAAATGGAGAAAGTTAGTAGATTTCAGAGAACTTAAT
AAGAGAACTCAAGATTTCTGGGAAGTTCAATTAGGAATACCACATCCTGCAGGATTAAAA
AAGAAtAAATCAGTAACAGTACTGGATGTGGGTGATGCATATTTcTCAGTTCCCTTAGAT
AAAGATTTtAGGAAATATACTGCATTTACCATACCTAGTACAAACAATGAGACACCAGGG
ATTAGATATCAGTACAATGTGCTTCCACAAGGATGGAAGGGATCACCAGCAATATTTCAA
AGCAGCATGACAAAAATCTTAGAGCCTTTTAGAAATCAAAATCCAGACATAGTtATCTAT
CAATACATGGATGATTTGTATGTAGGATCTGACTTAGAaATAGGGCAACATAGAGcAAAA
atagaGgAactgagacAacatctgTtgaGgtGGGGATTTACCACACCAGACAAgAAACAT
CAGAAAGAACCTCCATTCCTTTGGATGGGGTATGAACTtCATCCTGATAAATGGACAGTA
CAGCCTATAGTGCTACCAGAAAAGGACAGCTGGACTGTCAATGACATACAGAAGTTA
>Subject3321|2012-01-30
CCTCAGATCACTCTTTGGCAACGACCCCTCGTCACAGTAAAGATAGGGGGGCAGCTAAAG
GAAGCGTTATTAGATACAGGAGCAGATGATACAGTATTAGAAGAAATGAATTTACCAGGA
AGATGGAAACCAAAAATGATAGGGGGAATTGGAGGTTTTATCAAAGTAAGACAGTATGAT
CAGATACTTGTAGAAATCTGTGGACATAAGGCTATAGGTACAGTATTAGTAGGACCTACA
CCTGTCAACATAATTGGAAGAAATTTGTTGACTCAGATTGGCTGCACTTTAAATTTTCCC
ATTAGTCCTATTGAAACTGTACCAGTAAAATTAAAGCCAGGAATGGATGGCCCAAAAGTT
AAACAGTGGCCATTGACAGAAGAAAAAATAAAAGCATTAGTAGAAATTTGTACAGAAATG
GAAAAGGAAGGAAAGATTTCAAAAATTGGGCCTGAAAACCCATACAATACTCCAGTATTT
GCCATAAAGAAAAAAGACAGTACTAAATGGAGAAAGTTAGTAGATTTCAGAGAACTTAAT
AAGAGAACTCAAGATTTCTGGGAAGTTCAATTAGGAATACCACATCCTGCAGGATTAAAA
AAGAAAAAATCAGTAACAGTACTGGATGTGGGTGATGCATATTTCTCAGTTCCCTTAGAT
AAAGATTTCAGGAAATATACTGCATTTACCATACCTAGTACAAACAATGAGACACCAGGG
aTTAGATATCAGTACAATGTGCTTCCACAAGGATGGAAGGGATCACCAGCAATATTTCAA
AGCAGCATGACAAAAATCTTAGAGCCTTTTAGAAATCAAAATCCAGACATAGTtATCTAT
CAATACATGGATGATTTGTATGTAGGATCTGACTTAGAAATAGGGCAACATAGAGCAAAA
ATAGAGGAACTGAGACAACATCTGTTGAGGTGGGGATTTACCACACCAGACAAGAAACAT
CAGAAAGAACCTCCATTCCTTTGGATGGGGTATGAACTCCATCCTGATAAATGGACAGTA
CAGCCTATAGTGCTACCAGAAAAaGACAGCTGGACTGTCAATGACATACAGAAGTTA
>Subject3207|2013-06-07
CCTCAGATCACTCTTTGGCAACGACCCCTCGTTAATATAAAGATAGAGGGGCAACTAAAa
GAAGCTCTACTAGATACAGGAGCAGATGATACAGTATTcGAAGAAATGAGTTTGTCAGGA
AAATGGAAGCCAAAAATGATAGGGGGAATTGGAGGTTTTATTAAAGTAAGACAGTATGAT
CAGATAACCATAGAAATCTGTGGACATAAAGCTACAGGTACAGTATTAATAGGACCTACA
CCTGTCAACATAATTGGAAGAAATCTGTTGACTCAGATTGGTTGCACCCTAAATTTTCCC
ATTAGTCCTATTGAAACTGTACCAGTAAAATTAAAGCCAGGAATGGATGGTCCAAAAGTT
AAACAATGGCCATTGACAGAAGAGAAAATAAAAGCATTAACAGAAATTTGTACAGAGATG
GAAAAGGAGGGGAAGATTTCAAAAATTGGGCCTGAAAATCCATACAATACTCCAGTATTT
GCTATAAAGAAAAAAGACAGTACTAAATGGAGAAAATTAGTAGATTTCAGAGAACTTAAT
AAGAGAACTCAAGACTTCTGGGAAGTTCAATTGGGAATACCACACCCcGCAGGGCTAAAA
AAGAAAAAATCAGTAACAGTACTGGATGTGGGGGATGCATATTTTTCAGTTCCCTTAGAT
AAAGATTTCAGGAAATATACTGCATTCACCATACCTAGTATGAACAATGAGTTACCAGGG
ATTAGATATCAGTACAATGTGCTGCCACAGGGATGGAAAGGGTCACCAGCAATATTCCAA
TGTAGCATGACGAAAATCTTAGAGCCCTTTAGAAAACAGAATCCAGACATAGTTATCTAT
CAATACATGGATGATTTGTATGTAGGATCTGACCTGGAAATAGGGCAGCATAGAGCAAAA
ATAGAAGAACTGAGACAACATCTGTTGAAaTGGGGGTTTCTCACACCAGACAAAAAACAT
CAGAAGGAACCTCCATTCCTTTGGATGGGTTATGAACTCCATCCTGATAAGTGGACAGTA
CAGCCTATAGTGCTGCCAGAAAAGGACAGCTGGACTGTCAATGACATACAGAAGTTA
>Subject3475|2012-04-28
CCTCAGATCACTCTTTGGCAGCGACCCCTCGTCACAATAAAGATAGGGGGGCAACTAAAG
GAAGCTTTATTAGATACAGGAGCAGATGATACAGTATTAGAAGAAATGGCTTTGCCAGGA
AGATGGAAACCAAAAATGATAGGGGGAATTGGAGGTTTTATCAAAGTAAGACAGTATGAT
CAGATATCCATAGAAATTTGTGGACATAAAGCTATAGGTACAGTATTAATAGGACCTACA
CCGGTCAACATAATTGGAAGAAATCTGTTGACTCAGATTGGTTGCACTTTAAATTTTCCC
ATTAGTCCTATTGAAACTGTACCAGTAAAATTAAAGCCAGGAATGGATGGCCCAAAAGTT
AAACAGTGGCCATTGACAGAAGAAAAAATAAAAGCATTAGTAGAAATCTGTACAGAAATG
GAAAAGGAAGGAAAGATTTCAAAAATTGGACCTGAAAATCCATATAATACTCCAGTATTT
GCTATAAAGAAAAAAGACAGCACTAAGTGGAGAAAATTAGTAGATTTCAGAGAACTTAAT
AAGAGAACTCAAGAATTCTGGGAAGTTCAACTAGGAATACCACATCCCGCAGGGTTAAAA
AAGAAAAAATCAGTAACAGTACTGGATGTGGGTGATGCATATTTTTCAGTTCCTTTAGAT
AAAGAATTCAGGAAGTATACTGCATTTACCATACCTAGTATAAACAATGAGACACCAGGG
ATTAGATATCAGTACAATGTGCTCCCACAGGGATGGAAAGGATCACCAGCAATATTCCAA
AGCAGTATGACAAAGATCTTAGAGCCTTTTAGAAAACAAAATCCAGACATAGTTATCTAT
CAATACATGGATGATTTATATGTTGGATCTGATTTAGAAATAGGGCAGCATAGAGCAAAA
ATAGAGGAACTGAGACAACATTTGTTGAGGTGGGGATTTACCACACCAGACAAAAAACAT
CAGAAAGAACCTCCATTCCTTTGGATGGGTTATGAACTCCATCCTGATAAATGGACAGTA
CAGCCTATAGTGCTGCCAGAAAAAGACAGCTGGACTGTCAATGACATACAGAAGTTA
>Subject32|2009-12-22
CCTCAGATCACTCTTTGGCAACGACCCCTCGTCATAATAAAAGTAGGGGGGCAACTAAAG
GAAGCTCTATTAGATACAGGAGCAGATGATACAGTATTAGAAGAAATGAATTTACCAGGA
AGATGGAAACCAAAAATGATAGGGGGAATTGGAGGTTTTATCAAAGTAAAACAGTATGAT
CAGATACGCATAGAAATCTGTGGACATGAAGCTATAGGTACAGTATTAGTAGGACCTACA
CCAGTCAACATAATtGGAAGAAATCTGTtGACTCAGATtGGTTGCACTTTAAATTTTCCT
ATTAGtCCTATtGAAACTGTACCAGTAAAATTAAAGCCAGGAATGGATGGCCCAAAGGTT
AAACAATGGCCATTGACAGAAGAAAAAATAaAAGCATTAGTAGAAATTTGTACAGAAATG
GAAAAGGAAGGGAAAATTTCAAGAATTGGGCCTGAAAATCCATACAATACTCCAATATTT
GCCATAAAGAAAAAGGACAGTACTAAGTGGAGAAAATTAGTAGATTTCAGGGAACTTAAT
AAGAGAACTCAAGACTTCTGGGAAGTTCAATTAGGGATACCGCATCCCGCAGGATTAAAA
AAGAAAAAATCAGTGACAGTACTGGATGTGGGTGATGCATATTTTTCAGTTCCCTTAGAt
GAAGAATTCAGAAAGTATACTGCATTTACCATACCTAGTACAAACAATGAGACACCAGGG
ATTAGATATCAGTATAATGTGCTTCCACAGGGATGGAAAGGATCACCAGCAATATTCCAA
AGTAGCATGACAAAAATCTTAGATCCTTTTAGAAAACAAAATCCAGATATAGTTATCTAT
CAATACATGGATGACTTGTATGTAGGGTCTGACTTAGAAATAGGGCAGCACAGAACAAAA
ATAGAGGAACTGAGAGAACATTTGTTAAAGTGGGGACTTACCACCCCAGACAAAAAGCAT
CAGAAAGAACCTCCATTCCTTTGGATGGGTTATGAACTGCATCCTGATAAATGGACAGTA
CAGCCTATAGTGCTGCCAGAAAAGGACAGCTGGACTGTCAATGACATACAGAAGTTA
>Subject32|2011-04-18
CCTcAGatCACTCTTTGGCAACGACCCCTCGTCATAATAAAAGTAGGGGGGCAACTAAAG
GAAGCTCTATTAGATACAGGAGCAGATGATACAGTATTAGAAGAAATGAATTTACCAGGA
AGATGGAAACCAAAAATGATAGGGGGAATTGGAGGTTTTATCAAAGTAAAACAGTATGAT
CAGATACGCATAGAAATCTGTGGACATGAAGCTATAGGTACAGTATTAGTAGGACCTACA
CCAGTCAACATAATTGGAAGAAATCTGTTGACTCAGATTGGTTGCACTTTAAATTTTCCT
ATTAGTCCTATTGAAACTGTACCAGTAAAATTAAAGCCAGGAATGGATGGCCCAAAGGTT
AAACAATGGCCATTGACAGAAGAAAAAATAAAAGCATtagtAgAaatttgtACAGAAATG
GAAAAGGAAGGGAAAATTTCAAGAATTGGGCCTGAAAATCCATACAATACTCCAATATTT
GCCATAAAGAAAAAGGACAGTACTAAGTGGAGAAAATTAGTAGATTTCAGGGAACTTAAT
AAGAGAACTCAAGACTTCTGGGAAGTTCAATTAGGGATACCGCATCCCGCAGGATTAAAA
AaGAAAAAaTCAGTGACAGTACTGGATGTGGgTGATGCATATTTTTCAGTTCCcTTAGAT
GAaGAATTCAGaAAGTATACTGCATTTACCATACCTAGTACAAACAaTGAGAcaCcAGGG
ATTAGAtaTCAGTATAATGTGCTtcCaCAGGgATGGAAaGGATCaCcAGCAaTattccaa
agtagcatgacaaaaatctTAGATCCTTTTAGAAAACAAAATCcagataTAGTtATCTAT
CAATACATGGaTGACTTGtaTGtaGGGtcTGAcTTAgAAATAGGGCAGCACAGAACAAAA
ATaGaGGAaCTGAGaGAACATTTGTtAAAGtGGGGaCTTACCACCCCAGaCAAAAAGcaT
CAGAAAGaACCTCCATTCCTTTGGaTGGGtTATGaACTGcaTCCTGaTAAATGGaCaGta
CAGcCTATAGtGcTGcCAGaAAAGGacaGcTGGaCTGtCAATGaCaTACAGaAGtTA
>Subject2911|2012-07-02
CCTCAGATCACTCTTTGGCAACGACCCCTCGTCACAATAAAGATAGGGGGGCAAATAAAG
GAAGCTCTATTAGATACAGGAGCAGATGATACAGTACTAGAAGAAATAAATTTGCCAGGA
AGATGGAAACCAAAAATGATAGGGGGAATTGGAGGTTTTATCAAAGTAAaACAGTATGAT
CAGATACTtGTAGAAATCTGTGGACATAAAGCTATAGGTACAGTATTAGTAGGACCTACA
CCTGTCAACATAATtGGAAGAAATCTGTtGAcTCAGATTGGGTGCAcTTTAAATTTTCCC
ATTAGtcctatTgAAAcTGTACCAGTAAAATTAAAGCCAGGAATGGATGGCCCAAGAGTT
AAACAATGGCCACTGACAGAAGAAAAAATAAAAGCATTAGTAGAAATTTGTACAGAAATG
GAAAAGGAAGGAAAAATTTCAAaAATTGGGCCTGAAAATCCATACAATACTCCAGTATTT
GCTATAAAGAAAAAAGACAGTACTAAATGGAGAAAATTAGTAGATTTCAGGGAACTTAAT
AAAAGAACTCAAGACTTCTGGGAAGTTCAATTAGGAATACCACATCCCGCAGGGTTAAAA
AAGAGAAAATCAGTAACAGTTCTGGATGTGGGTGATGCATATTTTTCAGTTCCCTTAGAT
GAAGACTTTAGGAAGTACACTGCATTTACCATACCTAGTATAAACAATGAGACACCAGGA
ATTAGATACCAGTACAATGTACTTCCACAAGGATGGAAAGGATCACCAGCAATATTCCAA
AGTAGCATGACAAAAATCTTAGAACCTTTCAGaAAgcAAAatCcaGACATGGTTATCTAT
CAATATATGGATGATTTGTATGTAGGGTCTGACTTAGAAATAGGGCAGCATAGGACAAAA
ATAGAAGAACTAAGACAACATCTGTTGAGGTGGGGATTTACCACACCAGACAAAAAACAT
CAGAAAGAACCTCCATTCCTTTGGATGGGTTATGAACTCCATCCTGATAAATGGACAGTA
CAACCTATAcAGCTACCAGAAAAAGATAGCTGGACTGTAAATGACATACAGAAGTTA
>Subject2911|2011-05-21
CCTCAGATCACTCTTTGGCAACGACCCCTCGTCACAATAAAGATAGGGGGGCAAATAAAG
GAAGCTCTATTAGATACAGGAGCAGATGATACAGTACTAGAAGAAATAAATTTGCCAGGA
AGATGGAAACCAAAAATGATAGGGGGAATTGGAGGTTTTATCAAAGTAAaACAGTATGAT
CAGATACTCGTAGAAATCTGTGGACATAAAGCTATAGGTACAGTATTAGTAGGACCTACA
CCTGTCAACATAATTGGAAGAAATCTGTTGACTCAGATTGGGTGCACTTTAAATTTTCCC
ATTAGTCCTATTGAAACTGTACCAGTAAAATTAAAGCCAGGAATGGATGGCCCAAGAGTT
AAACAATGGCCACTGACAGAAGAAAAAATAAAAGCATTAGTAGAAATTTGTACAGAAATG
GAAAAGGAAGGAAAAATTTCAAAAATTGGGCCTGAAAATCCATACAATACTCCAGTATTT
GCTATAAAGAAAAAAGACAGTACTAAATGGAGAAAATTAGTAGATTTCAGGGAACTTAAT
AAAAGAACTCAAGACTTCTGGGAAGTTCAATTAGGAATACCACATCCCGCAGGGTTAAAA
AAGAGAAAATCAGTAACAGTTCTGGATGTGGGTGATGCATATTTTTCAGTTCCCTTAGAT
GAAGACTTTAGGAAGTACACTGCATTTACCATACCTAGTATAAACAATGAGACACCAGGA
ATTAGATACCAGTACAATGTACTTCCACAAGGATGGAAAGGATCACCAGCAATATTCCAA
AGTAGCATGACAAAAATCTTAGAACCTTTCAGAAAGCAAAATCCAGACATGGTTATCTAT
CAATATATGGATGATTTGTATGTAGGGTCTGACTTAGAAATAGGGCAGCATAGGACAAAA
ATAGAAGAACTAAGACAACATCTGTTGAGGTGGGGATTTACCACACCAGACAAAAAACAT
CAGAAAGAACCTCCATTCCTTTGGATGGGTTATGAACTCCATCCTGATAAATGGACAGTA
CAACCTATAAAGCTACCAGAAAAAGATAGCTGGACTGTAAATGACATACAGAAGTTA
>Subject29|2011-05-11
CCTCAGATCACTCTTTGGCAACGACCCCTCGTCACAATAAaGATAGGGGGGCAGCTAAAG
GAAGCTCTATTAGATACAGGAGCAGATGATACAGTATTAGAAGAAATGCAtTTGCCAGGA
AAATGGAAACCAAAAATGATAGGGGGAATTGGAGGTTTTATCAAAGTAAGACAGTATGAT
CAGGTAaCTTTAGAAATCTGTGGACATAAAGCTGTAGGTACAGTATTAATAGGACCTACA
CCTGTCAACATAATTGGAAGAAATCTGTtGACTCAaATTGGGTGTACTTTAAATTTTCCC
ATTAGTCCTATTgAAACTGTACCAGTAAAATTAAAGCCAGGAATGGATGGCCCAAGAGTT
AAACAATGGCCATTGACAGAAGAAAAGATAAAAGCATtaGTAGAAATTTGTACAGAAATG
GAAAAGGAAGGGAAAATTTCAAaAATTGGGCCTGAAAATCCATACAATACTCCAGTATTT
GCCATAAAGAAAAAAgaCAGTAcTAAATGGAGAAAATTAGTAGATTTCAGAGAACTTAAT
AAAAGAACTCAAGATTTCTGGGAAGTTCAATTAGGAATACCACATCCTGCAGGGTTAAGA
AAGAAAAAATCAGTGACAGTACTAGATGTGGGTGATGCATATTTTTCAGTTCCCTTAGAT
AAAGACTTtAGGAAGTATACTGCATTCACCATACCTAGTAgAAACAATGAGACACCAGGG
ATTAGATATCAGTACAATGTGCTTCCACAGGGATGGAAAGGATCACCGGCAATATTTCAA
TGTAGCATGACAAAAATCTTAGAACCTTTTAGAAAACAAAACCCAGACATAGTTATCTAT
CAATACATGGATGATTTGTATGTAGGATCTGACTTGGAAATAGGGCAGCATAGAACAAAA
ATAGAGGAACTGAGACAACATCTATTGAAGTGGGGATTTACTACACCAGACAAAAAGCAT
CAGAAAGAACCTCCCTTCCTTTGGATGGGTTATGAACTCCATCCTGATAAATGGACAGTA
CAGCCTATAGAGCTGCCAGAAAAAGACAGCTGGACTGTCAATGACATACAGAAGTTA
>Subject29|2009-12-09
CCTCAGATCACTCTTTGGCAACGACCCCTCGTCACAATAAGGATAGGGGGGCAGCTAAAG
GAAGCTCTATTAGATACAGGAGCAGATGATACAGTATTAGAAGAAATGCATTTGCCAGGA
AAATGGAAACCAAAAATGATAGGGGGAATTGGAGGTTTTATCAAAGTAAGACAGTATGAT
CAGGTAGCTTTAGAAATCTGTGGACATAAAGCTGTAGGTACAGTATTAATAGGACCTACA
CCTGTCAACATAATTGGAAGAAATCTGTtGACTCAAATTGGgtgtacTTTAAATTTTCCC
ATTAGtCctaTtgaAActGTACCAGTAAAATTAAAGCCAGGAATGGATGGCCCAAGAGTT
AAACAATGGCCATTGACAGAAGAAAAGATAAAAGCATTAGTAGAAATTTGTACAGAAATG
GAAAAGGAAGGGAAAATTTCAAAAATTGGGCCTGAAAATCCATACAATACTCCAGTATTT
GCCATAAAGAAAAAAGACAGTACTAAATGGAGAAAATTAGTAGATTTCAGAGAACTTAAT
AAAAGAACTCAAGATTTCTGGGAAGTTCAATTAGGAATACCACATCCTGCAGGGTTAAGA
AAGAAAAAATCAGTGACAGTACTAGATGTGGGTGATGCATATTTTTCAGTTCCCTTAGAT
AAAGAcTTCAGGAAGTATACTGCATTCACCATACCTAGTACAAACAATGAGACACCAGGG
ATTAGATATCAGTACAATGTGCTTCCACAGGGATGGAAAGGATCACCGGCAATATTTCAA
TGTAGCATGACAAAAATCTTAGAACCTTTTAGAAAACAAAACCCAGACATAGTTATCTAT
CAATACATGGATGATTTGTATGTAGGATCTGACTTGGAAATAGGGCAGCATAGAACAAAA
ATAGAGGAACTGAGACAACATCTATTGAAGTGGGGATTTACTACACCAGACAAAAAGCAT
CAgAAAGAACCTCCCTTCCTTTGGATGGGTTATGAACTCCATCCTGATAAATGGACAGTA
CAGCCtATAGAGCTGCCAGAAAAAGACAGCTGGACTGTCAATGACATACAGAAGTTA
>Subject2859|2011-10-14
CCTCAAATCACTCTTTGGCAACGACCCCTcGTCACAATAAAAATAGaaGGACAATTaAAG
GAAGCTCTATTAGATACAGGAGCAGATGATACAGTATTAGAAGAcATGaGTTTGtCAGGA
AaATGGAAACCAAAAATGATAGGGGGAATTGGAGGTTTTATCAAAGTAAGACAGTATGAT
CAGGTAGCCATAGAAATTTGTGGACAtAAAGCTATAGGAACAGTATTAGTAGGACCTACA
CCTGTCAACATAATTGGAAGaAATCTGTTGACTCAGATTGGTTGCACTCTAAATTTTCCT
ATCAGTCCTATTGAAACTGTTCCAGTAAAATTAAAGCCAGGAATGGATGGCCCAAAAGTT
AAACAATGGCCATTGACAGAAGAAAAAATAAAAGCATTAATAGAAATATGTACAGAAATG
GAAAAaGAAGGGAAAATTTCACGAATTGGGCCTGACAATCCATACAATACTCCAGTATTT
GCCATAAAGAAAAAAGACAGTACTAAATGGAGAAAATTAGTAGATTTCAGAGAACTTAAT
AAGAGAACTCAAGACTTTTGGGAGGTTCAATTAGGAATACCACATCCTGCAGGGTTAAAA
AAGAAAAAATCAGTAACAGTACTAGATGTAGGTGATGCATATTTTTCAGTTCCCTTAGAT
AAAGACTTCAGGAAGTATACTGCATTTACCATACCTAGTATAAACAATGAGACACCAGGA
ATTAGATATCAGTACAATGTtCTTCCACAGGGATGGAAAGGATCACCAGCAATATTCCAA
AGTAGTATGACAAAAATCTTAGAGCCTTTCAGAAAACAAAAtCCAGACATGGTCATCTAT
CAATACATGGATGATTTGTATGTAGGATCTGACTTAGAAATAGAGCAACATAGAACAAAA
ATTGAGGaACTGAGACAGCATCTGTTGAGGTGGGGGTTCACCACACCAGATAAAAAACAT
CAGAAAGAACCTCCATTTCTTTGGATGGGTTATGAACTCCATCCTGATAAATGGACAGTA
CAGCCTATAGTGCTGCCAGAAAAaGACAGCTGGACTGTCAATGACATACAaAAGTTA
>Subject2859|2011-04-22
CCTCAAATCACTCTTTGGCAACGACCCCTCGTCACAaTAAAAATAGGGGGACAATTaAAG
GAAGCTCTATTAGATACAGGAGCAGATGATACAGTATTAGAAGAcATGAGTTTGCCAGGA
AaATGGAAACCAAAAATGATAGGGGGAATTGGAGGTTTTATCAAAGTAAGACAGTATGAT
CAGGTAGCCATAGAAATTTGTGGACAtAAAGCTATAGGAACAGTATTAGTAGGACCTACA
CCTGTCAACATAATTGGAAGaAATCTGTTGACTCAGATTGGTTGCACTCTAAATTTTCCT
ATCAGTCCTATTGAAACTGTTCCAGTAAAATTAAAGCCAGGAATGGATGGCCCAAAAGTT
AAACAATGGCCATTGACAGAAGAAAAAATAAAAGCATTAaTAGAAATaTGTACAGAAATG
GAAAAaGAAGGGAAAATTTCACGAATTGGGCCTGACAATCCATACAATACTCCAGTATTT
GCCATAAAGAAAAAAGACAGTACTAAATGGAGAAAATTAGTAGATTTCAGAGAACTTAAT
AAGAGAACTCAAGACTTTTGGGAGGTTCAATTAGGAATACCACATCCTGCAGGGTTAAAA
AAGAAAAAATCAGTAACAGTACTAGATGTAGGTGATGCATATTTTTCAGTTCCCTTAGAT
AAAGACTTCAGGAAGTATACTGCATTTACCATACCTAGTATAAACAATGAGACACCAGGA
ATTAGATATCAGTACAATGTTCTTCCACAGGGATGGAAAGGATCACCAGCAATATTCCAA
AGTAGTATGACAAAAATCTTAGAGCCTTTCAGAAAACAAAAtCCAGACATGGTCATCTAT
CAATACATGGATGATTTGTATGTAGGATCTGACTTAGAAATAGAGCAACATAGAACAAAA
ATTGAaGaACTGAGACAGCATCTGTTGAGGTGGGGGTTCACCACACCAGATAAAAAACAT
CAGAAAGAACCTCCATTTCTTTGGATGGGTTATGAACTCCATCCTGATAAATGGACAGTA
CAGCCTATAGTGCTGCCAGAAAAaGACAGCTGGACTGTCAATGACATACAGAAGTTA
>Subject2838|2011-03-24
CCTCAGATCACTCTTTGGCAACGACCCCTCGTCACAATAAAGATAGGGGGGCAACTAAAA
GAAGCTCTATTAGATACAGGAGCAGATGATACAGTGTTAGAAGAAATGAGTTTGCCAGGA
AGATGGAAACCAAAAATGATAGGGGGAATTGGAGGTTTTATCAAAGTAAGACAGTATGAT
CAGGTAGCCATAGAAATCTGCGGGCATAAAGCTATAGGTACAGTATTAATAGGACCTACA
CCTGTCAACATAATTGGAAGAAATATGTTGACTCAGCTTGGCTGCACTTTAAATTTTCCC
ATTAGTCCTATTGAAACTGTACCAGTAAAATTAAAGCCAGGAATGGATGGCCCAAAAGTT
AAACAATGGCCATTGACAGAAGAAAAAATaAAAGCATTAGTAGAAATTtGtACAGAAATG
GaAAAGgAAGGaAAAATTtCAAAAATTGGGcCtgAAAATCCATACAATACTCCAGTATTT
GCCATAAAGaAAAAAgACAGTACTAAATGGAGaAAATTAGTGGACTTCAGAGAACTTAAT
AAAAGAACTCAAGACTTCTGGGAAGTTCAACTAGGAATACCACATCCCGCAGGGTTAAAA
AAGAAAAAATCAGTAACAGTACTGGATGTGGGTGATGCATATTTTTCAGTTCCCTTAGAT
AAAGAATTCAGGAAATATACTGCATTTACCATACCTAGTATAAaCAAtGAGAAACCAGGG
ATTAGAtatcagtacAatgtgcTtCCCcaGGGATGGAAGGGATCGCCAGCAATATTCCAA
TGTAGCATGACAAAAATCTTAGAGCCTTTTAGAAAACAAAATCCAGACATGGTCATTTAT
CAATACATGGATGATTTGTATGTAGGATCTGACTTAGAAATAGAGCAACATAGAACAAAA
ATAGAAaAcCTGAGACAACATCTGTTGAAGTGGGGATTTACCACACCAGACAAAAAACAT
CAGAAAGAACCTCCATTCCTTTGGATGGGTTATGAACTCCATCCAGATAAATGGACAGTA
CAACCTATACAACTGCCAGAAAAGGACAGCTGGACTGTCAATGACATACAGAAGTTA
>Subject2838|2010-01-11
CCTCAGaTCACTCTTTGGCAACGACCCCTCGTCACAATAAAGATAGGGGGGCAACTAAAA
GAAGCTCTATTAGATACAGGAGCAGATGATACAGTGTTAGAAGAAATGAGTTTGCCAGGA
AGATGGAAACCAAAAATGATAGGGGGAATTGGAGGTTTTATCAAAGTAAGACAGTATGAT
CAGGTAGCCATAGAAATCTGCGGGCATAAAGCTATAGGTACAGTATTAATAGGACCTACA
CCTGTCAACATAATTGGAAGAAATATGTtGACTCAGCTtGGCTGCACTTTAAATTTTCCC
ATTAGTCCTATTGAAACTGTACCAGTAAAATTAAAGCCAGGAATGGATGGCCCAAAAGTT
AAACAATGGCCATTGACAGAAGAAAAAATAAAAGCATTAGTAGAAATTTGTACAGAAATG
GaAAAGgAAGGAAAAATTTCAAAAATTGGGCCTGAAAATCCATACAATACTCCAGTATTT
GCCATAAAGAAAAAAGACAGTACTAAATGGAGAAAATTAGTGGACTTCAGAGAACTTAAT
AAAAGAACTCAAGACTTCTGGGAAGTTCAACTAGGAATACCACATCCCGCAGGGTTAAAA
AAGAAAAAATCAGTAACAGTACTGGATGTGGGTGATGCATATTTTTCAGTTCCCTTAGAT
AAAGAATTCAGGAAATATACTGCATTTACCATACCTAGTATAAACAATGAGAAACCAGGG
ATTAGATATCAGTACAATGTGCTTCCCCAGGGATGGAAGGGATCGCCAGCAATATTCCAA
TGTAGCATGACAAAAATCTTAGAGCCTTTTAGAAAACAAAATCCAGACATGGTCATTTAT
CAATACATGGATGATTTGTATGTAGGATCTGACTTAGAAATAGAGCAACATAGAACAAAA
ATAGAAaAACTGAGACAACATCTGTTGAAGTGGGGATTTACCACACCAGACAAAAAACAT
CAGAAAGAACCTCCATTCCTTTGGATGGGTTATGAACTCCATCCAGATAAATGGACAGTA
CAACCTATACAACTGCCAGAAAAGGACAGCTGGACTGTCAATGACATACAGAAGTTA
>Subject557|2007-10-10
CCTCAGATCACTCTTTGGCAACGACCCCTCGTCACAATAAGAGTAGGGGGGCAACTAAAG
GAAGCTCTATTAGATACAGGAGCAGATGATACAGTATTAGAAGAcATGAaTTTGCCAGGA
AaATGGAAACCAAAAATGATAGGGGGAATTGGAGGTTTTATCAAAGTAAGACAGTATGAT
CAGATACCCATAGAAATCTGTGGACATGAAGCCATAGGTACAGTATTAGTAGGACCTACA
CCTGTCAACATAATtGGAAGAAATCTGTtGAcTCAGATtGGTTGCACTTTAAATTTTCCT
ATTAGtCCTATtGAAACTaTACCAGTAAAATTAAAGCCAGGAATGGATGGCCCAAAGGTT
AAACAATGGCCATTGACAGAAGAAAAAATAAAAGCATTAgtAgAaatTtGtACAGAAATG
GAAAAGGAAGGGAAAATTTCAAGAATTGGGCCTGAAAATCCATACAATACTCCAGTATTT
GCCATAAAGAAAAAAGACAGTACTAAGTGGAGAAAATTAGTAGATTTCAGGGAACTTAAT
AAGAGAACTCAAGACTTCTGGGAAGTTCAATTAGGGATACCGCATCCCGCAGGATTAAAA
AAGAAAAAATCAGTGACAGTACTGGATGTGGGTGATGCATATTTTTCGGTTCCCTTAGAT
aAAGacTTCAGGAAGTATACTGCATTTACCATACCTAGTACAAACAATGAGACACCAGGG
ATTAGATATCAGTATAATGTGCTTCCACAGGGATGGAAAGGATCACCAGCAATATTCCAA
AGTAGCATGACAAAAATCTTAGAtCCTTTTAGAAAACAAAATCCAGATATAGTTATCTAT
CAATACATGGATGATTTGTATGTAGGGTCTGACTTAGAAATAGGGCAGCACAGAACAAAA
aTAGAAAAGCTGAGAGAACATCTGTTAAAGTGGGGACTTACCACCCCAGACAAAAAACAT
CAGAAAGAACCTCCATTCCTTTGGATGGGTTATGAACTGCATCCTGATAAATGGACAGTA
CAGCCTATAGTGCTGCCAGAAAAAGACAGCTGGACTGTCAATGACATACAGAAaTTA
>SubjectB|2007-11-09
CCTCAGATCACTCTTTGGCAACGGCCCATCGTCGCAATAAAGGTAGGGGGGCAACTAAAG
GAAGCTCTATTAGATACAGGAGCAGATGATACAGTATTAGAAGAAATAAATTTGCCAGGA
AGATGGAAACCAAAAATGATAGGGGGAATTGGAGGTTTTATCAAAGTAAGACAGTATGAT
CAAGTAACCATAGATATCTGTGGACATAAAGCTATAGGTACAGTATTAGTAGGACCTACA
CCTGTCAACATAATtGGAAGAAATCTGTtGACTCAGCTTGGTTGCACTTTAAATTTTCCC
ATtAGtCCTATtGAAACTGTACCAGTAAAATTAAAGCCAGGAATGGATGGCCCAAAAGTT
AAACAATGGCCATTGACAGAAGAGAAAATAAaAGCATTATTAGAAATCTGTACAGAAATG
GAAAAGGAAGGAAAAATTTCAAAAATTGGGCCTGAAAATGCATATAATACTCCAATATTT
GCCATAAAGAAAAAAGACAGTACTAAATGGAGAAAATTAGTAGATTTCAGAGAACTTAAT
AAGAGAACTCAAGACTTCTGGGAAGTTCAATTAGGAATACCACATCCCGCAGGGTTAAAA
AAGAACAAATCAGTAACAGTACTGGATGTGGGTGATGCATATTTTTCAATTCCATTAGAT
AAAGAATTCAGAAAGTATACTGCATTTACCATACCTTGTACAAACAAtGAGAGACCAGGG
ATTAGATATCAGTACAATGTGCTTCCACAGGGATGGAAAGGATCACCAGCAATATTCCAA
AGCAGCATGACAAAAATCTTAGAGCCTTTTAGAAAACAAAATCCAGAAATAGTTATCTAT
CAATACATGGATGATTTGTATGTAGGATCTGATTTAGAAATAGGACAGCATAGAACAAAA
ATAGAGGAGTTGAGGCAACATCTGTTGAAGTGGGGATtAACCACACCAGACAAAAAACAT
CAGAAAGAACCTCCATTCCTTTGGATGGGGTATGAACTCCATCCTGATAAATGGACAGTA
CAGCCTATAGAGCTACCAGAAAAAGAGAGCTGGACTGTCAATGATATACAGAAGTTA
>Subject3207|2011-11-15
CCTCAGATCACTCTTTGGCAACGACCCCTCGTCAATATAAAGATAGAGGGGCAACTAAAG
GAAGCtCTACTAGATACAGGAGCAGATGATACAGTATTCGAAGAAATGAGTTTGTCAGGA
AAATGGAAGCCAAAAATGATAGGGGGAATTGGAGGTTTTATTAAAGTAAGACAGTATGAT
CAGATAACCATAGAAATCTGTGGACATAAAGCTACAGGTACAGTATTAATAGGACCTACA
CCTGTCAACATAATTGGAAGAAATCTGTTGACTCAGATTGGTTGCACCCTAAATTTTCCC
ATTAGTCCTATTGAAACTGTACCAGTAAAATTAAAGCCAGGAATGGATGGTCCAAAAGTT
AAACAATGGCCATTGACAGAAGAGAAAATAAAAGCATTAAGAGAAATTTGTACAGAGATG
GAAAAGGAGGGGAAGATTTCAAAAATTGGGCCTGAAAATCCATACAATACTCCAGTATTT
GCTATAAAGAAAAAAGACAGTACTAAATGGAGAAAATTAGTAGATTTCAGAGAACTTAAT
AAGAGAACTCAAGACTTCTGGGAAGTTCAATTGGGAATACCACACCCCGCAGGGCTAAAA
AAGAAAAAATCAGTAACAGTACTGGATGTGGGGGATGCATATTTTTCAGTTCCCTTAGAT
AAAGATTTCAGGAAATATACTGCATTCACCATACCTAGTATAAACAATGAGTTACCAGGG
ATTAGATATCAGTACAATGTGCTGCCACAGGGATGGAAAGGGTCACCAGCAATATTCCAA
TGTAGCATGACGAAAATtTTAGAGCCCTTTAGAAAACAGAATCCAGACATAGTTATCTAT
CAATACATGGATGATTTGTATGTAGGATCTGACCTGGAAATAGGGCAGCATAGAGCAAAA
ATAGAAGAACTGAGACAACATCTGTTGAAGTGGGGGTTTCTCACACCAGACAAAAAACAT
CAGAAGGAACCTCCATTCCTTTGGATGGGTTATGAACTCCATCCTGATAAGTGGACAGTA
CAGCCTATAGTGCTGCCAGAAAAGGACAGCTGGACTGTCAATGACATACAGAAGTTA
>Subject4987|2015-02-03
CCTCAAATCACTCTTTGGCAGCGACCCCTTGTCACAATAAAGATAGGAGGGCAACTAAAG
GAAGCTCTATTGGATACAGGAGCAGATGATACAGTATTAGAAGACATGAATTTACCAGGA
AGATGGAAACCAAAAATGATAGGGGGAATTGGAGGTTTTATCAAAGTTAGACAGTATGAT
CAGATACCCATAGAAATCTGTGGACAAAAAGCTATAGGTACAGTATTAGTAGGACCTACA
CCTGTCAACATAATTGGAAGAAATCTGTTGACTCAGATTGGCTGCACTTTAAATTTTCCC
ATCAGTCCTATTGAAACTGTACCAGTAAAATTAAAGCCAGGAATGGATGGCCCAAAGGTT
AAACAATGGCCATTGACAGAAGAAAAAATAAAAGCATTAGTAGAAATTTGTACAGAAATG
GAAAAGGAAGGAAAAATTTCAAAAATTGGGCCTGAAAATCCATACAATACTCCAGTATTT
GCCATAAAGAAAAAAGATGGCACTAAATGGAGAAAATTAGTAGATTTCAGAGAACTTAAT
AAGAGAACTCAAGACTTCTGGGAAGTTCAATTAGGAATACCACACCCAGCAGGGTTAAAG
AAGAAGAAATCAGTAACAGTACTGGATGTGGGTGATGCATATTTTTCAGTTCCCTTAGAT
GAAGACTTCAGAAAGTATACTGCATTTACCATACCCAGTACAAACAATGAAACACCAGGA
ATTAGATATCAGTACAATGTGCTTCCACAGGGATGGAAGGGATCACCAGCTATATTCCAA
AGTAGCATGACAAAAATATTAGAGCCTTTTAGAAAAGAAAATCCAGACATAGTTATCTAC
CAATACATGGATGATTTGTATGTAGGATCTGACCTAGAAATAGAGCAGCATAGAGCAAAA
ATAGAGAACCTGAGACAACATCTGTTGATGTGGGGGTTTACCACACCAGACAAAAAACAT
CAGAAAGAACCACCATTCCTTTGGATGGGTTATGAACTCCATCCTGATAAATGGACAGTA
CAGCCTATATTGCTGCCAGAAAAAGATAGCTGGACTGTCAATGACATACAGAAGTTA
>Subject557|2006-02-02
CCTCAGATCACTCTTTGGCAACGACCCCTcGTCAcaATaAGAGTAGGGGGGCAACTaaAG
GAAGCtcTATTAGATACAGGAGCAGATGATACAGTATTAGAAGAAATGAATTTGCCAGGA
AGATGGAAACCAAAAATGATAGGGGGAATTGGAGGTTTTATCAAAGTAAGACAGTATGAT
CAGATACtCATAGAAATCTGTGGACATGAAGCCATAGGTACAGTATTAGTAGGACCTACA
CCTGTCAACATAATTGGAAGAAATcTGTTGACTCAGATTGGTTGCaCTTTAAAttttCcT
ATTAGTCcTATTGAAACtGTACCAGTAAAATTAAAGCCAGGAATGGATGGCCCAAAGGTT
AAACAATGGCCATTGACAGAAGAAAAAATAAAAGCATTAGTAGAAATTTGTACAGAAATG
GAAAAGGAAGGGAAAATTTCAAGAATTGGGCCTGAAAATCCATACAATACTCCAGTATTT
GCCATAAAGAAAAAAGACAGTACTAAGTGGAGAAAATTAGTAGATTTCAGGGAACTTAAT
AAGAGAACTCAAGACTTCTGGGAAGTTCAATTAGGGATACCGCATCCCGCAGGATTAAAA
aagaaaaaatcagtgacagtactggatgtgggtgatgcatatttttcggttcccttagat
gaagaattcaggaagtatactgcatttaccatacctagtAgAAACAATGAGACACCAGGG
ATTAGATATCAGTATAATGTGCTTCCACAGGGATGGAAAGGATCACCAGCAATATTCCAA
AGTAGCATGACAAAAATCTTAGATcctTTTAGAAAACAAAATCCAGATATAGTTATCTAT
CAATACATGGATGATTTGTATGTAGGGTCTGACTTAGAAATAGGGCAGCACAGAACAAAA
ATAGAAGAGCTGAGAGAACATCTGTTAAAGTGGGGACTTACCACCCCAGACAAAAAACAT
CAGAAAGAACCTCCATTCCTTTGGATGGGTTATGAAcTgCatCCtGATAaATGGACAGTA
CAGCCtAtagTGCTGCCAGaaAAAGaCAGCTgGACTgtCaATGACATACAGAAAtTA
>Subject3149|2012-12-03
CCTCAAATCACTCTTTGGCAACGACCCCTTGTCTCAATAAAAATAGGGGGGCAAACAAAG
GAAGCTCTATTAGATACAGGAGCAGATGATACAGTATTAGAAGAAATaAATTTGCCAGGA
AGATGGAAACCAAAAATGATAGGGGGAATTGGAGGTTTTATCAAAGTAAGACAATATGAT
CAGATACTCATAGAAATCTGTGGACACAAAGCTATAGGTACAGTATTAGTAGGACCTACA
CCTGTCAACATAATTGGAAGAAATCTGTTGACTCAGATTGGTTGCACTTTAAATTTTCCC
ATCAGTCCTATTGAAACTGTACCAGTAAAATTGAAGCCAGGAATGGATGGCCCAAAAGTT
AAACAATGGCCATTGACAGAAGAAAAAATAAAAGCATTAGTAGAAATTTGTACAGAAATG
GAAAAGGAAGGGAAAATTTCAAAAATTGGGCCTGAAAATCCATACAATACTCCAGTATTT
GCCATAAAGAAAAAAGACAGTACTAAATGGAGAAAATTAGTAGATTTCAGAGAACTTAAT
AAGAGGACTCAGGACTTCTGGGAAGTCCAATTAGGAATACCACATCCCTCAGGGTTAAAA
AAGAAGAAATCAGTAACAGTACTAGATGTGGGTGACGCATATTTTTCAGTTCCTTTAGAT
GAAAGCTTCAGAAAGTATACTGCATTTACCATACCTAGTAGAAACAATGAGACACCAGGG
ATTAGATATCAATACAATGTGCTTCCACAGGGATGGAAAGGATCACCAGCAATATTCCAA
AGTAGCATGACAAAAATCTTAGAACCTTTTAGAAAACAAAATCCAGACATGGTTATCTAT
CAATACATGGATGATTTGTATGTAGGATCTGACTTAGAAATAGGGCAGCATAGAACAAAA
ATAGAGGAACTAAGACAACATCTGTTGAGGTGGGGATTTACCACACCAGACAAAAAACAT
CAGAAGGAACCTCCATTCCTTTGGATGGGTTATGAACTCCATCCTGATAAATGGACAGTA
CAGCCTATAGTGCTGCCAGAAAAAGACAGCTGGACTGTCAATGACATACAGAAGTTA
>Subject3475|2012-11-23
CCTCAGATCACTCTTTGGCAGCGACCCCTCGTCACAATAAAGATAGGGGGGCAACTAAAG
GAAGCTTTATTAGATACAGGAGCAGATGATACAGTATTAGAAGAAATGACTTTGCCAGGA
AGATGGAAACCAAAAATGATAGGGGGAATTGGAGGTTTTATCAAAGTAAGACAGTATGAT
CAGATATCCATAGAAATTTGTGGACATAAAGCTATAGGTACAGTATTAATAGGACCTACA
CCGGTCAACATAATTGGAAGAAATCTGTTGACTCAGATTGGTTGCACTTTAAATTTTCCC
ATTAGTCCTATTGAAACTGTACCAGTAAAATTAAAGCCAGGAATGGATGGCCCAAAAGTT
AAACAGTGGCCATTGACAGAAGAAAAAATAAAAGCATTAGTAGAAATCTGTACAGAAATG
GAAAAGGAAGGAAAGATTTCAAAAATTGGACCTGAAAATCCATATAATACTCCAGTATTT
GCTATAAAGAAAAAAGACAGCACTAAGTGGAGAAAATTAGTAGATTTCAGAGAACTTAAT
AAGAGAACTCAAGAATTCTGGGAAGTTCAACTAGGAATACCACATCCCGCAGGGTTAAAA
AAGAAAAAATCAGTAACAGTACTGGATGTGGGTGATGCATATTTTTCAGTTCCTTTAGAT
AAAGAATTCAGGAAGTATACTGCATTTACCATACCTAGTATAAACAATGAGACACCAGGG
ATTAGATATCAGTACAATGTGCTCCCACAGGGATGGAAAGGATCACCAGCAATATTCCAA
AGCAGTATGACAAAGATCTTAGAGCCTTTTAGAAAACAAAATCCAGACATAGTTATCTAT
CAATACATGGATGATTTATATGTTGGATCTGATTTAGAAATAGGGCAGCATAGAGCAAAA
ATAGAGGAACTGAGACAACATTTGTTGAGGTGGGGATTTACCACACCAGACAAAAAACAT
CAGAAAGAACCTCCATTCCTTTGGATGGGTTATGAACTCCATCCTGATAAATGGACAGTA
CAGCCTATAGTGCTGCCAGAAAAAGACAGCTGGACTGTCAATGACATACAGAAGTTA
>Subject5214|2015-08-03
CCTCAAATCACTCTTTGGCAACGACCCCTCGTCACAGTAAAGGTAGGGGGGCAACTAAAG
GAAGCTCTACTAGATACAGGAGCAGATGATACAGTATTAGAAGAAATGTCTTTGCCAGGA
AGATGGAAACCAAAAATGATAGGGGGAATTGGAGGTTTTATCAAAGTAAGACAGTATGAT
CAGATACATGTAGAAATTTGTGGACATGAGGCTATAGGTACAGTATTAGTAGGACCTACA
CCTGTCAACATAATTGGAAGAAATCTGTTGaCTCAAcTTGGTTGCACTTTAAATTTTCCC
ATTAGTCCTATTGAAACTGTACCAGTAAAATTAAAGCCAGGAATGGATGGCCCAAGAGTC
AAACAATGGCCATTGACAGAAGAAAAAATAAAAGCATTAGTAGAGATTTGTACAGAAATG
GAAAAGGAAGGGAAAATTTCAAAAATTGGGCCTGAAAATCCATATAATACTCCAATATTT
GCTATAAAGAAAAAAGACAGTACAAAATGGAGAAAATTAGTAGATTTCAGAGAACTTAAT
AAGAGAACTCAAGACTTCTGGGAAGTTCAATTAGGAATACCACATCCCGCAGGGTTAAAA
AAGAAAAAATCAGTAACAGTACTAGATGTGGGTGATGCATATTTCTCAGTTCCCTTAGAT
AAAGAATTCAGAAAGTATACTGCATTCACCATACCTAGTATAAACAATGCAACACCAGGG
ATTAGGTATCAGTACAATGTGCTTCCACAGGGATGGAAAGGATCACCAGCAATATTCCAA
AGTAGCATGACAAAAATCTTAGAGCCTTTTAGAAAACAAAATCCAGACATAGTTATCTAT
CAATACATGGATGATTTGTATGTAGGGTCTGACTTAGAAATAGGGCAGCACAGAACAAAA
ATAGAGGAACTGAGACaGCATCTGTTGAAATGGGGGTTTACCACACCAGACAAAAAGCAT
CAGAAAGAACCTCCATTCCTTTGGATGGGTTATGAACTCCATCCTGATAAATGGACAGTA
CAGCCTATAAAGCTGCCAGAAAAAGACAGTTGGACTGTCAATGACATACAAAAGCTA
>Subject5006|2016-09-06
CCTCAGATCACTCTTTGGCAACGACCCCTTGTCACAATAAAaATAGGGGGGCAAATAAAG
GAAGCTCTATTAGATACAGGAGCAGATGATACAGTATTAGAAGACATGCAGTTGCCAGGA
AAATGGAAGCCAAAAATGATAGGGGGAATTGGaGGTTTTATTAAAGTAAGACAGTATGAT
CAGaTACCCATAGAAATCTGTGGACATAAAGCTATAGGTACAGTATTAATAGGACCTACA
CCTGTCAACATAATTGGcAGaAACCTGTTGACCCAGCTTGGTTGCACTCTAAATTTTCCC
ATTAGTCCTATTGAAACTGTACCAGTAAAATTAAAGCCAGGGATGGATGGCCCAAAAGTT
AAGCAATGGCCATTGACAGAAGAaAAAATAAAGGCATTAGTAGAAATTTGTACAGAGATG
GAAAAGGAAGGAAAAATTTCAAAAATTGGGCCTGAAAATCCATACAATACTCCAGTaTTT
GCCATAAAGAAAAAGGACAGTACTAAATGGAGGAAATTAGTAGATTTCAGAGAACTTAAT
AAAAGAACTCAAGACTTCTGGGAAGTTCAATTAGGAATACCACATCCGGCAGGGTTAAAA
AAGAAAAAATCAGTAACAGTACTGGATGTGGGTGATGCATATTTCTCAGTTCCCTTAGAT
AAAGACTTTAGAAAaTATACTGCATTTACCATACCTAGTATAAACAATGAGACACCAGGa
ATTAGATATCAGTATAATGTGCTTCCCCAGGGATGGAAGGGGTCACCAGCAATATTCCAA
AGTAGCATGACAAAAATCTTAGAGCCTTTTAGAAAACAAAATCCAGACATAGTTATTTAT
CAATACATGGATGATTTGTATGTAGGATCTGAtTTAGAAATAGGACAGCATAGAGTAAAA
ATAGAGGAACTGAGACaACATCTGTTGaCATGGGGGTTTACCACACCAGACAAAAAGCAT
CAGAAAGAACCTCCATTCCTTTGGATGGGATATGAACTCCATCCTGATAAATGGACAGTA
CAGtCTATAGTGtTGCCAGACAAAGACAGCTGGACTGTCAATGATATACAGAAGTTA
>Subject5006|2015-02-26
CCTCAGATCACTCTTTGGCAACGACCCCTTGTCACAATAAAaATAGGGGGGCAAATAAAG
GAAGCTCTATTAGATACAGGAGCAGATGATACAGTATTAGAAGACATGCAGTTGCCAGGA
AAATGGAAGCCAAAAATGATAGGGGGAATTGGaGGTTTTATTAAAGTAAGACAGTATGAT
CAGaTACCCATAGAAATCTGTGGACATAAAGCTATAGGTACAGTATTAATAGGACCTACA
CCTGTCAACATAATTGGAAGaAACCTGTTGACCCAGCTTGGTTGCACTCTAAATTTTCCC
ATTAGTCCTATTGAAACTGTACCAGTAAAATTAAAGCCAGGGATGGATGGCCCAAAAGTT
AAGCAATGGCCATTGACAGAAGAAAAAATAAAGGCATTAGTAGAAATTTGTACAGAGATG
GAAAAGGAAGGAAAAATTTCAAAAATTGGGCCTGAAAATCCATACAATACTCCAGTATTT
GCCATAAAGAAAAAaGACAGTACTAAATGGAGGAAATTAGTAGATTTCAGAGAACTTAAT
AAAAGAACTCAAGACTTCTGGGAAGTTCAATTAGGAATACCACATCCGGCAGGGTTAAAA
AAGAAAAAATCAGTAACAGTACTGGATGTGGGTGATGCATATTTCTCAGTTCCCTTAGAT
AAAGACTTTAGAAAGTATACTGCATTTACCATACCTAGTATAAACAATGAGACACCAGGG
ATTAGATATCAGTATAATGTGCTTCCCCAGGGATGGAAGGGGTCACCAGCAATATTCCAA
AGTAGCATGACAAAAATCTTAGAGCCTTTTAGAAAACAAAATCCAGACATAGTTATTTAT
CAATACATGGATGATTTGTATGTAGGATCTGACTTAGAAATAGGACAGCATAGAGTAAAA
ATAGAGGAACTGAGACAACATCTGTTGGCATGGGGGTTTACCACACCAGACAAAAAGCAT
CAGAAAGAACCTCCATTCCTTTGGATGGGATATGAACTCCATCCTGATAAATGGACAGTA
CAGCCTATAGTGCTGCCAGACAAAGACAGCTGGACTGTCAATGATATACAGAAGTTA
>Subject5|2009-11-16
CCTCAAATCACTCTTTGGCAACGACCCCTTGTCACAATAAAGATAGGGGGGCAACTAAAG
GAAGCTCTATTAGATACAGGAGCAGATGATACaGTAGTAGAAGAGATGGCCTTGCCAGGA
AGATGGAAACCAAAAATGATAGGGGGAATTGGAGGTTTTATCAAaGTAAGACAGTATGAT
CAGGTAGCTGTaGAAATTTGTGGACATAAAGCTATAGGTACAGTATTAGTAGGACCTACA
CCTGTCAACATAATtGGAAGAAATCTGTtGACTCAGCTtGGTTGCACTTTAAATTTTCCC
ATtAGTCCTATtGAAACTGTACCAGTAAAATTAAAGCCAGGAATGGATGGtCCAAAGGTT
AAACaATGGCCATTaACAgAAGAAAAAATAAAAgCATTAgTAGAAATTTgtACAGAAATG
GaAAATGAAGGGAAAATTTCAAAAATTGGGCCTGAaAAtCCaTACaATACTCCAGTGTTT
GCCATAAAGAAAAAGGACAGTACTAAATGGAGAAAATTAGTAGATTTCAGAGAACTTAAT
AAGAGAACCCAAGACTTCTGGGAAGTTCAATTAGGAATACCACATCCCGCAGGGTTAAAA
AAGAAAAAATCAGTAACAGTACTAGATGTGGGTGATGCATATTTTTCAGTTCCTTTAGAT
AAAGAATTCAGGAAGTATACTGCATTTACCATACCTAGTATAAATAATGAGACACCAGGA
GTTAGATATCAGTACAATGTGCTTCCACAGGGATGGAAAGGGTCACCAGCGATATTCCAA
AGTAGTATGACAAAAATCTTAGAGCCTTTTAGAAAACAAAATCCAGAAATAGTTATCTAT
CAATACATGGATGATTTGTATGTAGGATCTGACTTAGAAATAGGGCAACATAGAACAAAA
ATAGAGGAACTGAGAGAACATCTGTTGAAGTGGGGGTTTACCACACCAGATAAAAAACAT
CAGAAAGAACCTCCATTCCTTTGGATGGGTTATGAACTCCATCCTGATAAATGGACAGTA
CAGCCTATAGAGCTGCCAGAAAAAGACAGCTGGACTGTCAATGACATACAaAAGTTA
>Subject4987|2015-11-25
CCTCAAATCACTCTTTGGCAGCGACCCCTTGTCACAATAAAGATAGGAGGGCAACTAAAG
GAAGCTCTATTGGATACAGGAGCAGATGATACAGTATTAGAAGACATGAATTTACCAGGA
AGATGGAAACCAAAAATGATAGGGGGAATTGGAGGTTTTATCAAAGTTAGACAGTATGAT
CAGATACCCATAGAAATCTGTGGACAAAAAGCTATAGGTACAGTATTAGTAGGACCTACA
CCTGTCAACATAATtGGAAGAAATCTGTtGACTCAGATtGGCTGCACTTTAAATTTTCCC
ATCAGTCCTATtGAAACTGTACCAGTAAAATTAAAGCCAGGAATGGATGGCCCAAAGGTT
AAACAATGGCCATTGACAGAAGAAAAAATAAAagCAtTAGTAGAAatTTGTACAGAAatG
GaAAAGgAAGGaAAAATTTCAAAAATTGGGCCTGaAAATCCATACAATACTCCAGTATTT
GCCATAAAGaAAAAAgATGGCACTAAATGGAGAAAATTAGTAGATTTCAGAGAACTTAAT
AAGAGAACTCAAGACTTCTGGGAAGTTCAATTAGGAATACCACACCCAGCAGGGTTAAAG
AAGAAGAAATCAGTAACAGTACTGGATGTGGGTGATGCATATTTTTCAGTTCCCTTAGAT
GAAGACTTCAGAAAGTATACTGCATTTACCATACCCAGTACAAACAATGAAACACCAGGa
ATTAgATATCAGTAcAATGTGCTTCCACAGGGATGGaAgGGatcaCcagctataTtCCAA
AGTAGCATGACAAAAATATTAGAGCCtTTtagaAAagAAAatCcagacatagTtaTctac
cAatacatGgatgaTTtgtatgtaGgatctgacctAgaaatagagCAgCAtagagcAAAa
atagAgaacCtgagaCaacatctGTtgatgTgggggtttACcAcAccAgAcaAaAAAcAt
CagaaAgaacCaccatTcctTtGGaTggGttaTgaActCcatcctgataaAtggacaGTA
CAGCCTATATTGCTGCCAGAAAAAGATAGCTGGACTGTCAATGACATACAGAAGTTA
>Subject5214|2016-01-12
CCTCAAATCACTCTTTGGCAACGACCCCTCGTCACAGTAAAGGTAGGGGGGCAACTAAAG
GAAGCTCTACTAGATACAGGAGCAGATGATACAGTATTAGAAGAAATGaCTTTGCCAGGA
AGATGGAAACCAAAAATGATAGGGGGAATTGGAGGTTTTATCAAAGTAAGACAGTATGAT
CAGaTACATGTAGAAATTTGTGGACATGAGGCTATAGGTACAGTATTAGTAGGACCTACA
CCTGTCAACATAATTGGAAGAAATCTGTTGaCTCAAcTTGGTTGCACTTTAAATtTTCCC
ATTAGTCCTATTGAAACTGTACCAGTAAAATTAAAGCCAGGAATGGATGGCCCAAGAGTC
AAACAATGGCCATTGACAGAAGAAAAAATAAAAGCATTAGTAGAGATTTGTACAGAAATG
GAAAAGGAAGGGAAAATTTCAAAAATTGGGCCTGAAAATCCATATAATACTCCAATATTT
GCTATAAAGAAAAAAGACAGTACAAAATGGAGAAAATTAGTAGATTTCAGAGAACTTAAT
AAGAGAACTCAAGACTTCTGGGAAGTTCAATTAGGAATACCACATCCCGCAGGGTTAAAA
AAGAAAAAATCAGTAACAGTACTAGATGTTGGTGATGCATATTTCTCAGTTCCCTTAGAT
AAAGAATTCAGAAAGTATACTGCATTCACCATACCTAGTATAAACAATGCAACACCAGGG
ATTAGGTATCAGTACAATGTGCTTCCACAGGGATGGAAAGGATCACCAGCAATATTCCAA
AGTAGCATGACAAAAATCTTAGAGCCTTTTAGAAAACAAAATCCAGACATAGTTATCTAT
CAATACATGGATGATTTGTATGTAGGGTCTGACTTAGAAATAGGGCAGCACAGAACAAAA
ATAGAGGAACTGAGACGGCATCTGTTGAAATGGGGGTTTACCACACCAGACAAAAAGCAT
CAGAAAGAACCTCCATTCCTTTGGATGGGTTATGAACTCCATCCTGATAAATGGACAGTA
CAGCCTATAAAGCTGCCAGAAAAAGACAGTTGGACTGTCAATGACATACAAAAGCTA
>Subject460|2006-05-18
CCTCAGATCACTCTTTGGCAACGACCCctCgTcacaATAAGGGTAgGGGGGCAacaAaaG
gAagctctaTtAGATACAGGAGCAGATGATACAGTATTAgAagAcatgaaTttgccaggA
AAatGgAAACCAAAAATGATAGGGGGAATTGGAGGTTTTATCAAAGTGAGACAGTATGAT
CAGATACCCATAGAAATATgTGGACATAAAAcTATAGGTAcAATATTAGTaGGaCCTACA
CCTGTCaACATAATTGGAAGAAATcTGTTGaCTCAGCTTGGTTgCaCTTtAAATTTccCC
atTagtcCtatTgaAActGTACCAGTGAAATTAAAGCCAGGAATGGATGGCCCAAAAGTT
AAACAATGGCCATTGACaGaAGaAAAAATAAAagCATTAGtAGaAATTTGTACAGAAATG
GAAAAGGAAgGAAAAATTTCAAAGATTGGaCCTGAAAATCCATATAATACTCCAATATTT
GCCATAAAGAAAAAAGACAGTACTAAATGGAGAAAATTAGTGGaTTTCAGAGAACTTAAT
AAGAGAACTcAAGACTTCTGGGAAGTTCAATTAGGAATACCACaTCCAGCAGGGTTaAAA
AAGAAAAAATCAGTAACAGTaCTGGATGTGGGTGATGCATATTTTTCgaTtggTTtagaC
caagacTtcagAAAatatactgcaTTtaCcataCcTAGTACAAACAATGAGACACCAGGG
ATTAGATATCAGTACAATGTACTTCCACAGGGATGGAAAGGATCACCAGCGATATTTCAA
AGTAGCATGATAAAAATCTtagagccTTTtagAAAacAAAatCcagacatagTtatctat
cAatacATGGATGATTTGTATGTAGGATCTGACTTAGAAACAGGACAGCATAGAACAAAA
ATAGAGGAACTGAGACAACATCTGTTGAGGTGGGGACTTACCACACCAGACAAAAAACAT
CAGAAAGAACCTCCATTCCTTTGGATGGGTTATGAACTCCATCCTGATAAATGGACAGTA
CAGCCTATAGTGCTGCCAGAAAAGGACAGCTGGACTGTCAATGACATACAGAAGTTA
>Subject460|2004-04-06
CCTCAGATCACTCTTTGGCAACGACCCCTCGTCACAATAAGGGTAGGGGGGCAcCTAAAG
GAAGCTCTATTAGATACAGGAGCAGATGATACAGTATTAGAAGACATGAATTTGCCAGGA
AAATGGAAACCAAAAATGATAGGGGGAATTGGAGGTTTTATCAAAGTGAGACAGTATGAT
CAGATACCCATAGAAATATGTGGACATAAAACTATAGGTACAATATTAGTAGGACCTACA
CCTGTCAACATAATtGGAAGAAATCTGTtGACTCAGCTtGGTTGCACTtTAAATTTCCCC
ATTAGTCCTATtgAAACTGTACCAGTGAAATTAAAGCCAGGAATGGATGGCCCAAAAGTT
AAACAATGGCCATTGACAGAAGAAAAAATAAAAGCATTAGTAGAAATTTGTACAGAAATG
GAAAAGGAAGGAAAAATTTCAAAGATTGGACCTGAAAATCCATATAATACTCCAATATTT
GCCATAAAGAAAAAAGACAGTACTAAATGGAGAAAATTAGTGGATTTCAGAGAACTTAAT
AAGAGAACTCAAGACTTCTGGGAAGTTCAATTAGGAATACCACATCCAGCAGGGTTAAAA
AAGAAAAAATCAGTAACAGTACTGGATGTGGGTGATGCATATTTTTCGATTCCTTTAGAC
CAAGACTTCAGAAAATATACTGCATTTACCATACCTAGTACAAACAATGAGACACCAGGG
ATTAGATATCAGTACAATGTACTTCCACAGGGATGGAAAGGATCACCAGCGATATTTCAA
AGTAGCATGATAAAAATCTTAGAGCCTTTTAGAAAACAAAATCcagacaTAGTtatctaT
CAATACATGGATGATTTGTATGTAGGATCTGACTTAGAAACAGGACAGCATAGAACAAAA
ATAGAGGAACTGAGACAACATCTGTTGAGGTGGGGACTTACCACACCAGACAAAAAACAT
CAGAAAGAACCTCCATTCCTTTGGATGGGTTATGAACTCCATCCTGATAAATGGACAGTA
CAGCCTATAGTGCTGCCAGAAAAGGACAGCTGGACTGTCAATGACATACAGAAGTTA
>Subject419|2007-09-22
CCTCAGATCACTCTTTGGCAACGACCCCTCGTCACAATAAAAGTAGGGGGGCAACTAAAG
GAAGCTCTATTAGATACAGGAGCAGATGATACAGTATTAGAAGAAATAAATTTGCCAGGA
AGATGGAAACCAAAAATGATAGGGGGAATTGGAGGTTTTATtAAAGTAAGACAaTATGAT
CAGATACTCATAGAAATTTGtGGaCATGAAGCTATAGGTACAGTATTAGTAGGACCTACA
CCTGTCAACATAATtGGAAGAAATCTGTtGAcTCAGATtGGtTGCACtTTAAATTTTCCT
ATTAGtCCTATtGAAACTGTACCAGTAAAATTAAAGCCAGGAATGGATGGCCCAAAGGTT
AAACAATGGCCATTGACAGAAGAAAAAATAAaAGCATtagtAgAaatttgtACAGAAATG
GAAAAGGAAGGAAAAATTTCAAGAATTGGGCCTGAAAATCCATACAATACTCCAGTATTT
GCCATAAAGAAAAAGGACAGTACTAAGTGGAGAAAATTAGTAGATTTCAGGGAACTTAAT
AAGAGAACTCAAGACTTCTGGGAAGTTCAATTAGGGATACCACATCCCGCAGGATTAAAA
AAGAAAAAATCAGTGACAGTACTGGATGTGGGTGATGCATATTTTTCGGTTCCCTTAGAt
GAAGAATTCAGGAAGTAtACTGCATTTACCATACCTAGTACAAACAATGAGACACCAGGG
ATTAGATATCAGTATAATGTGCTTCCACAGGGATGGAAAGGATCACCAGCAATATTCCAA
AGtAGCATGACAAAAATCTTAGATCCTTTTAGAAAACAAAATCCAGATATAGTTATCTAT
CAATACATGGATGACTTGTATGTAGGGTCTGACTTAGAAATAGGGCAGCACAGAACAAAA
ATAGAGGAACTGAGAGAACATCTGTTAAAGTGGGGACTTACCACCCCAGACAAAAAACAT
CAGAAAGAACCTCCATTCCTTTGGATGGGTTATGAACTGCATCCTGATAAATGGACAGTA
CAGCCTATAGAGCTGCCAGAAAAAGACAGCTGGACTGTCAATGACATACAGAAGTTA
>Subject3593|2013-03-11
CCTCAGATCACTCTTTGGCAACGACCCCTCGTCACAATAAAAATAGGGGAGCAACTAAAG
GAAGCCCTATTAGATACAGGGGCAGATGATACAGTATTAGAAGACATGGATTTGCCAGGA
AGATGGAAACCAAAAATGATAGGGGGAATTGGAGGTTTTATCAAAGTAAAGCAaTATGAG
CAGATACCCATAGAAATCTGTGGACACAAAACCATAGGTACAGTTTTAGTAGGACCTACA
CCTGTCAATATAATTGGAAGAAATCTCTTGACTCAGCTTGGCTGCACTCTAAATTTTCCC
ATTAGTCCTATTGAAACTGTACCAGTAAAATTAAAGCCAGGaATGGATGGCCCAAAAGTT
AAACAATGGCCACTGACAGAAGAAAAAATAAAAGCATTAGTAGAAATTTGTACAGAAATG
GAAAAGGAaGGAAAAATTTCAAAAATTGGGCCTGAAAACCCATATAATACTCCAGTATTT
GCCATAAAGAAAAAGGACAGTACTAAATGGAGAAAATTaGTAGACTTCAGAGAACTTAAT
AAGAGAACTCAAGACTTTTGGGAAGTTCAATTAGGAATACCACAtCCtGCAGGGTTAAAA
AAGAAAAAATCAGTAACAGTACTaGATGTGGGTGATGCATATTTCTCAGTTCCCTTAGAT
AAAGACTTCAGGAAGTATACTGCATTTACCATACCTAGTACAAACAATGAGACACCGGGG
ATTAGaTATCAGTACAATGTGCTCCCACAGGGATGGAAAGGATCACCAGCAATATTTCAA
AGTAGCATGACAAAAATCTTAGAGCCTTTTAGAAAACAAAATCCAGAAATAGTTATCTAT
CAATACATGGATGATTTGTATGTAGGATCAGAtTTAGAAATAGGACAaCATAGAGCAAAA
ATAGAGGAACTGAGAAATCATCTGTTGAGGTGGGGATTTACCACACCAGACAAAAAACAT
CAGAAAGAACCtCCATTCCTTTGGATGGGTTATGAACTCCACCCTGATAAATGGACAGTA
CAGCCTATCGTGCTGCCAGAAAAAGATAGCTGGACTGTCAATGACATACAGAAGTTA
>Subject35|2010-01-22
CCTCAAATCACTCTTTGGCAACGACCCCTtGTCACAaTAAaGGTAGGaGGGCAAGTAAAG
GAAGCTCTATTAGATACAGGAGCAGATGATACAGTATTAGAAGAAATGAATTTaCCAGGA
AGATGGAAACCAAAAATGATAGGGGGAATTGGAGGTTTTATCAAAGTAAGACAGTATGAT
CAAaTAGtCATAGAAATCTGTGGACATAAAGCTATaGGTACAGTATTAGTAGGACCTACA
CCTaTCAACATAATtGGAAGAAATCTGTtGACTCAaATtGGTTGCACTTTAAATTTTCCC
ATCAGTCCTATTgAAACTGTACCAGTAAAATTAAAGCCAGGAATGGATGGCCCAAAGGTT
AAACAATGGCCATTGACAGAAGAAAAAATAAAAGCATTAGTAGAAATTTGTACAGAAATG
GAAAAGGAAGGAAAaATTTCAAaAATTGGGCCTGaAAATCCATACAATACACCAGTATTT
GCTATAAAGAAAAAAGACAGTACTAAaTGGAGAAAATTAGTAGATTTCAGAGAACTTAAT
AAGAGAACCCAaGACTTCTGGGAAGTTCAATTAGGAATACCACATCCtGCAGGGTTAAAA
AAGAAAAAATCAGTAACAGTACTGGATGTGGGTGATGCATATTTTTCAGTTCCCTTAGAt
AAAGAcTTCAGGAAaTATACAGCATTTACAATACCTAGTACAAACAATGAGACACCAGGG
ATTAGATATCAATACAATGTGCTTCCACAGGGATGGAAAGGATCACCAGCAATATTtCAA
TGTAGCATGACAAAAATCTTAGAGCCTTTTAGAAAACAAAATCCAGACATAGTTATCTAT
CAATACATGGATGATTTGTATGTAGGATCTGACTTAGAAATAGGGCAGCATAGAACAAAA
ATAGAGGAACTGAGACAACATCTGTTGAGGTGGGGATTCACCACACCAGACAAAAAACAT
CAGAAAGAACCTCCATTCCTTTGGATGGGTTATGAACTCCATCCTGACAAATGGACAGTA
CAGCCTATAGTGCTGCCAGAAAAAGACAGCTGGACTGTCAATGAtATACAGAAGTTA
>Subject35|2010-12-04
CcTCAAATCACTCTTTGGCAACGcCCCCTtGTCACAGTAAaGGTAGGaGGGCAaGtAAaG
gAagctCTATTAGATaCAGGAGCAGATGATACAGTaTTaGAAGAAAtgAaTTtaCCAGGA
AGAtGgAAaCCAAAAATGATAGGGGGaaTtGGAGGTTTTATCAAAGTaAGACAGTATGAT
CAAgtagCCATAGAAaTCTGTGGaCATAAAGCTATaGgtaCAGTATTAGTAGGACCTACA
CCTaTCAACATAATTGGAAGAAATCTGTTGACTCAGATTGGTTGCACTTTAAATTTTCCC
ATCAGtCctattgaaactgtaCcAGTAAAATTAAAGCCAGGAATGGATGGCCCAAAaGTt
AAacaaTGGccatTgAcagAAgAaaAAataaAagcattagtAgaaatttgtAcAgaaatg
gAAaaggaaggaAAaatttcaAgaattgggcctgAaaatccAtAcAataCAccagTaTTt
gctatAaagAAAAAAGACAGtACTAAGTGgAGAAAATTAGTAGATTTCAGAGAACTTAAT
AAGAGAaCCCAGGACTTCTGGGAAGTTCAATTAGGAATACCaCATCCtGCaGGgTtAAAA
AagAAAAAAtcaGtAaCaGTacTGGaTGTgGgtgAtGCAtaTTTTTcAGtTCcCTTAGAT
AaAGAATtCAGgaAgTAtACAGCATTtACaATAcCTAGtACAaAcAaTGAGACaCcaGGg
ATtaGATATCaAtACAaTgtgcTTCCACaGGGatGgAAaGgaTCACCaGcAATaTTCCAA
TGtaGCaTGACAAAAATcTtAGAGcCTTTtAGAAAACAAAAtCCAGaCATAGTTaTcTAT
CAAtACAtGGAtGATTtgtatGtAggatctgacttAgAaAtaGggcagcatagAacAAAA
aTAGAGGAACTGAGACAACATCTGTTGAGGTGGGGATTCACCACACCAGACAAAAAACAT
CAGAAagAaCctCcaTtCcTTtGgatGGgTtatgAactCcatCctgACAAATGGACAGTA
CAGCCTATAGTGCTGCcaGAAAAaGACAGCTGGactgtcaatgATAtacAgaagtta
>Subject5|2009-03-02
CCTCAAATCACTCTTTGGCAACGACCCCTTGTCACAATAAAGATAGGGGGGCAACTAAAG
GAAGCTCTATTAGATACAGGAGCAGATGATACAGTAGTAGAAGAGATGGCCTTGCCAGGA
AGATGGAAACCAAAAATGATAGGGGGAATTGGAGGTTTTATCAAAGTAAGACAGTATGAT
CAGGTAGCTGTAGAAATTTGTGGACATAAAGCTATAGGTACAGTATTAGTAGGACCTACA
CCTGTCAACATAATtGGAAGAAATCTGTTGACTCAGcTTGGTTGCACTTTAAATTTTCCC
ATTAGTCCTATtGAAACTGTACCAGTAAAATTAAAGCCAGGAATGGATGGTCCAAAGGTT
AAACAATGGCCATTAACAGAAGAAAAAATAAAAGCATTAGTAGAAATTTGTACAGAAATG
GAAAATGAAGGGAAAATTTCAAAAATTGGGCCTGAAAATCCATACAATACTCCAGTGTTT
GCCATAAAGAAAAAGGACAGTACTAAATGGAGAAAATTAGTAGATTTCAGAGAACTTAAT
AAGAGAACCCAAGACTTCTGGGAAGTTCAATTAGGAATACCACATCCCGCAGGGTTAAAA
AAGAAAAAATCAGTAACAGTACTAGATGTGGGTGATGCATATTTTTCAGTTCCTTTAGAT
AAAGAATTCAGGAAGTATACTGCATTTACCATACCTAGTATAaATaATGAGACACCAGga
gTtaGAtATCAGTACAATGTGCTTcCACAGGGATGGAAAGGGTCACCAGCGATATTcCAa
AGTAGTATGACAAAAATCTTAGAGCCTTTTAGAAAACaAAATcCAGAAATAGTTATCTAT
CAATACATGgATGATTtGTATGTAGGATCTGACTTAgAAATAGGGCaaCATAGAACAAAA
ATAGAGGAACTGAGAGAACATCTGTTGAAGTGGGGGTTTACCACaCCAGATAAAAAACAT
CAGAAAGAACCTCCATTCCTTTGGATGGGTTATGAACTCCATCCTGATAAATGGACAGTA
CAGCCTATAGAGCTGCCAGAAAAAGACAGCTGGACTGTCAATGACATACAAAAGTTA
>Subject3593|2012-06-01
CCTCAGATCACTCTTTGGCAACGACCCCTCGTCACAATAAAAATAGGGGAGCAACTAAAG
GAAGCCCTATTAGATACAGGGGCAGATGATACAGTATTAGAAGACATGGATTTGCCAGGA
AGATGGAAACCAAAAATGATAGGGGGAATTGGAGGTTTTATCAAAGTAAAGCAGTATGAG
CAGATACCCATAGAAATCTGTGGACACAAAACCATAGGTACAGTTTTAGTAGGACCTACA
CCTGTCAATATAATTGGAAGAAATCTCTTGACTCAGCTTGGCTGCACTCTAAATTTTCCC
ATTAGTCCTATTGAAACTGTACCAGTAAAATTAAAGCCAGGAATGGATGGCCCAAAAGTT
AAACAATGGCCACTGACAGAAGAAAAAATAAAAGCATTAGTAGAAATTTGTACAGAAATG
GAAAAGGAAGGAAAAATTTCAAAAATTGGGCCTGAAAACCCATATAATACTCCAGTATTT
GCCATAAAGAAAAAGGACAGTACTAAATGGAGAAAATTAGTAGACTTCAGAGAACTTAAT
AAGAGAACTCAAGACTTTTGGGAAGTTCAATTAGGAATACCACAtCCCGCAGGGTTAAAA
AAGAAAAAATCAGTAACAGTACTaGATGTGGGTGATGCATATTTCTCAGTTCCCTTAGAT
AAAGACTTCAGGAAGTATACTGCATTTACCATACCTAGTACAAACAATGAGACACCGGGG
ATTAGATATCAGTACAATGTGCTCCCACAGGGATGGAAAGGATCACCAGCAATATTTCAA
AGTAGCATGACAAAAATCTTAGAGCCTTTTAGAAAACAAAATCCAGAAATAGTTATCTAT
CAATACATGGATGATTTaTATGTAGGATCAGACTTAGAAATAGGACAGCATAGAGCAAAA
ATAGAGGAACTGAGAAATCATCTGTTGAGGTGGGGATTTACCACACCAGACAAAAAACAT
CAGAAAGAACCtCCATTCCTTTGGATGGGTTATGAACTCCACCCTGATAAATGGACAGTA
CAGCCTATCGTGCTGCCAGAAAAAGATAGCTGGACTGTCAATGACATACAGAAGTTA
>Subject355|2006-01-02
CCTCAGATCACTCTTTGGCAGCGACCCCTCGTCACAGTAAAGATAGGGGGGCAATTAAAG
GAAGCCCTATTAGATACAGGAGCAGATGATACAGTATTAGAAGATCTAAATTTGCCAGGA
AAATGGAAACCAAAAATGATAGGGGGAATTGGAGGTTTTATCAAAGTAAGACAGTATGAT
CAGGTACCCATAGAAATTTGTGGACATAAAGCTATAGGTACAGTATTAGTAGGaCCTACT
CCTGTTAACATAATTGGAAGAAATCTGTtGACTCAGATTGGTTGCACTTTAAATTTTCCC
ATtAGTCCTATtGAAACTGTACCAGTaAGATTAAAGCCAGGAATGGATGGCCCAAAAGTC
AAACAATGGCCATTGACAGCAGAAAAAATAAAAGCATTAGTAGAAATTTGTACAGAAATG
GAAAAGGAAGGAAAAATTTCaAAAATTGGGCCTGAAAATCCATACAATACTCCAATATTT
GCCATAAAGAAAAAGGACAGTACTAAATGGAGAAAATTGGTAGATTTCAGAGAACTTAAT
AAAAAGACTCAAGATTTCTGGGAGGTTCAATTGGGGATACCACATCCCGCAGGGTTAAAA
AAGAAAAAATCAGTAACAGTACTAGATGTGGGAGATGCATATTTTTCAGTTCCCTTGTAt
GAAGACTTCAGGAAGTATACTGCATTTACCATACCTAGTaCAaaCaAtGAGAcAccaggG
ATTAgATATcAGTACAATGTGCTTCCGCAGGGATGGAAAGGATCACCAGCAATATTCCAA
AGTAGCATGACAAGAATCTTAGAGCCTTTTAGAAAACAAAATCCAGACCTAGTTATCTAT
CAATACATGGATGATTTGTATGTAGGATCTGACTTAGAAATAGGACAGCATAGAACAAAA
GTAGAGGAACTGAGACAACATCTGATGAAGTGGGGATTCACCACACCAGACAAAAAACAT
CAGAAAGAACCTCCATTCCTTTGGATGGGGTATGAACTCCATCCTGATAAATGGACAGTA
CAGCCTATAGTGCTGCCAGAAAAAGACAGCTGGACTGTCAATGACATACAGAAGTTA
>Subject38|2010-01-18
CCTCAGATCACTcTTTGGCAACGGCCCCTCGTCACAATAAAAATAGGGGGGCAACTAAAG
GAAGCTCTATTAGATACAGGAGCAGATGATACAGTATTAGAAGAAATGAATTTGCCAGGA
AGATGGAAaCCAAAAATGATAGGGGGAATTGGAGGTTTTATCAAAGTAAGACAGTATGAT
CAGGTACCcaTAGAAATcTGTGGAcATAAGGCTATAGGtACAGTATTAGTAGGACCTACC
CCTGTCAACATAATtGGAAGAAATCTGTtGACTCAGATtGGTTGTACTTTAAATTTTCCC
ATtAGTCCTATTgAAACTGTACCAGTAAAAtTAAAGCCAGGAATGGATGGCCCAAAAGTT
AAACAATGGCCATTGACAGAAGAAAAAATAAAaGCATTAGTAGAAATtTGTACAGAAATG
GAAAAGGAAGGAAAAATTTCAAGAATTGGGCCTGAAAATCCATATAATACTCCAGTATTT
GCCATAAAGAAAAAGGAtAGTACTAAATGGAGAAAATTaGTAGATTTCAGAGAACTTAAT
AAGAGAACTCAAGAtTTCTGGGAGGTTCAATTAGGAATACCACATCCCGCAGGGTTAAAA
CAGAAAAAATCAGTAACAGTACTAGATGTGGGTGATGCATATTTTTCAGTTCCCTTAGAT
AAAGAATTtAGGAAGTATACTGCATTTACCATACCTAGTATAAACAATGAGACACCAGGG
ATTAGATAtCAGTAtAATGTGCTGCCACAGGGATGGAAAGGATCACCAGCAATATTCCAA
AGCAGCATGACAAAAATCTTAGATCCTTTTAgAAAACAAAATCCAGACATAGTTATCTAT
CAATACATGGATGATTTaTATGTaGGATCTGATTTAGAAATAGGGCAGCATAGAGCAAAA
GTAGAGGAACTGAGACAACATCTGTTGAGGTGGGGATTTACCACACCAGACAAAAAACAT
CAGAAAGAACCTCCATTCCTTTGGATGGGTTATGAACTCCATCCTGATAAATGGACAGTA
CAGCCTATAGAGCTACCAGAAAAAGACAGCTGGACTGTCAATGACATACAGAAGTTA
>Subject38|2010-11-30
CCTCAGATCACTCTTTGGCAACGGCCCCTCGTCACAaTAAAAATAGGGGGGCAACTAAAG
GAAGCTCTATTAGATACAGGAGCAGATGATACAGTATTAGAAGAAATGAATTTGCCAGGA
AGATGGAAACCAAAAATGATAGGGGGAATTGGAGGTTTTATCAAAGTAAGACAGTATGAT
CAGGTACtCATAGAAATCTGTGGAAATAAGGCTATAGGTACAGTATTAGTAGGACCTACC
CCTGTCAACATAATTGGAAGAAATCTGTTGACTCAGATTGGTTGTACTTTAAATTTTCCC
ATTAGTCCTATTGAAACTGTACCAGTAAAATTAAAGCCAGGAATGGATGGCCCAAAAGTT
AAACAATGGCCATTGACAGAAGAAAAAATAAAAGCATTAGTAGAAATCTGTACAGAAATG
GAAAAGGAAGGAAAAATTTCAAGAATTGGaCCTGAAAATCCATATAATACTCCAGTATTT
GCCATAAAGAAAAAGGACAGTACTAAATGGAGAAAATTaGTAGATTTCAGAGAACTaAAT
AAGAGAACTCAAGAtTTCTGGGAGGTTCAATTAGGAATACCACATCCCGCAGGGTTAAAA
CAGAAAAAATCAGTAACAGTACTAGATGTGGGTGATGCATATTTTTCAGTTCCCTTAGAT
AAAGAATTCAGGAAGTATACTGCATTTACCATACCTAGTATAAACAATGAGACACCAGGa
ATTAGATATCAGTAtAATGTGCTGCCACAGGGATGGAAAGGATCACCAGCAATATTCCAA
AGCAGCATGACAAAAATCTTAGATCCTTTTAGAAAACAAAATCCAGACATAGTTATCTAT
CAATACATGGATGATTTGTATGTGGGATCTGATTTAGAAATAGGGCAGCATAGAGCAAAA
GTAGAGGAACTGAGACAACATCTGTTGAGGTGGGGATTTACCACACCAGACAAAAAACAT
CAGAAAGAACCTCCATTCCTTTGGATGGGTTATGAACTCCATCCTGATAAATGGACAGTA
CAGCCTATAGAGCTACCAGAAAAaGACAGCTGGACTGTCAATGACATACAGAAGTTA
>Subject4|2009-03-06
CCTCAGaTCACTCTTTGGCAACGACCCCTCGTCACAATAAAAaTAGGGGGGCAACTAAAG
GAAGCTCTATTAGATACAGGAGCAGATGATACAGTATTAGAAGAAATGAATTTACcaGgA
agatGgAAaCCAAAAatgataGGGGgAaTtGgaGGTTTTATCAAAGTAAGACAGTATGAT
CAGATACGCATAGAAATCTGTGGACATGAAGCTATAGGTACAGTATTAGTAGGACCTACA
CCTGTCAACATAATTGGAAGAAATCTGTtGACTCAGATTGGTTGCACTTTAAATTTTCCT
aTtagtccTattgAaacTgtaccagtAAaattAaagccaggAatGgatGgCCCAAAGGTT
AAACAATGGCCATTGACAGAAGAAAAAATaAAagCATTAGTAGAAATTTGTACAGAAATG
GAAAAGGaAGGgAAAATTTCAAGAATTGGGCCTGAAAATCCATACAATACTCCAGTATTT
GCCATAAAGAAAAAGGACAGTACTAAGTGGAGAAAATTAGTAGATTTCAGGGAACTTAAT
AAGAGAACTCAAGACTTCTGGGAAGTTCAATTAGGGATACCGCATCCCGCAGGATTAAAA
AAGAAAAAATCAGTGACAGTACTGGATGTGGGTGATGCATATTTTTCAGTTCCCTTAGAT
GAAGAATTCAGGAAGTATACTGCATTTACCATACCTAGTATAAACAATGAGACACCAGGG
ATTAGATATCAGTATAATGTGCTTCCACAGGGATGGAAAGGATCACCAGCAATATTCCAA
AGTAGCATGACAAAAATCTTAGATCCTTTTAGAAAACAAAATCCAGATATAGTTATCTAT
CAATACATGGATGACTTGTATGTAGGGTCTGACTTAGAAATAGGGCAGCACAGAACAAAA
ATAGAGGAACTGAGAGAACATCTGTTAAAGTGGGGACTTACCACCCCAGACAAAAAGCAT
CAaAAAGAACCTCCATTCCTTTGGATGGGTTATGAACTGCATCCTGATAAATGGACAGTA
CAGCCTATAGTGCTGCCAGAAAAGGACAGCTGGACTGTCAATGACATACAGAAGTTA
>Subject4|2010-02-11
CCTCAGATCACTCTTTGGCAACGACCCCTCGTcAcAATAAAAaTAGGGGGGCAaCtaAAG
GAAGCTCTATTAGATACAGGAGCAGATGATACAGTATTAGAAGAAATGAATTTACCAGGA
AGATGGAAACCAAAAATGATAGGGGGAATTGGAGGTTTTATCAAAGTAAGACAGTATGAT
CAGATACGCaTAGAAATCTGTGGACATGAAGCTATAGGTACAGTATTAGTAGGACCTACA
CCTGTCAACATAATTGGAAGAAATCTGTTGACTCAGATTGGTTGCACTTTAAATTTTCCT
ATtAGTCCTATtGAAACTGTACCAGTAAAATTAAAGCCAGGAATGGATGGCCCAAAGGTT
AAACAATGGCCATTGACAGAAGAAAAAATaaAAGCATTaGTAGAAATTTGTACAGAAATG
GAAAAGGAAGGGAAAATTTCAAGAATTGGGCCTGAAAATCCATACAATACTCCAGTATTT
GCCATAAAGAAAAAGGACAGTACTAAGTGGAGAAAATTAGTAGATTTCAGGGAACTTAAT
AAGAGAACTCAAGACTTCTGGGAAGTTCAATTAGGGATACCGCATCCCGCAGGATTAAAA
AAGAAAAAATCAGTGACAGTACTGGATGTGGGTGATGCATATTTTTCAGTTCCCTTAGAT
GAAGAATTCAGGAAGTATACTGCATTTACCATACCTAGTATAAACAATGAGACACCAGGG
ATTAGATATCAGTATAATGTGCTTCCACAGGGATGGAAAGGATCACCAGCAATATTCCAA
AGTAGCATGACAAAAATCTTAGATCCTTTTAGAAAACAAAATCCAGATATAGTTATCTAT
CAATACATGGATGACTTGTATGTAGGGTCTGACTTAGAAATAGGGCAGCACAGAACAAAA
ATAGAGGAACTGAGAGAACATCTGTTAAAGTGGGGACTTACCACCCCAGACAAAAAGCAT
CAaAAAGAACCTCCATTCCTTTGGATGGGTTATGAACTGCATCCTGATAAATGGACAGTA
CAGCCTATAGTGCTGCCAGAAAAGGACAGCTGGACTGTCAATGACATACAGAAGTTA
>Subject419|2006-09-04
CCTCAGATCACTCTTTGGCAACGacCCCTCGTCACAATAAAAGTAGGGGGGCAACTAAAG
GAAGCTCTATTAGATACAGGAGCAgaTgaTaCAGTATTAGAAGAAATAAATTTGCCAGGA
AGATGGAAACCAAAAATGATAGGGGGAATTGGAGGTTTTATCAAAgtaagACAGTATGAT
CAGATACTCATAGAAATTTGTGGACATGAAGCTATAGGTACAGTATTAGTAGGACCTACA
CCTGTCAACATAATtGGAAGAAATCTGTtGACTCAGATtGGTTGCACtTTAAATTTTCCT
ATtAGTCCTATtGAAACTGTACCAGTAAAATTAAAGCCAGGAATGGATGGCCCAAAGGTT
AAACAATGGCCATTGACAGAAGAAAAAATAAAAGCATTAGTAGAAATTTGTACAGAAATG
GAAAAGGAAGGAAAAATTTCAAGAATTGGGCCTGAAAATCCATACAATACTCCAGTATTT
GCCATAAAGAAAAAGGACAGTACTAAGTGGAGAAAATTAGTAGATTTCAGGGAACTTAAT
AAGAgaacTcAAGACTTCTGGGAAGTTcaaTTAGGGATACCACATCCCGCAGGATTAAAA
AAGAAAAAATCAGTGACAGTACTGGATGTGGGTGATGCATATTTTTCGGTTCCCTTAGAT
GAAGAATTCAGGAAGTATACTGCATTTACCATACCTAGTAtAAACAATGAGACACCAGGG
ATTAGATATCAGTATAATGTGCTTCCACAGGGATGGAAAGGATCACCAGCAATATTCCAA
AGTAGCATGACAAAAATCTTAGATCCTTTTAGAAAACAAAATCCAGATATAGTTATCTAT
CAATaCATGGATGACTTGTATGTAGGGtCTGACTTAGAAATAGGGCAGCACAGAACAAAA
ATAGAGGAACTGAGAGAACATCTGTTAAAGtGGGGACTtaccacccCAgacaAAAAACAT
CAGAAAGAACCTCCATTCCTTTGGATGGGTTATGAActgcAtCcTGATAAATGGACAGTA
CAGCCTATAGTGCTGCCAgAAAAAGACAGCTGGACTGTCAATGACATACAGAAGTTA
>Subject355|2007-05-05
CCTCAGATCACTCTTTGGCAGCGACCCCTCGTCACAGTAAaGATAGGGGGGCAATTAAAG
GAAGCCCTATTAGATACAGGAGCAGATGATACAGTATTAGAAGATCTAAATTTGCCAGGA
AAATGGAAACCAAAAATGATAGGGGGAATTGGAGGTTTTATCAAAGTAAGACAGTATGAT
CAGGTACCCATAGAAATTTGTGGACATAAAGCTATAGGTACAGTATTAGTAgGACCTACT
CCTGTTAACATAATtGGAAGAAATCTGTtGACTCAGATtGGTTGCACTTTAAATTTTCCC
ATTAGtCCTATtGAAACTGTACCAGTaAGATTAAAGCCAGGAATGGATGGCCCAAAAGTC
AAACAATGGCCATTGACAGCAGAAAAAATAAAAGCATTAGTAGAAATTTGTACAGAAATG
GAAAAGGAAGGAAAAATTTCAAAAATTGGGCCTGAAAATCCATACAATACTCCAATATTT
GCCATAAAGAAAAAGGACaGTACTAAATGGAGAAAATTGGTAGATTTCAGAGAACTTAAT
AAAAAGACTCAAGATTTCTGGGAGGTTCAATTGGGGATACCACATCCCGCAGGGTTAAAA
AAGAAAAaATCAGTAACAGTACTAGATGTGGGAGATGCATATTTTTCAGTTCCCTTGTAt
GAAGACTTCAGGAAaTATACTGCATTTACCATACCTAGTACAAACAATGAGACACCAGGG
ATTAGATATCAGTACAATGTGCTTCCgCAGGGATGGAAAGGATCACCAGCAATATTCCAA
AGTAGCATGACAAGaATCTTAGAgCCTTTTAGAAAACAAAAtCCAGACcTAGTTATCTAT
CAATACATGGATGATTTGTATGTAGGATCTGACTTAGAAATAGGACAGCATAGAACAAAA
GTAGAGGAACTGAGACAACATCTGATGAAGTGGGGATTCACCACACCAGACAAAAAACAT
CAGAAAGAACCTCCATTCCTTTGGATGGGGTAtGAACTCCATCCTGATAAATGGACAGTA
CAGCCTATAaTGCTGCCAGAcAAAGACAGCTGGACTGTCAATGACATACAGAAGTTA
>Subject42|2011-01-20
CCTCAGATCACTCTTTGgCAACGACCCCTCGTCACAGTAAAGATAGGGGGGCAactAAaG
GAAGCTCtaTtAGAtACAGGAGCAGATGATACAGTATTAGAAGAAATGGATTTGCCAGGA
AGATGGAAACCAAAAATGATAGGGGGAATTGGAGGTTTTATTAAAGTAAGACAGTATGAT
CAGATACCCATAGAAATCTGTGGaCATAAAGCCATAGGTACAGTATTAATAGGACCTACA
CCTGTCAACATAATtGGAAGAAATCTGTTGACTCAGATtGGTTGTACTTTAAATTTTCCC
ATTAgTCCtATtGaAACTGTACCAGTAAAATTAAAGCCAGGAATGGATGGCCCAAAAGTT
AAACAATGGCCATTGACAGAAGAAAAAATAAAAGCACTAATAGagAtTTGTACAGAAATG
GAAAAGGAGGGAAAAATTTCAAAAATTGGGCCTGAAAaTCCATACAATACTCCAGTATTT
GCTATAAAGaAAAAAGACAGTACTAAGtGgagAAAaTtAGTAGATTTCAGAGAACTTAAT
AAGAGAACTCAAGATTTcTGGGaAGTTCAATTAGGAATACCACATCCAgCAGGGTTaAAA
AAGAAGAAATCAGTAACAGTACTGGATGTGGGTGATGCaTATTTTTCCGTTCCCTTATAt
GAAGAATTCAGGAAGTATACTGCATTTACCATACCTAGTACAAACAATGAGACACCTGGG
ATTAGATATCAGTACAATGTGCTTCCACAGGGATGGAAAGGATCACCAGCAATATTCCAA
AGTAGCATGACAAAAATTTTAGAGCCTTTTAGAAAACAAAATCCAGAAATGGTTATCTAT
CAATACATGGATGATTTGTATGTAGGATCTGACTTAGAAATAGGGCAGCATAGAACAAAA
ATAGAGGAACTGAGACAGCACCTGTTGAAGTGGGGATTTACCACTCCAGACAAAAAGCAT
CAGAAAGAACCTCCCTTCCTTTGGATGGGTTATGAACTCCATCCTGATAAATGGACAGTA
CAGCCTATAGTACTGCCAGATAAGGACAGCTGGACTGTTAATGACATACAGAAGTTA
>Subject4111|2015-02-04
CCTCAaATCACTCTTTGGCAACGGCCCATCGTCACAATAAAGATAGGGGGGCAACTAAAG
GAAGCTCTATTAGATACAGGAGCAGATGATACAGTATTAGAAGACATaAaTTTGCCAGGA
AGATGGAAACCAAAAATGATAGGAGGAATTGGAGGTTTTATtAAAGTAAGACAGTATGAT
CAAATACCtATAGAAATtTGTGGACATAAAGCTATAGGTACAGTaTTAATAGGACCTACA
CCTGTTAACATAATTGGAAGAAATCTGTTGACTCAGCTTGGTTGCACTTTAAATTTTCCC
ATTAGTCCTATTGAAACTGTACCAGTAAAATTAAAGCCAGGAATGGATGGCCCAAAAGTT
AAACAATGGCCATTGACAGAAGAGAAAATAAAAGCATTACTAGAaATCTGTGCAGAAATG
GAAAAGGAAGGAAAAATTTCAAAAATTGGGCCTGAAAATGCATATAATACTCCAATATTT
GCCATAAAGAAAAAAGACAGTACTAAATGGAGAAAAtTAGTAGATTTCAGAGAACTTAAT
AAGAGAACTCAAGACTTCTGGGAAGTTCAATTAGGAATACCACATCCCGCAGGGCTAAAA
AAGAAAAAATCAGTAACAGTACTGGATGTGGGTGATGCATATTTTTCAATtCCATTAGAT
AAAGAATTTAGaAAATATACTGCATTCACCATACCTTGTACAAACAATGAGAGACCAGGG
ATTAGaTATCAGTACAATGTGCTTCCACAGGGATGGAAAGGATCACCAGCAATATTCCAA
AGCAGCATGACAAAAATTTTAGAGCCTTTTAGAaAACAAAATCCAGACATAGTTATTTAT
CAATACATGGATGAtTTGTATGTAGGATCTGACTTAGAAATAGGACAGCATAGAACAAAA
ATAGAGGAGTTGAGaaaTCATCTGTTGAAATGGGGaTTAACCACACCAGATAAAAAaCAT
CAaAAAGAACCtCCATTCCTTTGGATGGGTTATGAACTtCATCCTGATAAATGGACAGTA
CAGCCTATAGAGCTGCCAGAAAAGGAaATCTGGACTGTCAATGACATACAGAAGTTA
>Subject42|2010-02-04
CCTCAGATCACTCTTTGGCAACGACCCCTCGTCACAGTAAAGATAGGGGGGCAACTAAAG
GAAGCTCTATTAGATACAGGAGCAGATGATACAGTATTAGAAGAAATGGATTTGCCAGGA
AGATGGAAACCAAAAATGATAGGGGGAATTGGAGGTTTTATTAAAGTAAGACAGTATGAT
CAGATACCCATAGAAATCTGTGGACATAAAGCCATAGGTACAGTATTAATAGGACCTACA
CCTGTCAACATAATtGGAAGAAATCTGTTGACTCAGATtGGTTGTACTTtAAATTTTCCC
ATtAGTCCTATtGAAACTGTACCAGTAAAATTAAAGCCAGGAATGGATGGCCCAAAAGTT
AAACAATGGCCATTGACAGAAGAAAAAATaAAAGCACTAATAGAGATTTGTACAGAAATG
GAAAAaGAgggAAAAATTTCAAAAATTGGGCCTGAAAATCCATACAATACTCCAGTaTTT
GCTATAAAGAAAAAAGACAGTACTAAGTGGAGAAAATTAGTAGATTTCAGAGAACTTAAT
AAGAGAACTCAAGATTTCTGGGAAGTTCAATTAGGAATACCACATCCAGCAGGGTTAAAA
AAGAAGAAATCAGTAACAGTACTGGATGTGGGTGATGCaTATTTTTCCGTTCCCTTATAt
GAAGAATTCAGGAAGTATACTGCATTTACCATACCTAGTACAAACAATGAGACACCTGGG
ATTAgATATCAGTACAATGTGCTTCCACAGGGATGGAAAGGATCACCAGCAATATTCCAA
AGTAGCATGACAAAAATTTTagAGCCTTTTAgAAAACAAAATCCAGAAATGGTTATCTAT
CAATACATGGATGATTTGTATGTAGGATCTGACTTAgAAATAGGGCAGCATAGAACAAAA
ATAGAGGAACTGAGACAGCACCTGTTGAAGTGGGGATTTACCACTCCAGACAAAAAGCAT
CAGAAAGAACCTCCCTTCCTTTGGATGGGTTATGAACTCCATCCTGATAAATGGACAGTA
CAGCCTATAGTACTGCCAGATAAGGACAGCTGGACTGTTAATGACATACAGAAGTTA
>Subject4169|2016-03-16
CCTCAaATCACTCTTTGGCAGCGACCCCTCGTCACAATAAAGATAGGGGGGCAAACGAAG
GAAGCTCTATTAGATACAGGAGCAGATGATACAGTATTAGAAGAAATGAATTTACCAGGT
AGATGGAAACCAAAAATGATAGGGGGAATTGGAGGTTTTATCAAAGTAAGACAGTATGAT
CAGATATCCATAGAAATTTGCGGACATAAAGtTATAGGTACAGTATTAGTAGGACCTACA
CCTGTCAATATAATTGGAAGAAATTTGTTGACTCAaCTTGGTTGCACTTTAAATTTTCCC
ATTAGTCCTATTGAAACTGTACCAGTAAAATTAAAGCCAGGAATGGATGGCCCAAGAGTT
AAACAATGGCCATTGACAGAAGAAAAAATAAAAGCATTAGTAGAGATTTGTACAGAAATG
GAAAAGGAAGGAAAAATTTCAAAAATTGGGCCTGAAAATCCATACAATACTCCAGTATTT
GCTATAAAGAAAAAAGACAGTACTAAGTGGAGAAAATTAGTAGATTTTAGAGAACTTAAT
AAGAGAACTCAAGACTTTTGGGAAGTTCAATTGGGAATACCaCATCCAGCAGGGCTAAAA
AAGAACAAATCAGTAACAGTACTGGATGTGGGTGATGCATATTTTTCAGTTCCttTAGAT
AAAGAATTCAGAAAGTATACTGCATTTACCATACCCAGTACGAACAATGAGACGCCAGGG
ATTAGATATATATAtAATGTGCTCCCACAGGGATGGAAAGGATCACCAGCAATATTCCAA
GCTAGtATGACAAAAATCTTAGAGCCTTTTAGAAAACAAAACCCAGACATAATTATCTAT
CAATACATGGATGATTTGTATGTAGGATCTGACTTAGAAATAGAGCAGCATAGGaCAAAA
ATAGAGGAACTGAGACAACATCTGTTAAAGTGGGGGTTTACCACACCAGATAAAAAACAC
CAGAAAGAACCTCCATTTCTTTGGATGGGTTATGAACTCCATCCTGATAAATGGACAGTG
CAGCCTATAAAGCTACCAGAAAAAGACAGCTGGACTGTCAATGACATACAGAAGTTA
>Subject4233|2013-07-19
CCTcAGATcACTCTTTGGCAACgACCCcTAGtCGAAATAAAGGTAGGGGGGCAACTAAAG
GAAGCTCTATTAGATACAGGAGCAGATGAtACAGTATTAGAAGAAATGAATTTGCcAGGG
AGGTGGAAACCAAAAATGATAGGGGGAAtTGGaGgtTTTATTAAAGTAAGACAGTaTGAT
CAGGTATcCATAGAAATCTGtGGACATAAAGCTATaGgTACAGTGttAAtAGGACCTACA
cCtATcAACAtAaTTGGaAGAaATATGTTGACtAAgATTGGTTGCaCTTTAAATTTTCCC
ATTAGTCcTATTGAAACTGTACCAgTAAAATTAAAGCCAGGAATGGACGGCCCGAAAGTT
AAACAATGGCCATTGACAGAAGAAAAAATAaATGCATTAATGGAAATTTGTACAGAAATG
GAAAAGGAAGGGAAAATTTCAAAAATTGGGCCTGAAAATCCATACAATACTCCAGTATTT
GCCATAAAGAAAAAAGACGGTACTAAGTGGAGAAAATTAGTAGATTTCAGAGAACTTAAT
AAGAGAACTCAAGACTTTTGGGAGGTGCAATTAGGAATACCACATCCTGCAGGGTTAAAA
AAGAAAAAATCAGTAACAGTACTTGATGTGGGTGATGCATACTTTTCAGTTCCCTTAGAT
AAAGACTTCAGGAAGTACACTGCGTTTACCATACCtAGTACAAACAATGAgACACCAGGG
ATTAGATATCAATACAATGTGCTTCCACAGGGATGGAAAGGATCACCAGCAATATTCCAA
AGTAGCATGACAAAAATCTTAGAGCCTTTTAGAAAACAAAATTCAGACATAGTTATCTAT
CAATACATGGATGATTTGTATGTAGGATCtGACTTAGAAATAGGACAGCATAGAGCAAAA
ATAGAGGAACTGAGAAAACATTTGTTGAAGTGGGGATTTACCACACCAGATAAAAAACAT
CAGAAAGAACCTCCATTCCTTTGGATGGGTTATGAGCTCCATCCTGATAAATGGACAGTA
CAGCCtATAGAGCTGCCAgAAAAAGACAGCTGGACTGTCAATGACATACAGAAGTTA
>Subject4169|2013-05-17
CCTCAGATCACTCTTTGGCAGCGACCCCTCGTCGCAATAAAGATAGGGGGGCAAACGAAG
GAAGCTCTATTAGATACAGGAGCAGATGATACAGTATTAGAAGAAATGAATTTACCAGGT
AGATGGAAACCAAAAATGATAGGGGGAATTGGAGGTTTTATCAAAGTAAGACAGTATGAT
CAGATACCCATAGAAATTTGCGGACATAAAGCTATAGGTACAGTATTAGTAGGACCTACA
CCTGTCAATATAATTGGAAGAAATTTGTTGACTCAGCTTGGTTGCACTTTAAATTTTCCC
ATTAGTCCTATTGAAACTGTACCAGTAAAATTAAAGCCAGGAATGGATGGCCCAAGAGTT
AAACAATGGCCATTGACAGAAGAAAAAATAAAAGCATTAGTAGAGATTTGTACAGAAATG
GAAAAGGAAGGAAAAATTTCAAAAATTGGGCCTGAAAATCCATACAATACTCCAGTATTT
GCTATAAAGAAAAAAGACAGTACTAAGTGGAGAAAATTAGTAGATTTTAGAGAACTTAAT
AAGAGAACTCAAGACTTTTGGGAAGTTCAATTGGGAATACCACATCCAGCAGGGCTAAAA
AAGAACAAATCAGTAACAGTACTGGATGTGGGTGATGCATATTTTTCAGTTCCCTTAGAT
AAAGAATTCAGAAAGTATACTGCATTTACCATACCCAGTACGAACAATGAGACGCCAGGG
ATTAGATATATATACAATGTGCTCCCACAGGGATGGAAAGGATCACCAGCAATATTCCAA
GCTAGCATGACAAAAATCTTAGAGCCTTTTAGAAAACAAAACCCAGACATAGTTATCTAT
CAATACATGGATGATTTGTATGTAGGATCTGACTTAGAAATAGAGCAGCATAGGACAAAA
ATAGAGGAACTGAGACAACATCTGTTAAAaTGGGGGTTTACCACACCAGATAAAAAACAC
CAGAAAGAACCTCCATTTCTTTGGATGGGTTATGAACTCCATCCTGATAAATGGACAGTG
CAGCCTATAAAGCTACCAGAAAAAGACAGCTGGACTGTCAATGACATACAGAAGTTA
>Subject4111|2013-04-16
CCTCAaATCACTCTTTGGCAACGGCCCATCGTCACAATAAAGATAGGGGGGCAACTAAAG
GAAGCTCTATTAGATACAGGAGCAGATGATACAGTATTAGAAGACATaAaTTTGCCAGGA
AGATGGAAACCAAAAATGATAGGAGGAATTGGAGGTTTTATtAAAGTAAGACAGTATGAT
CAAATACCCATAGAAATCTGTGGACATAAAGCTATAGGTACAGTATTAATAGGACCTACA
CCTGTTAACATAATTGGAAGAAATCTGTTGACTCAGCTTGGTTGCACTTTAAATTTTCCC
ATTAGTCCTATTGAAACTGTACCAGTAAAATTAAAGCCAGGAATGGATGGCCCAAAAGTT
AAACAATGGCCATTGACAGAAGAGAAAATAAAAGCATTACTAGAaATCTGTaCAGAAATG
GAAAAGGAAGGAAAAATTTCAAAAATTGGGCCTGAAAATGCATATAATACTCCAATATTT
GCCATAAAGAAAAAAGACAGTACTAAATGGAGAAAATTAGTAGATTTCAGAGAACTTAAT
AAGAGAACTCAAGACTTCTGGGAAGTTCAATTAGGAATACCACATCCCGCAGGGCTAAAA
AAGAAAAAATCAGTAACAGTACTGGATGTGGGTGATGCATATTTTTCAATtCCATTAGAT
AAAGAATTTAGaAAATATACTGCATTCACCATACCTTGTACAAACAATGAGAGACCAGGG
ATTAGATATCAGTACAATGTGCTTCCACAGGGATGGAAAGGATCACCAGCAATATTCCAA
AGCAGCATGACAAAAATTTTAGAGCCTTTTAGAaAACAAAATCCAGACATAGTTATTTAT
CAATACATGGATGATTTGTATGTAGGATCTGACTTAGAAATAGGACAGCATAGAACAAAA
ATAGAGGAGTTGAGGAaTCATCTGTTGAAATGGGGATTAACCACACCAGATAAAAAACAT
CAaAAAGAACCTCCATTCCTTTGGATGGGTTATGAACTtCATCCTGATAAATGGACAGTA
CAGCCTATAGAGCTGCCAGAAAAGGAAATCTGGACTGTCAATGACATACAGAAGTTA
>Subject41|2012-04-02
CCTCAGaTCACTCTTTGGCAACGACCCTTAGTCACAATAAAGATAGGAGGGCAACTAAGG
GAAGCTCTATTAGATACAGGAGCAGATGATACAGTAGTAGAAGACATGAaTTTGCCTGGA
AAATGGAAACCAAAAATGATAGGGGGAATTGGAGGTTTTATCAAAGTAAAACAGTATGAT
CAGGTAtCCATAGAAATCTGTGGACATAAAGTAGTAGGTACAGTATTAGTAGGACCTACA
CCTGTCAACATAATTGGAAGAAATCTGTtGAcTCAGcTtGGTTGCAcTTTAAaTTTTCCC
ATTAGtCctaTtGaAActGTACCAGTAAAATTAAAGCCAGGCATGGATGGCCCAAAAGTT
AAACAATGGCCATTGACAGAAGAAAAAATAAAagCATTAGTAGAAATTTGTACAGAAATG
GaAAAGgAAGGGAAAATTTCAAAAATTGGGCCTGAAAATCCATACAATACTCCAATATTT
GCTATAAAGaAAAAAgACAGTACTAAATGGAGAAAATTAGTAGATTTCAGagAACTTAAT
AAGAGAACTCAAGACTTCTGGGAAGTTCAATTAGGAATACCACATCCCGCAGGGTTGAAA
AAGAAAAAGTCAGTAACAGTACTAGATGTGGGTGATGCATACTTTTCAGTTCCCTTAGAC
AAAGAGTTCAGAAAGTATACTGCATTTACTATACCTAGTATAAACAATGAGACACCaGGG
ATTAGATATCAATACAAtGTGCTTCCACAGGGATGGaAAGGATCACCAGCAATATTCCAA
AGTAGCATGACAAAAATCTTGGagCCTTTTAGAAAACAAAATCCAGAAATAGTTATCTAT
CAATACATGGATGATTTGTATGTAGGATCTGACTTAGAAATAGaacagcatagAacAAAA
atagaGgAactGAGACAACATTTGTTGCAgTGGGGaTTGACCACACCAGACAAAAAACAT
CAGAAAGAACCTCCATTCCTTTGGATGGGTTATGAACTCCATCCTGACAAATGGACAGTA
CAACCTATAGAGCTGCCAGAAAAAGATAGCTGGACTGTCAATGACATACAGAAGTTA
>Subject39|2010-12-22
CCTCAAATCACTCTTTGGCAACGaCCCCTCGTCaCAATAAAAGTAGAGGGGCAACTAAAG
GAAGCTCTATTAGATACAGGAGCAGATGATACAGTACTAGAAGAAATGAaTTTAtCAGGA
AGATGGAAACCAAAAATGATAGGGGGAATTGGAGGTTTTATCAAAGTAAGACAGTATGAT
CAGATACGCATAGAAATCTGTGGACATGAAGCTATAGGTACAGTATTAGTAGGACCTACA
CCTGTCAACATAATtGGAAGAAATCTGTtGACTCAGATtGGTTGCACTTTAAATTTTCCT
ATTAgTCCTATtGAAACTGTACCAGTAAAATTAAAGCCAGGAATGGATGGCCCAAAAGTT
AAACAATGGCCATTGACAGAAGAAAAAATAAAAGCATtagTAgaaaTTTGtACAGAAATG
GAAAAGGAAGGGAAAATTTCAAGAATTGGGCCTGAAAACCCATACAATACTCCAGTATTT
GCCATAAAGAAAAAGGACAGTACTAAGTGGAGAAAATTAGTAGATTTCAGGGAaCTTAAT
AAGAGAACTCAAGACTTCTGGGAAGTTCAATTAGGGATACCGCATCCCGCAGGATTAAAA
AAGAAAAAATCAGTGACAGTACTGGATGTGGGTGATGCATATTTCTCAGTTCCCTTAGAT
GAAAATTTCAGGAAGTATACTGCATTTACCATACCTAGTATAAACAATGAGACACCAGGG
ATTAGATATCAGTATAATGTGCTTCCACAGGGATGGAAAGGATCACCAGCAATATTCCAA
AGTAGCATGACGAAAATCTTAGATCCCTTTAGAAAACAAAATCCaGATATAGTTATCTAT
CAATACATGGATGACTTGTATGTAGGGTCTGACTTAGAAATAGGGCAGCACAGAACAAAA
ATAGAGGAACTGAGAGAACATCTGTTAAAGTGGGGATTTACCACCCCAGACAAAAAGCAT
CAGAAAGAACCTCCATTCCTTTGGATGGGTTATGAACTGCATCCTGATAAATGGACAGTA
CAGCCTATAGTGCTGCCAGAAAAGGACAGCTGGACTGTCAATGACATACAGAAGTTA
>Subject3969|2011-09-30
aCTCAAATCACTCTTTGgCAgCGACCCCTCGTCACGATAAAGGTAGGGGGGCAACTAAAG
GAAGCTCTATTAGATACAGGAGCAGATGATACAGTATTAGAAGAAATGAATTTGCCAGGG
AAATGGAAACCAAAAATGATAGGGGGAATTGGAGGCTTTATCAAAGTAAGACAGTATGAT
CAAATACTCATAGAAATCTGTGGACATAAGGCTATAGGTACAGTGTTAGTAGGACCTACA
CCTATTAACATAATTGgCAGAAACCTGTTGACTCAGATtGGTTGTACTTTAAACTTTCCC
ATtAgTCCTATtGACACTGTACCAGTAAAATTAAAGCCAGGAATGGATGGCCCAAAAGTT
AAACAATGGCCATTGACAGAAGAgAAAATAAAAGCATTAATGGAAATATGTACAGAAATG
GAAAAGGAAGGAAAAATTACAAAAATTGGGCCTGAAAATCCATACAATACTCCAGTaTTT
GCAATAAAGAAAAAGGACAGTACTAAaTGGAGAAAATTGGTAGATTTCAGAGAACTTAAT
AAGAGAACACAAGACTtCTGGGAAGTTCAGTTAGGAATACCACATCCTGCAGGGTTAAAA
AAGAAAAAATCAGTAACAGTACTGGATGTGGGTGATGCATATTTTTCAGTTCCCTTAGAt
AAAGAATTCAGAAAGTATACTGCATTTACCATACCTAGTATAAACAATGcGACACCAGGG
AtCAGATATCAGTACAATGTGCTTCCACAAGGATGGAAGGGATCACCAgCAATATTTCAA
GCTAGCAtGACAAAAATCTTAGAGCCTTTTAGAAAGCAAAACCCAGAGGTAGTCATTTAC
CAATACATGGATGATTTGTATGTAGGATCTGACTTGGAAATAGAGCAGCATAGAACAAAA
ATAGAGGAACTGAGAGAACATCTGTTAAGGTGGGGATTGACCACACCAGACAAAAAACAT
CAGAAAGAACCGCCATTTCTTTGGATGGGCTACGAACTCCATCCTGATAAATGGACAGTA
CAGCCTATAGTGCTGCCAGAAAAGGACAGCTGGACTGTCAATGACATACAGAAGTTA
>Subject4233|2015-02-19
CCTCAGATCACTCTTTGGCAACGACCCCTAGTCGAAATAAAGGTAGGGGGGCAACTAAAG
GAAGCTCTATTAGATACAGGAGCAGATGATACAGTATTAGAAGAAATGAATTTGCCAGGG
AGGTGGAAACCAAAAATGATAGGGGGAATTGGAGGTTTTATTAAAGTAAGACAGTATGAT
CAGGTAtCCATAGAAATCTGTGGACAaAAAGCTATaGGTACAGTGTTAATAGGACCTACA
CCTATCAACATAATTGGAAGAAATaTGTTGACTAAGATTGGTTGCACTTTAAATTTTCCC
ATTAGTCCTATTGAAACTGTACCAGTAAAATTAAAGCCAGGAATGGACGGCCCGAAaGTT
AAACAATGGCCATTGACAGAAGAAAAAATAAATGCATTAATGGAAATTTGTACAGAAATG
GAAAAGGAAGGGAAAATTTCAAAAATTGGGCCTGAAAATCCATACAATACTCCAGTATTT
GCCATAAAGAAAAAAGAtGGTACTAAGTGGAGAAAATTAGTAGATTTCAGAGAACTTAAT
AAGAGAACTCAAGACTTTTGGGAGGTGCAATTAGGAATACCACATCCTGCAGGGTTAAAA
AAGAAAAAATCAGTAACAGTACTTGATGTGGGTGATGCATACTTTTCAGTTCCCTTAGAT
AAaGACTTCAGGAAGTACACTGCGTTTACCATACCTAGTACAAACAATGAGACACCAGGG
ATTAGATATCAATACAATGTGCTTCCACAGGGATGGAAAGGATCACCAGCAATATTCCAA
AGTAGCATGACAAAAATCTTAGAGCCTTTTAGAAAACAAAATTCAGACATAGTTATCTAT
CAATACATGGATGATTTGTATGTAGGATCTGACTTAGAAATAGGACAGCATAGAGCAAAA
ATAGAGGAACTGAGAAAACATTTGTTGAAGTGGGGATTTACCACACCAGATAAAAAACAT
CAGAAAGAACCTCCATTCCTTTGGATGGGTTATGAGCTCCATCCTGATAAATGGACAGTA
CAGCCTATAGAGCTGCCAGAAAAAGACAGCTGGACTGTCAATGACATACAGAAGTTA
>Subject3969|2012-12-03
CCTCAAATCACTCTTTGGCAGCGACCCCTCGTCACaATAAAGGTAGGGGGGCAACTAAAG
GAAGCTCTATTAGATACAGGAGCAGATGATACAGTATTAGAAGAAATGAATTTGCCAGGG
AAATGGAAACCAAAAATGATAGGGGGAATTGGAGGCTTTATCAAAGTAAGACAGTATGAT
CAAATACTCATAGAaATCTGTGGACATAAGGCTATAGGTACAGTGTTAGTAGGACCTACA
CCTATTAACATAATTGGCAGAAACCTGTTGACTCAGATTGGTTGTACTTTAAACTTTCCC
ATTAGTCCTATTGACACTGTACCAGTAAAATTAAAGCCAGGAATGGATGGCCCAAAAGTT
AAACAATGGCCATTGACAGAAGAGAAAATAAAAGCATTAaaGGAAATATGTACAGAAATG
GAAAAGGAAGGAAAAATTACAAAAATTGGGCCTGAAAATCCATACAATACTCCAGTATTT
GCAATAAAGAAAAAGGACAGTACTAAATGGAGAAAATTGGTAGATTTCAGAGAACTTAAT
AAGAGAACACAAGACTTCTGGGAAGTTCAGTTAGGAATACCACATCCTGCAGGGTTAAAA
AAGAAAAAATCAGTAACAGTACTGGATGTGGGTGATGCATATTTTTCAGTTCCCTTAGAT
AAAGAATTCAGAAAGTATACTGCATTTACCATACCTAGTATAAACAATGCGACACCAGGa
ATCAGATATCAGTACAATGTGCTTCCACAAGGATGGAAGGGATCACCAGCAATATTTCAA
GCTAGCATGACAAAAATCTTAGAGCCTTTTAGAAAGCAAAACCCAGAGGTAGTCATTTAC
CAATACATGGATGATTTGTATGTAGGATCTGACTTGGAAATAGAGCAGCATAGAACAAAA
ATAGAGGAACTGAGAGAACATCTGTTAAGGTGGGGATTGACCACACCAGACAAAAAACAT
CAGAAAGAACCGCCATTTCTTTGGATGGGCTACGAACTCCATCCTGATAAATGGACAGTA
CAGCCTATAGTGCTGCCAGAAAAGGACAGCTGGACTGTCAATGACATACAGAAGTTA
>Subject41|2010-02-04
CCTCAGATCACTCTTTGGCAACGACCCTTAGTCACAATAAAGATAGGAGGGCAACTAAGG
GAAGCTCTATTAGATACAGGAGCAGATGATACAGTAGTAGAAGACATGAGTTTGCCCGGA
AAATGGAAACCAAAAATGATAGGGGGAATTGGAGGTTTTATCAAAGTAAAACAGTATGAT
CAGGTACCCATAGAAATCTGTGGACATAAAGTAGTAGGTACAGTATTAGTAGGACCTACA
CCTGTCAACATAATtGGAAGAAATCTGTtGACTCAGCTtGGTTGCACTTtAAATTTTCCC
ATtAGTCCTATTgAAACTGTACCAGTAAAATTAAAGCCAGGCATGGATGGCCCAAAAGTT
AAACAATGGCCATTGACAGAAGAAAAAATAAAAGCATtaGTAGAAATTTGTACAGAAATG
GAAAAGGAAGGGAAAATTTCAAAAATTGGGCCTGAAAATCCATACAATACTCCAATATTT
GCTATAAAGAAAAAAGACAGTACTAAATGGAGAAAATTAGTAGATTTCAGAGAACTTAAT
AAGAGAACTCAAGACTTCTGGGAAGTTCAATTAGGAATACCACATCCCGCAGGGTtGAAA
AAGAAAAAGTCAGTAACAGTACTAGATGTGGGTGATGCATACTTTTCAGTTCCCTTAGAC
AAAGAGTTCAGAAAGTATACTGCATTTACTATACCTAGTATAAACAATGAGACACCAGGG
ATTAGATATCAATACAACGTGCTTCCACAGGGATGGAAAGGATCACCAGCAATATTCCAA
AGTAGCATGACAAAAATCTTGGAGCCTTTTAGAAAACAAAATCCAGAAATAGTTATCTAT
CAATACATGGATGATTTGTATGTAGGATCTGACTTAGAAATAGAACAGCATAGAACAAAA
ATAGAGGAACTGAGACAACATTTGTTGCAGTGGGGATTGACCACACCAGACAAAAAACAT
CAGAAAGAACCTCCATTCCTTTGGATGGGTTATGAACTCCATCCTGACAAATGGACAGTA
CAACCTATAAAGCTGCCAGAAAAAGATAGCTGGACTGTCAATGACATACAGAAGTTA
>Subject44|2010-04-03
CCTCAGATCACTCTTTGGCAACGACCCCTCGCCACAGTAAAAATAGGGGGGCAAATAAGG
GAAGCTCTATTAGATACAGGAGCAGATGATACAGTATTAGAAGAAATAAATTTGCCAGGA
AAATGGAAACCAAAAATGATAGGGGGAATTGGAGGTTTTATCAAAGTAAGACAGTATGAT
CAAGTACCCATAGAAATCTGTGGGAAAAAAGCTATAGGTACAGTGTTAGTAGGACCTACA
CCTGTCAACATAATTGGAAGAAATCTATTGACTCAGATTGGGTGCACTTTAAATTTTCCC
ATTAGTCCTATTGAAACTGTACCAGTAAAATTAAAACCAGGAATGGATGGCCCAAAAGTT
AAACAATGGCCATTGACAGAAGAGAAAATaAAAGCATtaGTAGAAATCTGTACAGAAATG
GAAAAGGAAGGGAAAATTTCAAAAATaGGGCCTGAAAATCCATAtAATACTCCAGTATTT
GCCATAAAGAAAAAAGACAGTACTAAATGGAGAAAATTAGTAGATTTCAGAGAACTTAAT
AAGAGAACTCAAGACTTCTGGGAAGTTCAATTAGGAATACCACATCCCGCAGGGTTAAAA
AaGAAAAAATCAGTAACAGTACTGGATGTGGGTGATGCATATTTCTCAGTTCCCTTAGAT
AAAGAATTCAGGAAGTATACTGCATTTACCATACCTTGTACAAACAATGAGACACCAGGG
ATTAGATATCAGTACAATGTGCTTCCACAGGGAtGGAAAGGATCACCAGCAATATTCCAA
TGCAGTAtGACAAAAATCTTAGATCCTTTTAGAAAACAAAATCCAGAAATAGTTaTCTAT
CAATACATGGATGATTTGTATGTAGGATCTGACTTGGAAATAGAGCAGCATAGAACAAAA
ATAGAGGAGCTGAGACAACATTTGTTGAGGTGGGGATTTACCACACCAGATAAAAAACAT
CAGAAGGAACCTCCATTTCTTTGGATGGGTTATGAACTCCACCCTGATAAATGGACAGTA
CAACCTATAGAGCTGCCAGAAAAaGACAGCTGGACTGTCAATGACATACAGAAGTTA
>Subject44|2012-06-12
CCTCAGATCACTCTTTGGCAACGACCCCTCGCCACAGTAAAAATAGGGGGGCAAATAAGG
GAAGCTCTAtTAGATACAGGAGCAGATGATACAGTATTAGAAGAAATAAATTTGCCAGGA
AAATGGAAACCAAAAATGATAGGGGGAATTGGAGGTTTTATCAAAGTAAGACAGTATGAT
CAAGTACCCATAGAAATCTGTGGGAAAAAAGCTATAGGTACAGTGTTAGTAGGACCTACA
CCTGTCAACATAATTGGAAGAAATCTATTGACTCAGATTGGGTGCACTTTAAATTTTCCC
ATTAGTCCTATTGAAACTGTACCAGTAAAATTAAAACCAGGAATGGATGGCCCAAAAGTT
AAACAATGGCCATTGACAGAAGAGAAAATAAAAGCATTAGTAGAAATCTGTACAGAAATG
GAAAAGGAAGGGAAAATTTCAAAAATTGGGCCTGAAAATCCATATAATACTCCAGTATTT
GCCATAAAGAAAAAAGACAGTACTAAATGGAGAAAATTAGTAGATTTCAGAGAACTTAAT
AAGAGAACTCAAGACTTCTGGGAAGTTCAATTAGGAATACCACATCCCGCAGGGTTAAAA
AAGAAAAAATCAGTAACAGTACTGGATGTGGGTGATGCATATTTCTCAGTTCCCTTAGAT
AAAGAATTCAGGAAGTATACTGCATTTACCATACCTTGTACAAACAATGAGACACCAGGG
ATTAGATATCAGTACAATGTGCTTCCACAGGGATGGAAAGGATCACCAGCAATATTCCAA
TGCAGTATGACAAAAATCTTAGATCCTTTTAGAAAACAAAATCCAGAAATAGTTATCTAT
CAATACATGGATGATTTGTATGTAGGATCTGACTTGGAAATAGAGCAGCATAGAACAAAA
ATAGAGGAGCTGAGACAACATTTGTTGAGGTGGGGATTTACCACACCAGATAAAAAACAT
CAGAAGGAACCTCCATTTCTTTGGATGGGTTATGAACTCCACCCTGATAAATGGACAGTA
CAACCTATAGAGCTGCCAGAAAAaGACAGCTGGACTGTCAATGACATACAGAAGTTA
>Subject45|2010-04-27
CCTCAGATCACTCTTTGGCAACGACCCCTTGTCACAATAAGGATAGGGGGACAGCTAAAG
GAAGCTTTATTAGATACAGGAGCAGATGATACAGTATTAGAAGAAATGAATTTGCCAGGA
AGATGGAAACCAAAAATGATAGGGGGAATTGGAGGTTTTATCAAAGTAAGACAGTATGAT
CAGGTACCCATAGAAATCTGTGGGTATAAAACTGAAGGCACAGTATTAATAGGACCTACA
CCTGTCAACATAATtGGAAGAAATCTGTTGACTCAGCTtGGTTGCACTCTAAATTTTCCC
ATTAgTCCTATtGAAACTGTGCCAGTAAAATTAAAGCCAGGAATGGATGGCCCAAAAGTT
AAACAATGGCCATTAACAGAAGAGAAAATAAAAGCACTAACAGAAATTTGTGCAGACATG
GAAAAGGAAGGGAAAATTTCAAAAATTGGGCCTGAAAATCCATACaATACTCCAGTATTT
GCCATAAAGAAAAAAGACAGTACTAAATGGAGAAAATTAGTAGATTTCAGAGAACTTAAT
AAGAGAACTCAAGACTTCTGGGAAGTTCAATTAGGAATACCACATCCTGCAGGGTTAAAA
AAGAAAAAATCAGTAACAGTACTGGATGTGGGTGATGCATATTTTTCAGTTCCCTTAGAT
AAGGATTTCAGGAAGTATACTGCATTTACCATACCTAGTACAAACAATGAGACACCAGGG
ATTAGATATCAGTACAATGTGCTTCCACAGGGATGGAAAGGATCACCAGCAATATTTCAG
TGTAGCATGACAAAAATCTTAGAGCCTTTTAGAAAACAAAATCCAGACATAGTTATTTAT
CAATACATGGATGATTTGTATGTAGGATCTGACTTAGAAATAGGGCAACATAGAGCAAAA
ATAGAGGAACTGAGACAACATCTGTTCAAGTGGGGATTGACCACCCCAGACAAAAAACAT
CAGAAAGAACCTCCATTTCTTTGGATGGGTTATGAACTCCATCCTGATAAGTGGACAGTA
CAGCCTATAGTACTGCCAGAAAAAGACAGCTGGACTGTCAATGACATACAGAAGTTA
>Subject45|2011-09-13
CCTCAGATCACTCTTTGGCAACGACCCCTTGTtACAATAAGGATAGGGGGACAGCTAAAG
GAAGCTTTATTAGATACAGGAGCAGATGATACAGTATTAGAAGAAATGAATTTGCCAGGA
AGATGGAAACCAAAAATGATAGGGGGAATTGGAGGTTTTATCAAAGTAAGACAGTATGAT
CAGGTACCCATAGAAATCTGTGGGTATAAAACTGAAGGCACAGTATTAATAGGACCTACA
CCTGTCAACATAATTGGAAGAAATCTGTTGACTCAGCTTGGTTGCACTCTAAATTTTCCC
ATTAGTCCTATTGAAACTGTGCCAGTAAAATTAAAGCCAGGAATGGATGGCCCAAAAGTT
AAACAATGGCCATTAACAGAAGAGAAAATAAAAGCACTAACAGAAATTTGTGCAGACATG
GAAAAGGAAGGGAAAATTTCAAAAATTGGGCCTGAAAATCCATACAATACTCCAGTATTT
GCCATAAAGAAAAAAGACAGTACTAAATGGAGAAAATTAGTAGATTTCAGAGAACTTAAT
AAGAGAACTCAAGACTTCTGGGAAGTTCAATTAGGAATACCACATCCTGCAGGGTTAAAA
AAGAAAAAATCAGTAACAGTACTGGATGTGGGTGATGCATATTTTTCAGTTCCCTTAGAT
AAGGATTTCAGGAAGTATACTGCATTTACCATACCTAGTAtAAACAATGAGACACCAGGG
ATTAGATATCAGTACAATGTGCTTCCACAGGGATGGAAAGGATCACCaGCAATATTTCAG
TGTAGCATGACAAAAATCTTAGAGCCTTTTAGAAAACAAAATCCAGACATAGTTATTTAT
CAATACATGGATGATTTGTATGTAGGATCTGACTTAGAAATAGGGCAACATAGAGCAAAA
ATAGAGGAACTGAGACAACATCTGTTCAAGTGGGGATTGACCACCCCAGACAAAAAACAT
CAGAAAGAACCTCCATTTCTTTGGATGGGTTATGAACTCCATCCTGATAAGTGGACAGTA
CAGCCTATAGTACTGCCAGAAAAAGACAGCTGGACTGTCAATGACATACAGAAGTTA
>Subject46|2010-04-09
CCTCAGATCACTCTTTGGCAACGACCCCTCGTCGACATAAAGATAGGGGGGCAACTAAAA
GAAGCTCTATTAGATACAGGAGCAGATGATACAGTCTTAGAAGAAATGAGTTTGCCAGGA
GTATGGAAACCAAAAATGATAGGGGGAATTGGAGGTTTTATCAAAGTAAGAGAGTATGAT
CAAATTCCCATAGAGATCTGTgGACATAAAGctaTAGGTACAGtATTAATAGGACCTACA
CCTGTcAACATAATtGGAAGAAATCTGTtGACTCAGCTtGGTtGCACTTTAAATTTTCCC
ATCAGTCCTATtGAAACTGTACCAGTAAAATTAAAGCCAGGAATGGATGGACCAAAAGTT
AAACAAtGGCCATTAACAGAAGAAAAAATaAAAGCATtAGTAGAAAtATGTACAGAAATG
GAGAAAGAAGGGAAAATTTCAAAAATTGGGCCTGAAAATCCATATAATACTCCAGTATTT
GCCATAAAGAAAAAAGACAGTACTAAATGGAGAAAATTAGTAGATTTCAGAGAACTTAAT
AAGAGAACTCAAGACTTCTGGGAAGTTCAATTAGGAATACCaCATCCCTCAGGATTAAAA
CAGAAAAAGTCAGTAACAGTGCTGGATGTGGGTGATGCATATTTTTCAGTCCCTTTAGAT
AAAGACTTCAGGAAGTATACTGCATTTACCATACCTAGTAAAAATAATGAGACACCAGGG
ATTAGATATCAGTACAATGTGTTACCACAGGGATGGAAAGGATCACCAGCAATATTCCAA
AGCAGCATGACAAAAATCTTAGAGCCTTTTAGAAACAGAAATCCAGACATAGTTATCTAT
CAATACATGGATGATTTATATGTAGGATCTGACTTAGAAATAGGACAGCATAGAGCAAAA
ATAGAGGAACTAAGAGAACATCTGTTGAAGTGGGGGTTTACCACACCAGATAAAAAACAT
CAGAAAGAACCTCCATTCCTTTGGATGGGTTATGAGCTCCATCCTGATAAATGGACAGTA
CAGCCTATAGTACTGCCAGAAAAAGAAAGCTGGACTGTCAATGACCTACAGAAGCTA
>Subject46|2011-03-02
CCTCAGATCACTCTTTGGCAACGACCCCTCGTCGACATAAAGATAGGGGGaCAACTAAAA
GAAGCTCTATTAGATACAGGAGCAGATGATACAGTCTTAGAAGAAATGAGTTTGCCAGGA
GTATGGAAACCAAAAATGATAGGGGGAATTGGAGGTTTTATCAAAGTAAGAGAGTATGAT
CAAATTCCCATAGAGATCTGTGGACATAAAGCTATAGGTACAGTATTAATAGGACCTACA
CCTGTCAACATAATTGGAAGAAATCTGTTGACTCAGCTTGGTTGCACTTTAAATTTTCCC
ATCAGTCCTATTGAAACTGTACCAGTAAAATTAAAGCCAGGAATGGATGGACCAAAAGTT
AAACAATGGCCATTAACAGAAGAAAAAATAAAAGCATTAGTAGAAATATGTACAGAAATG
GAGAAAGAAGGGAAAATTTCAAAAATTGGGCCTGAAAATCCATATAATACTCCAGTATTT
GCCATAAAGAAAAAAGACAGTACTAAATGGAGAAAATTAGTAGATTTCAGAGAACTTAAT
AAGAGAACTCAAGACTTCTGGGAAGTTCAATTAGGAATACCACATCCCTCAGGATTAAAA
CAGAAAAAGTCAGTAACAGTGCTGGATGTGGGTGATGCATATTTTTCAGTCCCTTTAGAT
AAAGACTTCAGGAAGTATACTGCATTTACCATACCTAGTAAAAATAATGAGACACCAGGG
ATTAGATATCAGTACAATGTGTTACCACAGGGATGGAAAGGATCACCAGCAATATTCCAA
AGCAGCATGACAAAAATCTTAGAGCCTTTTAaAAACAGAAATCCAGACATAGTTATCTAT
CAATACATGGATGATTTATATGTAGGATCTGACTTAGAAATAGGACAGCATAGAGCAAAA
ATAGAGGAACTAAGAGAACATCTGTTGAAGTGGGGGTTTACCACACCAGATAAAAAACAT
CAGAAAGAACCTCCATTCCTTTGGATGGGTTATGAGCTCCATCCTGATAAATGGACAGTA
CAGCCTATAGTACTGCCAGAAAAAGAAAGCTGGACTGTCAATGACCTACAGAAGCTA
>Subject47|2010-04-19
CCTCAAATCACTCTTTGgCAACGACCCCTAGTCTCAATAAGGATAGGGGGGCAAATAAAG
GAAGCTTTATTAGATACAGGAGCAGATGATACAGTATTAGAAGACATGAATTTACCAGGA
AAATGGAAACCAAAAATGATAGGGGGAATTGGAGGTTTTATCAAAGTAAGACAATATGAT
CAGGTACCCATAGAAATCTGCGGACAtAAAACTATAGGTACAGTATTAGTAGGACCTACA
CCTGTCAACATAATTGGGAGAAATCTGTtGACTCAAATtGGTTGTACTTTAAATTTTCCT
ATCAgTCCTATtGAAACTGTACCAGTAAAATTAAAGCCAGGAATGGATGGCCCAAAAGTT
AAACAATGGCCATTGACAGAAGAAAAAATAAAAGCATTAATAGAGATTTGTACAGAAATG
GAAAAGGAAGGAAAAATTTCAAAAATTGGGCCTGAAAATCCATACAATACTCCAGTATTT
GcTATAAAGAAAAaGGATGGTACTAAATGGAGAAAATTAGTaGATTTTAGaGAaCTTAaT
AAAAGAaCTCaAGACTTCTGGGaAGTaCAAtTaGgAataCcacaCCcAGCAGGGTTGAAA
AAGAAAAGATCAGTAACAGTACTGGATGTGGGTGATGCATATTTCTCAGTTCCCTTAGAT
AAAGACTTCAGGAAGTATACTGCATTCACCATACCCAGTGTAAACAATGAGACACCAGGA
ATTAGATATCAGTACAATGTGTTACCAcAGGGATGGAAAGGATCACCAGCAATATTCCAA
TGTAGCATGACCAAAATCTTAGAGCCTTTTAGAAAACAAAATCCAGACATAGTTATCTAT
CAATACATGGATGATTTGTATGTAGGATCTGACTTAGAAATAGGACAGCATAGAACAAAA
ATAGAGGAACTGAGGCAACATCTATTAAAGTGGGGGTTTACCACACCAGATAAAAAACAT
CAGAAAGAGCCTCCATTCCTTTGGATGGGTTATGAGCTCCATCCTGATAAATGGACAGTA
CAGCCTATACAGCTACCAGAAAAGGACAGCTGGACTGTCAATGACATACAGAAGTTA
>Subject47|2012-03-06
CCTCAAATCACTCTTTGGCAACGACCCCTagTctCAATAAGGAtAGGGGGGCAAATAAAG
GAAGCTTTATTAGATACAGGAGCAGATGATACAGTATTAGAAGacatgAaTTTACCAGGA
AAATGGAAACCAAAAATGATAGGGGGAATTGGAGGTTTTATCAAAGTAAGACAATATGAT
CAGGTACCCATAGAAATCTGCGGACATAAAACTATAGGTACAGTATTAGTAGGACCTACA
CCTGTCAACATAATTGGGAGAAATCTGTTGACTCAAcTTGGTTGTACTTTAAATTTTCCT
ATCAGTCCTATTGAAACTGTACCAGTAAAATTAAAGCCAGGAATGGATGGCCCAAAAGTT
AAACAATGGCCATTGACAGAAGAAAAAATAAAAgCATTAATAGagAtTTGTACAGAAATG
GAAAAGGAAGGAAAAATTTcAAAAATTGGGCCTGAAAATCCATACAATACTCCAGTATTT
GCTATAAAGAAAAAGGATGGTACTAAATGGAGAAAATTAGTAGATTTTAGAGAACTTAAT
AAAAGAACTCAAGACTTCTGGGAAGTACAATTAGGAATACCACACCCAGCAGGGTTGAAA
AAGAAAAGATCAGTAACAGTACTGGATGTGGGTGATGCATATTTctcagTtCCcTtAGAT
AAAGAcTTCAGGAAGTATACTGCATTCACCATACCCAGTGTAAACAATGAGACACCAGGA
ATTAGATATCAGTACAATGTGTTACCACAGGGATGGAAAGGATCACCAGCAATATTCCAA
TGTAGCATGACCAAAATCTTAgagCCTTTTAGAAAACAAAATCCAGAtATAGTTATCTAT
CAATACATGGATGATTTGTATGTAGGATCtGACTTAGAAATAGGACAGCATAGaAcaAAA
AtagagGaActgagGcaAcatctATTAAAGTGGGGGTTTACCACACCAGATAAAAAACAT
CAGAAAGAaCCTCCATTCCTTTGGATGGGTTATGAGCTCCATCCTGATAAATGGACAGTA
CAGCCTATACAGCTACCAGAAAAGGACAGCTGGACTGTCAATGACATACAGAAGTTA
>Subject48|2010-05-18
CCTCAGaTCACTCTTTGgCAACGACCCATCATCaCAATAAAGATAGGGGGGCAACTAAAG
GAAGCTCTATTAGATACAGGAGCAGATGATACAGTATTAGAAGAAATGAATTTGCCAGGA
AAATGGAAACCAAAAATGATAGGGGGAATTGGAGGTTTTATCAAAGTAAGACAGTTTGAT
CAGGTACTTATAGAAATCTgTGGACATAAAaCTATAGgTACAGtATTAGTAGGACCTACA
CCTGTCAACATAATTGGAAGAAACCTGTtGACTCAGCTTGGCTGCACTTTAAATTTTCCT
ATTAgtcctattgaAacTGTACCAGTAAAATTAAAGCCAGGAATGGATGGCCCAAAAGTT
AAACAATGGCCATTGACAGAAGAAAAAATAAAAGCATtaACAgAaatTTGtGCAGAAATG
GAAAAGGAAGGAAAAATTTCAAAAATTGGGCCTGAgAATCCATACAATACTCCAGTATTT
GCCATAAAGAAAAAAGaTaGtaCAAAATGGAGAAAATTAGTAGATTTCAGAGAACTTAAt
AAGAGAACTCAAGACTTCTGGGAAGTACAATTAGGAATACCACATCCCGCAGGGTTAAAA
AAGAAAAAATCAGTAACAGTACTAGATGTGGGTGATGCATATTTCTCAGTTCCCTTAGAt
GAAGATTTCAGGAAGTACACTGCATTTACCATACCTAGTACAAATAATGAGACACCAGGG
ACTAGATATCAGTACAATGTACTTCCACAGGGATGGAAAGGATCACCAGCAATATTCCAA
AGTAGTATGACAAAAATTTTAGAGCCTTTTAGAAAACAAAATCCAGACATGGTTATCTAT
CAATACATGGATGATTTGTATGTAGGATCTGACTTAGAAATAGAGCAACATAGAGCAAAA
ATAGAGGAACTGAGAGAACATCTGTTGAGATGGGGATTTACCACACCAGACAAAAAACAT
CAGAAAGAACCTCCaTTCCTTTGGATGGGTTATGAACTCCATCCTGATAGATGGACAGTA
CAGCCTATAGAGCTGCCAGAAAAAGACAGCTGGACTGTCAATGAtATACAGAAGTTG
>Subject48|2011-06-10
CCTCAGATCACTCTTTGGCAACGACCCATCATCACAATAAAGATAGGGGGGCAACTAAAG
GAAGCTCTATTAGATACAGGAGCAGATGATACAGTATTAGAAGAAATGAATTTGCCAGGA
AAATGGAAACCAAAAATGATAGGGGGAATTGGAGGTTTTATCAAAGTAAGACAGTTTGAT
CAGGTACTTATAGAAATCTGTGGACATAAAACTATAGGTACAGTATTAaTAGGACCTACA
CCTGTCAACATAATTGGAAGAAACCTGTTGACTCAGCTTGGCTGCACTTTAAATTTTCCT
ATTAGTCCTATTGAAACTGTACCAGTAAAATTAAAGCCAGGAATGGATGGCCCAAAAGTT
AAACAATGGCCATTGACAGAAGAAAAAATAAAAGCATTAACAGAAATTTGTGCAGAAATG
GAAAAGGAAGGAAAAATTTCAAAAATTGGGCCTGAGAATCCATACAATACTCCAGTATTT
GCCATAAAGAAAAAAGATAGTACAAAATGGAGAAAATTAGTAGATTTCAGAGAACTTAAT
AAGAGAACTCAAGACTTCTGGGAAGTACAATTAGGAATACCACATCCCGCAGGGTTAAAA
AAGAAAAAATCAGTAACAGTACTAGATGTGGGTGATGCATATTTCTCAGTTCCcTTAGAT
GAAGATTTCAGaAAGTACACTGCATTTACCATACCTAGTACAAATAATGAGACACCAGGG
ACTAGATATCAGTACAATGTACTTCCACAGGGATGGAAAGGATCACCAGCAATATTCCAA
AGTAGTATGACAAAAATTTTAGAGCCTTTTAGAAAACAAAATCCAGACATGGTTATCTAT
CAATACATGGATGATTTGTATGTAGGATCTGACTTAGAAATAGAGCAACATAGAGCAAAA
ATAGAGGAACTGAGAGAACATCTGTTGAGATGGGGATTTACCACACCAGACAAAAAACAT
CAGAAAGAACCTCCaTTCCTTTGGATGGGTTATGAACTCCATCCTGATAGATGGACAGTA
CAGCCTATAGAGCTGCCAGAAAAAGACAGCTGGACTGTCAATGAtATACAGAAGTTG
>Subject49|2011-03-16
CCTCAaATCACTCTTTGGCAGCGACCCCTAGTCTCAATAAAGATAGGAGGGCAACTAAAG
GAAGCTCTATTAGATACAGGAGCAGATGATACAGTATTAGAAGACATaGATTTGCCAGGG
AGATGGAAACCAAAAATGATAGGGGGAATTGGAGGTTTTATCAAAGTAAAACAGTATGAT
CAGATACCTATAGAAATCTGTGGACATAAAACTATAGGTACAGTATTAATAGGACCTACA
CCTGTCAACATAATTGGAAGAAATCTGTTGACTCAGCTTGGTTGTACTTTAAATTTTCCC
ATTAGTCCTATTGAAACTGTACCAGTAAAATTAAAGCCAGGAATGGATGGCCCAAAAGTT
AAACAATGGCCATTGACAGAAGAAAAAATAAAAGCATTAATAGAAATTTGTACAGAGATG
GAAAAaGAAGGAAAAATTTCAAAGATTGGGCCTGAAAATCCATACAATACTCCAGTATTT
GCCATAAAGAAAAAAGACAGTACTAAATGGAGAAAATTGGTAGATTTCAGAGAACTTAAT
AAGAGAACTCAGGAATTCTGGGAAGTTCAaTTAGGaATACCACATCCAGCAGGGTTGAAA
AAGAAAAAATCAGTAACAGTACTGGATGTGGGTGATGCCTATTTTTCAATTCCCTTAGAT
AAGGAATTtAGGAAGTATACTGCATTTACTATACCTAGTACAAACAATGAGACACCAGGG
ATtAGGTATCAGTATAATGTGCTTCCACAGGGATGGAAAGGATCACCAGCAATATTCCAA
AGTAGCATGACAAAAATCTTAGATCCTTTTAGAAAAaAgAATCCAGACATAGTcATCTAT
CAATACATGGATGATTTGTATGTAGGATCTGACTTAGAAATAGAACAGCATAGAGCAAAA
ATAGAGGAACTGAGACAACATCTGTTGAGGTGGGGATTAACCACACCAGACAAAAAACAT
CAGAAAGAACCTCCATTtCTTTGGATGGGTTATGAACTCCATCCTGATAAATGGACAGTA
CAGCCTATAGAGCTGCCAGAAAAGGACAGCTGGACTGTCAATGATATACAGAAGTTA
>Subject39|2010-02-16
CCTCAAATCACTCTTTGGCAACGACCCCTCGtCACAATAAAAGTAGAGGGGCAACTAAAG
GAAGCTCTATTAGATACAGGAGCAGATGATACAGTACTAGAAGAAATGAATTTACCAGGA
AGATGGAAACCAAAAATGATAGGGGGAATTGGAGGTTTTATCAAAGTAAGACAGTATGAT
CAGATACGCATAGAAATCTGTGGACATGAAGCTATAGGTACAGTATTAGTAGGACCTACA
CCTGTCAACATAATtGGAAGAAATCTGTTGACTCAGATtGGTTGCACTTTAAATTTTCCT
ATTAGtCCTATTGAAACTGTACCAGTAAAATTAAAGCCAGGAATGGATGGCCCAAAAGTT
AAACAATGGCCATTGACAGAAGAAAAAATaAAAGCATTAGTAGAAATTTGTACAGAAATG
GAAAAGGAAGGGAAAATTTCAAGAATTGGGCCTGAAAACCCATACAATACTCCAGTATTT
GCCATAAAGAAAAAGGACAGTACTAAGTGGAGAAAATTAGTAGATTTCAGGGAACTTAAT
AAGAGAACTCAAGACTTCTGGGAAGTTCAATTAGGGATACCGCATCCCGCAGGATTAAAA
AAGAAAAAATCAGTGACAGTACTGGATGTGGGTGATGCATATTTCTCAGTTCCCTTAGAt
GAAAATTTCAGGAAGTATACTGCATTTACCATACCTAGTATAAACAATGAGACACCAGGG
ATTAGATATCAGTATAATGTGCTTCCACAGGGATGGAAAGGATCACCAGCAATATTCCAA
AGTAGCATGACGAAAATCTTAGATCCCTTTAGAAAACAAAATCCAGATATAGTTATCTAT
CAATACATGGATGACTTGTATGTAGGGTCTGACTTAGAAATAGGGCAGCACAGAACAAAA
ATAGAGGAACTGAGAGAACATCTGTTAAAGTGGGGATTTACCACCCCAGACAAAAAGCAT
CAGAAAGAACCTCCATTCCTTTGGATGGGTTATGAACTGCATCCTGATAAATGGACAGTA
CAGCCTATAGTGCTGCCAGAAAAGGACAGCTGGACTGTCAATGACATACAGAAGTTA
>Subject2603|2010-12-09
CCTCAGaTCACTCTTTGGCAACGACCCCTCGTCACAGTAAAAATAGGGGGGCAACTAAAG
GAAGCTCTATTAGATACAGGAGCAGATGATACAGTATTAGAAGAAATGTGTTTGCCAGGG
AGATGGAAACCAAAAATGATAGGGGGAATTGGAGGTTTTATCAAAGTAAGACAGTATGAG
CAGGTAGCCATAGAAATCTGTGGGCACAAAGCCATAGGTACAGTATTAATAGGACCCACA
CCTGTCAACATAATtGGAAGAAATCTGTtGACTCAGATTGGTTGCACTTTAAATTTTCCC
ATTAgTCCTATtGAAACTGTACCAGTAAAATTAAAGCCAGGAATGGATGGCCCAAAAGTT
AAACAATGGCCATTAACAGAAGAAAAAATAAAAgCATTAATAGAAATTTGTACAGAAATG
GAAAAGGAAGGAAAAATTTCAAAAATTGGGCCTGAAAATCCATATAATACTCCAATATTT
GCTATAAAGAAAAAAGACAGTACTAAATGGAGAAAACTAGTAGATTTCAGAGAACTGAAT
AAGAGAACTCAAGACTTCTGGGAAATTCAATTAGGGATACCACATCCCTCGGGTATAAAA
AAGAACAAATCAGTAACAGTACTGGATGTGGGTGATGCATATTTTTCAGTTCCATTACAt
GAAGATTTCAGGAAGTATACTGCCTTTACTATACCTAGTATAAACAATGAGAAACCAGGG
GTTAGATATCAGTACAATGTGCTTCCACAAGGATGGAAAGGATCACCAGCAATATTCCAA
AGTAGCATGACAAAAATATTAGAACCTTTCAGAAAACAAAATCCAGAAATAACCATCTAT
CAGTACATGGATGACTTGTATGTAGGGTCTGACTTAGAAATAGGGGAGCATAGAACAAAA
ATAGAGGAACTGAGACAACATCTGTGGAaGTGGGGATTTGACACACCAGATAAAAAACAT
CAGAAAGAACCTCCATTCCTTTGGATGGGTTATGAACTCCATCCTGATAAATGGACAGTA
CAACCTATAGTGCTACCAGAAAAAGACAGCTGGACTGTCAATGACATACAGAAGTTA
>Subject5065|2015-03-25
CCTCAAATCACTCTTTGGCAACGACCAATAGTTACAGTAAAGATAGGGGGGCAACTAAAG
GAAGCCCTGTTAGATACAGGAGCAGATGATACAGTATTAGAAGAAATGAATTTGCCAGGA
AGATGGAAACCAAAAATGATAGGGGGAATTGGAGGTTTTATCAAAGTAAGACAGTATGAT
CATATACCCCTAGAAATTTGCGGACAGAAAGCTaTAGGTACAGTATTAGTAGGAGCTACA
CCTGTCAACATAATTGGAAGaAATCTGTTGACTCAGATTGGCTGCACTTTAAATTTTCCC
ATTAGTCCTATTGAAACTGTACCAGTAAAATTAAAACCAGGAATGGATGGGCCAAGAGTA
AAACAGTGGCCATTGACAGAAGAAAAAATAAAAGCATTAATAGAAATCTGTACAGAAATG
GAAAAGGAAGGAAAAATTTCAAAAATTGGGCCTGAAAATCCATACAATACTCCAGTATTT
GCCATAAAGAAAAAAGACAGTACTAAATGGAGAAAATTAGTGGATTTTAGAGAACTTAAT
AAAAGAACTCAAGACTTCTGGGAAGTTCAATTAGGAATACCACATCCAGCAGGGTTAAAA
AAGAAaAAATCAGTAACAGTACTGGATGTGGGCGATGCATATTTTTCAGTGCCTTTAGAT
AAAGAATTCAGGAAGTACACTGCATTTACCATACCTAGTAGAAACAATGAGACACCAGGG
ATTAGATATCAGTACAATGTGCTTCCACAAGGATGGAAAGGATCACCAGCAATATTCCAA
AGTAGtATGACAAAAATCTTAGAGCCTTTTAGAAAACAAAATTCAAACATAGTTATCTAT
CAGTACATGGATGATTTGTATGTAGGATCTGACTTAGAAATAGAGCAACATAGAATAAAA
GTaGAGGAACTAAGACAGCATTTGTTAAGGTGGGGACTTACCACACCAGACAAAAAACAT
CAGAAAGAACCTCCATTCCTTTGGATGGGTTATGAACTCCATCCTGATAAATGGACAGTA
CAGCCTATAAAGCTGCCAGAAAAGGACAGCTGGACTGTCAATGATATACAGAAGTTA
>Subject49|2010-05-03
CCTCAaATCACTCTTTGGCAaCGACCCCTAGTCTCAATAAAGATAGGAGGgCAACTAAAG
GAAGCTCTATTAGATACAGGAGCAGATGATACAGTATTAGAAGACATGGATTTGCCAGGG
AGATGGAAACCAAAAATGATAGGGGGAATTGGAGGTTTtATCAAAGTAAAACAGTATGAT
CAGATACCTATAGAAATCTGTGGACATAAAACTATAGGTACAGTATTAATAGGACCTACA
CCTGTCAACATAATtGGAAGAAATCTGTtGACTCAGCTTGGTTGTACTTtAAaTTTTCCC
ATtagTCCTATTGAAACTGTACCAGTAAAATTAAAGCCAGGAATGGATGGCCCAAAAGTT
AAACAATGGCCATTGACAGAAGAAAAAATaAAagCATTAATAGAAATTTGTACAGAGATG
GAAAAGGAAGGAAAAATTTCAAAgATTGGGCCTGAAAATCCATACAATACTCCAGTATTT
GCCATAAAGAAAAAAGACAGTACTAAATGGAGAAAATTGGTAGATTTCAGAGAACTTAAT
AAGAGAACTCAGGAATTtTGGGAAGTTCAaTTAGGAATACCACATCCAGCAGGGTTGAAA
AAGAAAAAATCAGTAACAGTACTGGATGTGGGTGATGCCTATTTTTCAATTCCCTTAgAT
AAGGAATTCAGGAAGTATACTGCATTTACTATACCTAGTACAAACAATGAGACACCAGGG
ATTAGGTATCAGTATAATGTGCTTCCACAGGGATGGAAAGGATCACCAGCAATATTCCAA
AGTAGCATGACAAAAATCTTAGatCCTTTTAGAAAAgAgAatCcagacaTAGTCATCTAT
CAATACATGGATGATTTGTATGTAGGATCTGACTTAGAAATAGAACAGCATAGagcAAAA
atagaGGAACTGAGACAACATCTGTTGAGGTGGGGATTAACCACACCAGACAAAAAACAT
CAGAAAGAACCTCCATTCCTTTGGATGGGTTATGAACTCCATCCTGATAAATGGACAGTA
CAGCCTATAAAGCTGCCAGAAAAGGACAGCTGGACTGTCAATGATATACAGAAGTTA
>Subject2862|2011-04-20
CCTCAGATCACTCTTTGGCAACGACCCCTTGTTACAATAAAGATAGAGGGGCAACTAAGA
GAAGCTCTATTAGATACAGGAGCAGATGATACAGTATTAGAAGAAATAAATTTGTCAGGA
AGATGGAAACCAAAAATGATAGGGGGAATTGGAGGTTTTATCAAAGTAAGACAGTATGAT
CAGGTGCACGTAGAGATCTGTGGACATAAAGCTATAGGTACAGTATTAGTAGGACCCACA
CCTGTCAACATAATTGGAAGAAATCTGTTGACTCAGATTGGTTGCACTTTAAATTTTCCC
ATTAGTCCTATTGAAACTGTACCAGTAAAATTAAAGCCAGGAATGGATGGCCCAAAAGTT
AAACAATGGCCATTGACAGAAGAAAAAATAAAAGCATTAGTAGAAATTTGTACAGAAATG
GAGAAGGAAGGAAAAATTTCAAAAATTGGGCCTGAAAATCCATACAACACCCCAGTATTT
GCTATAAAGAAaAAAGAtAGTACCAAaTGGAGAAAATTGGTAGATTTCAGAGAACTTAAT
AAGAGAACTCAAGATTTCTGGGAAGTTCAATTAGGAATACCACATCCCGCAGGGTTAAAA
AAGAAAAAATCAGTAACAGTACTGGATGTGGGGGATGCATATTTTTCAGTTCCCTTAGAT
GAAAaCTTCAGGAAGTATACTGCATTTACCATACCTAGTATAAACAATGAGACACCAGGA
GTCAGATATCAATAtAATGTGCTTCCACAGGGATGGAAAGGATCACCAGCAATATTCCAA
AGTAGCATGACAAAAATCTTAGAGCCTTTTAGAAAACAAAATCCAGAAATAGTTATCTAT
CAATACATGGATGACTTGTATGTAGGATCTGACCTAGAAATAGGGCAGCATAGAACAAAA
ATAGAGGAACTGAGACAACATCTGTTGAAGTGGGGATTTAGCACCCCAGACAAAAAACAT
CAGAAAGAACCCCCATTCCTTTGGATGGGTTATGAACTCCATCCTGATAAATGGACAGTA
CAGCCTATcGTGTTGCCAGAAAAAGACAGCTGGACTGTCAATGACATACAaAAGTTA
>Subject5065|2015-10-21
CCTCAAATCACTCTTTGGCAACGACCAATAGTTACAgTAAAGATAGGGGGGCAACTAAAG
GAAGCCCTGTTAGATACAGGAGCAGATGATACAGTATTAGAAGAAATGAATTTGCCAGGA
AGATGGAAACCAAAAATGATAGGGGGAATTGGAGGTTTTATCAAAGTAAGACAGTATGAT
CAtATACCCCTAGAAATTTGCGGACAgAAagctaTAGGTACAGTATTAGTAGGAGCTACA
CCTGTCAACATAATTGGAAGAAATCTGTtGACTCAGATTGGCTGCACTTTAAATTTTCCC
ATTAGTCCTATTGAAACTGTACCAGTAAAATTAAAACCAGGAATGGATGGGCCAAGAGTA
AAACAGTGGCCATTGACAGAAGAAAAAATAAAAGCATTAATAGaAATCTGTACAGAAATG
GaAAAGgAAGGAAAAATTTCAAAAATTGGGCCTGAAAATCCATACAATACTCCAGTATTT
GCCATAAAGAAAAAAGACAGTACTAAATGGAGAAAATTAGTGGATTTTAGAGAACTTAAT
AAAAGAACTCAAGACTTCTGGGAAGTTCAATTAGGAATACCACATCCAgcaGGgTtAAAA
AagAaaAAATCAGTAACAGTACTGGATGTGGGCGATGCATATTTTTCAGTGCCTTTAGAT
AAAGAATTCAGGAAGTACACTGCATTTACCATACCTAGTAGAAACAATGAGACACCAGGG
ATTAGATATCAGTACAATGTGCTTCCACAAGGATGGAAAGGATCACCAGCAATATTCCAA
AGTAGTATGACAAAAATCTTAGagCCTTTTAGAAAACAAAATTCAAACATAGTTATCTAT
CAGTACATGGATGATTTGTATGTAGGATCTGACTTAGAAATAGaGCAACATAGaAtaAAA
gtagagGaActaAgacagcatTTgtTaAGGTGGGGACTTACCACACCAGACAAAAAACAT
CAGAAAGAACCTCCATTCCTTTGGATGGGTTATGAACTCCATCCTGATAAATGGACAGTA
CAGCCTATAAAGCTGCCAGAAAAGGACAGCTGGACTGTCAATGATATACAaAAGTTA
>Subject2207|2010-07-19
CCTCAAATCACTCTTTGGCAGCGACCCCTTGTTACAATAAGGATAGGGGGGCAACTAAAG
GAAGCTCTATTAGATACAGGAGCAGATGATACAGTATTAGAAGAAATGAATTTGCCAGGG
AGATGGAAACCAAAAATGATAGGAGGAATTGGAGGTTTTATCAAAGTAAGACAATATGAT
CAGATACCCATAGAGATCTGTGGGCATAAGGCTACGGGTACAGTATTAATAGGACCTACA
CCTGTCAACATAATtGGAAGAAATCTGTtGACTCAGCTTGGTTGCACTTTAAATTTTCCC
ATTAgTCCTATtGAAACTGTACCAGTAAAATTAAAGCCAGGAATGGATGGCCCAAAAGTT
AAACAATGGCCATTGACAGAAGAAAAAATAAAAGCATTAGTAGAAATTTGTACAGAAATG
GAAAAGGAAGGAAAAATTTCAAGAATTGGGCCTGAAAATCCATACAATACTCCAGTATTT
GCCATAAAGAAAAAAGACAGTACTAAATGGAGAAAATTAGTAGATTTCAGAGAACTTAAT
AAGAGAACTCAAGACTTCTGGGAAGTTCAATTAGGAATACCACATCCCTCAGGGTTAAAA
AAGAAAAAATCAGTAACAGTATTGGATGTGGGTGATGCATATTTTTCAGTTCCTTTAGAT
GAAGACTTCAGGAAGTATACTGCATTTACCATACCTAGTAGaAACAATGAGACACCAGGG
ATTAGGTATCAGTATAATGTGCTTCCACAGGGATGGAAGGGATCACCAGCAATATTCCAA
AGCAGCATGACAAAAATCTTAGAGCCTTTTAGAAAACAAAATCCAGACATAGTTATCTAT
CAATACATGGATGATTTGTATGTAGGATCTGACTTAGAAATAGGGCAGCATAGAACAAAA
ATAGAGGAactgagagaacaccTgttgcAgtGGGgaTTtacCACACCAGACAAAAAGCAT
CAGAAAGAACCCCCATTCCTTTGGATGGGTTATGAACTCCACCCTGATAAGTGGACAGTA
CAGCCTATAAATCTGCCAGAAAAAGACAGCTGGACTGTCAATGACATACAGAAGTTA
>Subject2207|2011-02-07
CCTCAAATCACTCTTTGGCAGCGACCCCTtGTtACAATAAGGATAGGGGGGCAACTAAAG
GAAGCTCTATTAGATACAGGAGCAGATGATACAGTATTAGAAGAAATGAATTTGCCAGGG
AGATGGAAACCAAAAATGATAGGAGGAATTGGAGGTTTTATCAAAGTAAGACAATATGAT
CAGATAtCCATAGAGATCTGTGGGCATAAGGCTACGGGTACAGTATTAATAGGACCTACA
CCTGTCAACATAATTGGAAGAAATCTGTTGACTCAGCTTGGTTGCACTTTAAATTTTCCC
ATTAGTCCTATTGAAACTGTACCAGTAAAATTAAAGCCAGGAATGGATGGCCCAAAAGTT
AAACAATGGCCATTGACAGAAGAAAAAATAAAAGCATTAGTAGAAATTTGTACAGAAATG
GAAAAGGAAGGAAAAATTTCAAGAATTGGGCCTGAAAATCCATACAATACTCCAGTATTT
GCCATAAAGAAAAAAGACAGTACTAAATGGAGAAAATTAGTAGATTTCAGAGAACTTAAT
AAGAGAACTCAAGACTTCTGGGAAGTTCAATTAGGAATACCACATCCCTCAGGGTTAAAA
AAGAAAAAATCAGTAACAGTATTGGATGTGGGTGATGCATATTTTTCAGTTCCTTTAGAT
GAAGACTTCAGGAAGTATACTGCATTTACCATACCTAGTAGAAACAATGAGACACCAGGG
ATTAGGTATCAGTATAATGTGCTTCCACAGGGATGGAAGGGATCACCAGCAATATTCCAA
AGCAGCATGACAAAAATCTTAGAGCCTTTTAGAAAACAAAATCCAGACATAGTTATCTAT
CAATACATGGATGATTTGTATGTAGGATCTGACTTAGAAATAGGGCAGCATAGAACAAAA
aTAGAGGAACTGAGAGAACACCTGTTGCAGTGGGGATTTACCACACCAGACAAAAAGCAT
CAGAAAGAACCCCCATTCCTTTGGATGGGTTATGAACTCCACCCTGATAAGTGGACAGTA
CAGCCTATAAATCTGCCAGAAAAAGACAGCTGGACTGTCAATGACATACAGAAGTTA
>Subject2603|2011-11-09
CCTCAGATCACTCTTTGGCAACGACCCCTCGTCACAGTAAAAATAGGGGGGCAACTAAAG
GAAGCTCTATTAGATACAGGAGCAGATGATACAGTATTAGAAGAAATGTGTTTGCCAGGG
AGATGGAAACCAAAAATGATAGGGGGAATTGGAGGTTTTATCAAAGTAAGACAGTATGAG
CAGGTAGCCcTAGAAATCTGTGGGCACAAAGCCATAGGTACAGTATTAATAGGACCCACA
CCTGTCAACATAATTGGAAGAAATCTGTTGACTCAGATTGGTTGCACTTTAAATTTTCCC
ATTAGTCCTATTGAAACTGTACCAGTAAAATTAAAGCCAGGAATGGATGGCCCAAAAGTT
AAACAATGGCCATTAACAGAAGAAAAAATAAAAGCATTAATAGAAATTTGTACAGAAATG
GAAAAGGAAGGAAAAATTTCAAAAATTGGGCCTGAAAATCCATATAATACTCCAATATTT
GCTATAAAGAAAAAAGACAGTACTAAATGGAGAAAACTAGTAGATTTCAGAGAACTGAAT
AAGAGAACTCAAGACTTCTGGGAAATTCAATTAGGGATACCACATCCCTCGGGTATAAAA
AAGAACAAATCAGTAACAGTACTGGATGTGGGTGATGCATATTTTTCAGTTCCATTACAT
GAAGATTTCAGGAAGTATACTGCCTTTACTATACCTAGTATAAACAATGAGAAACCAGGG
GTTAGATATCAGTACAATGTGCTTCCACAAGGATGGAAAGGATCACCAGCAATATTCCAA
AGTAGCATGACAAAAATATTAGAACCTTTCAGAAAACAAAATCCAGaAATAACCATCTAT
CAGTACATGGATGACTTGTATGTAGGGTCTGACTTAGAAATAGGGGAGCATAGAACAAAA
ATAGAGGAACTGAGACAACATCTGaGGAGGTGGGGATTTGACACACCAGATAAAAAACAT
CAGAAAGAACCTCCATTCCTTTGGATGGGTTATGAACTCCATCCTGATAAATGGACAGTA
CAACCTATAGTGCTACCAGAAAAAGACAGCTGGACTGTCAATGACATACAGAAGTTA
>Subject2605|2011-09-01
CCTCAGATCACTCTTTGGCAACGACCCCTAGTCGAAATAAAGATAGGGGGGCAACTAAAG
GAAGCTCTATTAGATACAGGAGCAGATGATACAGTATTAGAAGAAATGAATTTGCCAGGG
AGGTGGAAACCAAAAATGATAGGGGGAATTGGAGGTTTTATTAAAGTAAGACAGTATGAT
CAGATACCCATAGAAATCTGTGGACATAAAGCTATAGGTACAGTGTTAATAGGACCTACA
CCTATCAACATAATTGGAAGGAATATGTTGACTAAGATTGGTTGCACTTTAAATTTTCCC
ATTAGTCCTATTGAAACTGTACCAGTAAAATTAAAGCCAGGAATGGACGGCCCGAAAGTT
AAACAATGGCCATTGACAGAAGAAAAAATAAAGGCATTAATGGAAATTTGTACAGAAATG
GAAAAGGAAGGGAAAATTTCAAAAATTGGGCCTGAAAATCCATACAATACTCCAGTATTT
GCCATAAAGAAAAAaGACGGTACTAAGTGGAGAAAATTAGTAGATTTCAGAGAACTTAAT
AAGAGAACTCAAGACTTTTGGGAGGTTCAATTAGGAATACCGCATCCTGCAGGGTTAAAA
AAGAAAAAATCAGTAACAGTACTTGATGTGGGTGATGCATACTTTTCAGTTCCCTTAGAT
AAAGACTTCAGGAAGTACACTGCATTTACCATACCTAGTAGAAACAATGAGACACCAGGG
ATTAGATATCAATACAATGTGCTTCCACAGGGATGGAAAGGATCACCAGCAATATTCCAA
AGTAGCATGACAAAAATCTTAGAGCCTTTTAGAAAACAAAATCCAGACATAGTTATCTAT
CAATACATGGATGATTTGTATGTAGGATCTGACTTAGAAATAGGACAGCATAGAGCAAAA
ATAGAGGAACTGAGAGAACATTTGTTGAAGTGGGGATTTACCACACCAGACAAAAAACAT
CAGAAAGAACCTCCATTCCTTTGGATGGGTTATGAGCTCCATCCTGATAAATGGACAGTA
CAGCCTATAGAGCTGCCAGAAAAAGACAGCTGGACTGTCAATGACATACAGAAGTTA
>Subject2652|2010-05-12
CCTCAAatcacTCTTTGGCAACGACCCCTCGTCCAAATAAAGATAGGGGGGCAAATAAAG
GAAGCTCTATTAGATACAGGAGCAGATGATACAGTATTAGAAGAAATGAATTTGCCAGGA
AGATGGAAACCAAAAATGATAGGGGGAATTGGAGGTTTTATCAaagTAAGaCAATATGAT
CAGATACTCATAGAAATCTGTGGACATAAAGCTGTAGGTACAGTATTAaTAGGACCtACa
CCGGTCaACATAATtGGAAGAAATTTATtGACTCAGATTGGTTGTACTTTAAATTTTCCC
ATtAGTCCTATtGAAaCTGTACCAGTAGAATTAaAGCCAGGAATGGATGGCCCAAAAGTT
AAACAATGGCCATTGACAGAAGAAAAAATAAAAGCATTAGTAGAAATTTGTACAGAAATG
GAAAAGGAAGGAAAAATTTCAAAAATTGGGCCTGAAAATCCATACAATACTCCAGTATTC
GCCATAAAGAAaAAGGACAGTACTAAATGGAGAAAATTAGTAGATTTCAGAGAACTTAAT
AAGAGAACtCAAGACTTTTGGGAaGTTCAATTGGGGATACCACATCCCGCAGGGTTAAAA
AAGAAGAAATCAGTAACAGTACTAGATGTGGGTGATGCATATTttTCAGTTCCCTTACAT
GAAAGCTTCAGGAAaTATACTGCATTTACTATACCTAGTACAAACAATgCGACACCAGgG
ATCAGATATCAGTACAATGTGCTTCCACAAGGATGGAAAGGATCaCCAGCaATATTTCAA
TGTAGCATGACAAAGATCTTAGAGCCTTTTAGAAAACAGAATCCAGACATAATTATCTAT
CAATACATGGATGATTTGTATGTaGGatCTGATTTAGAAATAGGgCAGCATAGAACAAAA
ATaGAGGAACTAAGACAACATCTGTtGAGGTGGGGATTTACCACACCAGACAAAAAGCAT
CAGAAAGAGCCACCATTCCTTTGGATGGGTTATGAACTCCATCCTGATAAATGGACAGTA
CAGCCTATAGTGCTGCCAGAAAAAGAtAGCTGGACTGTCAATGACATACAGAAGCTA
>Subject2652|2012-07-26
CCTCAAATCACTCTTTGGCAACGACCCCTCGTCCAAATAAAGATAGGGGGGCAAATAAAG
GAAGCTCTATTAGAtACAGGAGCAGATGATACAGTATTAGAAGAAATGAATTTGCCAGGA
AGATGGAAACCAAAAATGATAGGGGGAATTGGAGGTTTTATCAAAGTAAGACAATATGAT
CAGATACTCATAGAAATCTGTGGACATAAAGCTGTaGGTACAGTATTAaTAGGACCtACA
CCGGTCAACATAATTGGAAGAAATTTATTGACTCAGATTGGTTGTACTTTAAATTTTCCC
ATTAGTCCTATTGAAACTGTACCAGTAGAATTAAAGCCAGGAATGGATGGCCCAAAAGTT
AAACAATGGCCATTGACAGAAGAAAAAATAAAAGCATTAGTAGAAATTTGTACAGAAATG
GAAAAGGAAGGAAAAATTTCAAAAATTGGGCCTGAAAATCCATACAATACTCCAGTATTC
GCCATAAAGAAAAAGGACAGTACTAAATGGAGAAAAtTAGTAGAtTTCAGAGAACTTAAT
AAGAGAACCCAAGACTTTTGGGAaGTTCAATTGGGGATACCACATCCCGCAGGGTTAAAA
AAGAAaAAATCAGTAACAGTACTAGATGTGGGTGATGCATATTTTTCAGTTCCCTTACAT
GAAAGCTTCAGGAAGTATACTGCATTTACTATACCTAGTACAAACAATGCGACACCAGGG
ATCAGATATCAGTACAATGTGCTTCCACAAGGATGGAAAGGaTCaCCAGCaATATTTCAA
TGTAGCATGACAAAGATCTTAGAGCCTTTTAGAaAACAGAATCCAGACATAATTATCTAT
CAATACATGGATGATTTGTATGTAGGATCTGATTTAGAAATAGGGCAGCATAGAACAAAA
aTAGAGGAAtTAAGACAACATCTGTTGAGGTGGGGATTTACCACACCAGACAAAAAGCAT
CAGAAAGAGCCACCATTCCTTTGGATGGGTTATGAACTCCATCCTGATAAATGGACAGTA
CAGCCTATAGTGCTGCCAGAAAAAGAtAGCTGGACTGTCAATGACATACAGAAGCTA
>Subject2703|2011-02-18
CCTCAGATCACTCTTTGGCAGCGACCCATCACTACAATAAAGATAGGGGGGCAGATAAAG
GAAGCTCTATTAGATACAGGAGCAGATGATACAGTATTAGAAGAAATGAACTTACCAGGA
AAATGGAAACCAAAAATGATAGGAGGAATTGGAGGTTTTATCAAAGTAAGACAAtATGAT
GAGGTACCCATaGAAATCTGTGGACATAAAGTTGTGGGTACAGTATTAATAGGATCTACA
CCTGTCAACATAATTGGAAGAAATCTGTTGACTCAGCTTGGGTGCACTTTAAATTTTCCC
ATTAGTCCTATTGAAACTGTACCAGTAAAATTAAAGCCAGGAATGGATGGGCCAAAAGTT
AAACAATGGCCATTGACAGAAGAAAAAATAAAAGCATTAGTAGAAATTTGTACAGAAATG
GAAAAGGAAGGGAAAATCTCAAAAATTGGGCCTGAaAATCCATACAATACTCCAGTATTT
GCtATAAAGAAAAAAGACAGTACTAAATGGAGAAAATTAGTAGATTTTAGAGAACTTAAT
AAGAGAACTCAAGACTTCTGGGAAGTTCAACTAGGAATACCACATCCTGCAGGGTTAAAA
AAGAGAAAATCGGTAACAGTACTGGATGTGGGTGATGCATATTTCTCAGTTCCCTTAGAT
AAAGAATTCAGAAAGTATACTGCATTCACCATACCTAGTACAAACAATGAGACACCAGGG
GTTAGATATCAGTACAATGTGCTTCCACAAGGATGGAAAGGATCACCAGCAATATTCCAA
AGTAGCATGACAAAAATCTTGGAGCCTTTTAGAAAACAAAATCCAGACATAATTATCTAT
CAATACATGGATGATTTGTATGTAGGATCTGACTTAGAAATAGAGAAACATAGAGAAAAA
ATAGAGGAACTGAGACAACATCTGTTGAGATGGGGGTTTACCACACCAGACAAAAAACAT
CAGAAAGAACCTCCATTCCTTTGGATGGGTTATGAACTCCATCCTGATAAATGGACAGTA
CAGCCTATAGTGCTGCCAGAAAAAGACAGCTGGACTGTCAATGACATACAGAAGTTA
>Subject2703|2012-02-06
CCTCAGATCACTCTTTGGCAGCGACCCATCACTACAATAAAGATAGGGGGGCAGATAAAG
GAaGCTCTATTAGATACAGGAGCAGATGATACAGTATTAGAAGAcATGAACTTACCAGGA
AAaTGGAAACCAAAAATGATAGGAGGAATTGGAGGTTTTATCAAAGTAAGACAATATGAT
GAGGTACCCATaGAAATCTGTGGACATAAAGTTGTGGGTACAGTaTTAATAGGATCTACA
CCTGTCAACATAATtGGAAGAAATCTGTtGACTCAGCTTGGGTGCACTTTAAATTTTCCC
ATtAGTCCTATTgAAACTGTACCAGTAAAATTAAAGCCAGGAATGGATGGGCCAAAAGTT
AAACAATGGCCATTGACAGAAGAAAAaATAAAAGCaTTAGTAGAAATTTGTACAGAAATG
GAAAAGGAAGGGAAAATCTCAAAAATTGGGCCTGAAAATCCATACAATACTCCAGTATTT
GCtATAAAGAAAAAAGACAGTACTAAATGGAGAAAATTAGTAGATTTTAGAGAACTTAAT
AAGAGAACTCAAGACTTCTGGGAAGTTCAACTAGGAATACCACATCCTGCAGGGTTAAAA
AAGAGAAAATCaGTAACAGTACTGGATGTGGGTGATGCATATTTCTCAGTTCCCTTAGAT
AAAGAATTCAGAAAGTATACTGCATTCACCATACCTAGTACAAACAATGAGACACCAGGG
GTTAGATATCAGTACAATGTGCTTCCACAAGGATGGAAAGGATCACCAGCAATATTCCAA
AGTAGCATGACAAAAATCTTGGAGCCTTTTAGAAAACAAAATCCaGACATAATTATCTAT
CAATACATGGATGATTTGTATGTAGGATCTGACTTAGAAATAGAGAAACATAGAGAAAAA
ATAGAGGAACTGAGACAACATCTGTTGAGATGGGGGTTTACCACACCAGACAAAAAACAT
CAGAAAGAACCTCCATTCCTTTGGATGGGTTATGAACTCCATCCTGATAAATGGACAGTA
CAGCCTATAGTGCTGCCAGAAAAAGACAGCTGGACTGTCAATGACATACAGAAGTTA
>Subject2715|2011-02-16
CCTCAGATCACTCTTTGGCAACGACCCCTCGTCACAATAAAGATAGGGGGGGAACTAAAG
GAAGCTTTACTAGATACAGGAGCAGATGATACAGTATTAGAAGAAATGAATTTGCCAGGA
AGATGGAAACCAAAAATGATAGGGGGAATTGGAGGTTTTATCAAAGTAAGACAGTATGAT
CAGATTCCCATAGAAATCTGTGGGCATAAAGCTATAGGCACAGTATTAGTAGGACCTACA
CCTGTCAACATAATTGGAAGAAATCTGTTGACTCAGATTGGCTGCACTTTAAATTTTCCC
ATTAGTCCTATTGAAACTGTACCAGTAAAATTAAAGCCAGGAATGGATGGTCCAAAAGTT
AAACAATGGCCATTAACAGAAGAAAAGATAAAAGCATTAGTAGAGATTTGCACAGAAATG
GAAAAGGAAGGAAAAATTTCAAAAATTGGGCCTGAAAATCCATACAATACTCCAGTATTT
GCCATAAAGAAAAAAGACAGTACCAAATGGAGAAAGCTAGTAGATTTCAGAGAGCTTAAT
AAGAGAACTCAAGACTTCTGGGAAGTTCAATTAGGAATACCACATCCCGCAGGGCTAcaA
AAGAAAAAATCAGTAACAGTACTGGATGTGGGTGATGCATATTTTTCAGTTCCCTTATAT
GAAGATTTCAGGAAGTATACTGCATTTACCATACCTAGTATAAACAATGAGACACCAGGG
ATTAGATATCAGTACAATGTGCTTCCACAGGGATGGAAAGGATCACCAGCGATATTCCAA
AaTAGCATGACAAaAATTTTAGAGCCTTTTAGAAAACAAAATCCAGAAATAGTtATCTAT
CAATACATGGATGATTTGTATGTAGGATCTGACTTAGAAATAGGACAGCATAGAACAAAA
ATAGAGGAACTGAGACAGCATCTGTTGAAATGGGGATTTACCACACCAGATAAAAAACAT
CAGAAGGAACCTCCATTCCTTTGGATGGGTTATGAACTCCATCCTGATAAATGGACAaTA
CAACCTATCATGCTGCCAGAAAAAGATAGCTGGACTGTCAATGACATACAAAAGTTA
>Subject2715|2012-07-11
CCTCAGATCACTCTTTGGCAACGACCCCTCGTCACAATAAAGATAGGGGGGGAACTAAAG
GAAGCTTTACTAGATACAGGAGCAGATGATACAGTATTAGAAGAAATGAATTTaCCAGGA
AGATGGAAaCCAAAAATGATAGGGGGAATTGGAGGTTTTATCAAAGTAAGACAGTATGAT
CAGATTCCCATAGAAATCTGTGGGCATAAAGCTATAGGtACAGTATTAGTAGGACCTACA
CCTGTCAACATAATTGGAAGAAATCTGTTGACTCAGATTGGCTGCACTTTAAATTTTCCC
ATTAGTCCTATTGAAACTGTACCAGTAAAATTAAAGCCAGGAATGGATGGTCCAAAAGTT
AAACAATGGCCATTAACAGAAGAAAAGATAAAAGCATTAGTAGAGATTTGCACAGAAATG
GAAAAGGAAGGAAAAATTTCAAAAATTGGGCCTGAAAATCCATACAATACTCCAGTATTT
GCCATAAAGAAAAAAGACAGTACCAAATGGAGAAAGCTAGTAGATTTCAGAGAGCTTAAT
AAGAGAACTCAAGAtTTCTGGGAAGTTCAATTAGGAATACCACATCCCGCAGGGCTAcaA
cAGAAAAAATCAaTAACAGTACTGGATGTGGGTGATGCATATTTTTCAGTTCCCTTATAT
GAAGATTTCAGGAAGTATACTGCATTTACCATACCTAGTATAAACAATGAGACACCAGGG
ATTAGATATCAGTACAATGTGCTTCCACAGGGATGGAAAGGATCACCAGCGATATTCCAA
TGTAGCATGACAAaAATTTTAGAGCCTTTTAGAAAACAAAATCCAGAaaTAGTtATCTAT
CAATACATGGATGATTTGTATGTAGGATCTGACTTAGAAATAGGACAGCATAGAACAAAA
ATAGAGGAACTGAGACAGCATCTGTTGAAATGGGGATTTACCACACCAGATAAAAAACAT
CAGAAGGAACCTCCATTCCTTTGGATGGGTTATGAACTCCATCCTGATAAATGGACAaTA
CAACCTATCAtGCTGCCAGAAAAAGATAGCTGGACTGTCAATGACATACAAAAGTTA
>Subject2605|2010-12-11
CCTCAGaTCACTCTTTGgCAACGACCCCTAGTCGAAATAAAGATAGGGGGGCAACTAAAG
GAAGCTCTATTAGATACAGGAGCAGATGATACAGTATTAGAAGAAATGAATTTGCCAGGG
AGGTGGAAACCAAAAATGATAGGGGGAATTGGAGGTTTTATTAAAGTAAGACAGTATGAT
CAGATACCCATAGAAATCTGTGGACATAAAGCTATAGGTACAGTGTTAATAGGACCTACA
CCTATCAACATAATtGGAAGGAATATGTtGACTAAGATTGGTTGCACTTTAAATTTTCCC
ATTAgTCCTATTGAAACTGTACCAGTAAAATTAAAGCCAGGAATGGACGGCCCGAAAGTT
AAACAATGGCCATTGACAGAAGAAAAAATAAAGGCATTAATGGAAATTTGTACAGAAATG
GAAAAGGAAGGGAAAATTTCAAAAATTGGGCCTGAAAATCCATACAATACTCCAGTATTT
GCCATAAAGaAAAAAGACGGTACTAAGTGGAGAAAATTAGTAGATTTCAGAGAACTTAAT
AAGAGAACTCAAGACTTTTGGGAGGTTCAATTAGGAATACCGCATCCTGCAGGGTTAAAA
AAGAAAAAATCAGTAACAGTACTTGATGTGGGTGATGCATACTTTTCAGTTCCCTTAGAT
AAAGACTTCAGGAAGTACACTGCATTTACCATACCTAGTAGAAACAATGAGACACCAGGG
ATTAGATATCAATACAATGTGCTTCCACAGGGATGGAAAGGATCACCAGCAATATTCCAA
AGTAGCATGACAAAAATCTTAGAGCCTTTTAGAAAACAAAATCCAGACATAGTTATCTAT
CAATACATGGATGATTTGTATGTAGGATCTGACTTAGAAATAGGACAGCATAGAGCAAAA
ATAGAGGAACTGAGAGAACATTTGTTGAAGTGGGGATTTACCACACCAGACAAAAAACAT
CAGAAAGAACCTCCATTCCTTTGGATGGGTTATGAGCTCCATCCTGATAAATGGACAGTA
CAGCCTATAGAGCTGCCAGAAAAAGACAGCTGGACTGTCAATGAcATACAGAAGTTA
>Subject2856|2011-11-23
CCTCAGATCACTCTTTGGCAACGACCCCTTGTTGCAATAAGGATAGGGGGGCAGCTAAAG
GAAGCTCTATTAGACACAGGAGCAGATGATACAGTATTAGAAGAcATGaATTTGCCAGGA
AGGTGGAAACCAAAAATGATAGGGGGAATTGGAGGTTTTATCAAAGTAAGACAGTATGAT
CAGATAgtCATAGAAATTTGTGGACATAAAACTATAGGTACAGTATTAATAGGACCTACA
CCTGTCAACATAATTGGAAGAAATCTGTTGACTCAGCTTGGTTGCACTTTAAATTTTCCC
ATTAGTCCTATTGAAACTGTACCAGTAAAATTGAAGCCAGGAATGGATGGCCCAAAAGTT
AAACAATGGCCACTGACAGAAGAAAAAATAAAAGCATTAGTAGAAATTTGTACAGAAATG
GAAAAAGAAGGGAAAATTTCAAAAATTGGGCCTGAAAATCCATACAATACTCCAGTATTT
GCCATAAAGAAAAAAGACAGTACTAAATGGAGAAAGTTAGTAGATTTCAGAGAACTTAAC
AAGAGAACTCAAGACTTCTGGGAAGTTCAATTAGGAATACCACATCCCGCAGGGTTAAAA
AAGAAAAAATCAGTAACAGTACTGGATGTGGGTGATGCGTATTTTTCAGTTCCATTGGAT
AAAGACTTCAGGAAGTACACTGCCTTCACCATACCTAGTAGAAACAATGAGACACCAGGG
ATTAGATATCAGTACAATGTGCTTCCACAGGGATGGAAAGGATCACCAGCAATATTCCAA
AGTAGCATGACAAAAATCCTAGAACCTTTTAGAAAGCAAAATCCAGACATAGTTATTTAT
CAATACATGGATGATTTATATGTAGGATCTGACTTAGAAATAGGGCAGCATAGAGCAAAA
ATAGAGGAACTGAGGGaACATCTGTTAAAGTGGGGACTTACCACACCAGATAAAAAACAT
CAGAAAGAACCTCCATTCCTTTGGATGGGGTATGAACTCCATCCTGATAAATGGACAGTA
CAGCCTATAGTGCTGCCAGAAAAAGACAGCTGGACTGTCAATGACATACAGAAGTTA
>Subject3898|2014-05-09
CCTCAGATCACTCTTTGGCAaCGACCCATAGTCACAATAAAGATAGGaGGGCAACTAAAa
GAAGCTtTATTAGAtACAGGAGCAGATGATACAGTATTAGAAGAcATGCaTTTGCCaGGA
AAATGGAAACCAAAAATGATAGGGGGAATTGGAGGTTTTATCAAAGTAAGACAGTATGAT
CAGaTAaCCATAGAAATTTaTGGaCATAAaGtaATAGGTACAGTaTTAGTAGGACCTACA
CCTGTCAACATAATTGGAAGaAATCTGTTGACTCAaCTTGGTTGCACtTTAAATTTTCCC
ATTAGTCCTATTGAAACTGTACCAGTAAAATTAAAaCCAGGAATGGATGGCCCAAaaGTT
AAACAATGGCCATTGACAGAAGAAAAAATAAAAGCATTAGTAGAAATTTGTACAGAAATG
GAAAAGGAAGGAAAAATTTCAAAAATTGGaCCTGAAAATCCATACAATACTCCAaTaTTT
GCtATAAAGAAAAAAGACAGtACTAAATGGAGAAAATTAGTAGATTTCAGAGAACTTAAT
AAGAGaACTCAAGACTTCTGGGAAGTtCAATTAGGAATACCACATCCtGCAGGGTTaAAA
AAGAAAAAATCAGTAACAGTTCTGGATGTGGGTGATGCATAtTTTTCAGTTCCCTTAGAC
AAaGAgTTCAGAAAGTATACaGCATTTACTATACCTAGTaTAAACAATGAGACACCAGGG
ATTAGaTATCAaTACAATGTGCTtCCACAGGGATGGAAAGGATCACCAGCAATATTCCAA
AGTAGCATGACAAAAATCTTaGAGCCTTTTAGAAAACAAAATCCAGAAcTAGTtATtTAT
CAATAtATGGATGATTTGTATGTAGGATCTGACTTAGAAATAGaaCAaCATAGAACAAAA
ATAGAGGAACTaAGACAACATCTGTTGcAGTGGGGaTTTACCACACCAGACAAAAAACAT
CAGAAAGAACCTCCATTCCTTTGGATGGGGTATGAACTtCATCCTGAtAAATGGACAGTa
CAaCCTATAgaGCTGCCAGAAAAaGACAGCTGGACTGTCAATGAcATACAaAAGTTA
>Subject2862|2011-12-12
CCTCAGaTCACTCTTTGGCAACGACCCCTTGTTACAATAAAGATAGAGGGGCAACTAAGA
GAAGCTCTATTAGATACAGGAGCAGATGATACAGTATTAGAAGAAATAAATTTGTCAGGA
AGATGGAAACCAAAAATGATAGGGGGAATTGGAGGTTTTATCAAAGTAAGACAGTATGAT
CAGGTGCACGTAGAGATCTGTGGACATAAAGCTATAGGTACAGTATTAGTAGGACCCACA
CCTGTCAACATAATTGGAAGAAATCTGTtGAcTCAGATTGGTTGCACTTTAAaTTTTCCC
ATTAGtccTaTtGAAACTGTACCAGTAAAATTAAAGCCAGGAATGGATGGCCCAAAAGTT
AAACAATGGCCATTGACAGAAGAAAAAATAAAAGCATTAGTAGAAATTTGtACAGAAATG
GAGAAGGAAGGAAAAATTTCAAAAATTGGGCCTGAAAATCCATACAACACCCCAGTATTT
GCTATAAAGAAAAAagatAGTACCAAaTGGAGAAAATTGGTAGATTTCAGAGAACTTAAT
AAGAGAACTCAAGATTTCTGGGAAGTTCAATTAGGAATACCACATCCCGCAGGGTTAAAA
AAGAAAAAATCAGTAACAGTACTGGATGTGGGGGATGCATATTTTTCAGTTCCCTTAGAt
GAAAacTTCAGGAAGTATACtgcatttaccatacctagtAtAAACAAtGAgACACCAGGG
ATCAgATATCAATAtAATGTGCTTCCACAGGGATGGAAAGGATCACCAGCAATATTCCAA
AGTAGCATGACAAAAATCTTAGagCCTTTTAGAAAACAAAATCCAGAAATAGTTATCTAT
CAATACATGGATGACTTGTATGTAGGATCTGACCTAGAAATAGGGCAGCATAGAACAAAA
ATAGAGGAACTGAGACAACATCTGTTGAAGTGGGGATTTAGCACCCCAGACAAAAAACAT
CAGAAAGAACCCCCATTCCTTTGGATGGGTTATGAACTCCATCCTGATAAATGGACAGTA
CAGCCTATcGTGTTGCCAGAAAAAGACAGCTGGACTGTCAATGACATACAaAAGTTA
>Subject2922|2011-04-30
CCTCAGATCACTCTTTGGCAACGACCCCTCGTCACAATAAAGATAGGGGGGCAACTAAAa
GAAGCTCTATTAGATACAGGAGCAGATGATACAGTAGTAGAAGAAATGTATTTaCCAGGA
AGATGGAAACCAAAAATGATAGGGGGAATTGGAGGTTTTATCAAAGTAAGACAGTATGAT
CAGGTGCCCCTTGAAATtTGTGGGCAAAAGGCTATAGGTACAGTATTAGTAGGACCTACA
CCTGTCAACATAATTGGAAGAAATtTGTTGACTCAGATTGGTTGCACTTTAAAtTTTCCC
ATTAGTCCTATTGAAACTGTACCAGTAAAATTAAAGCCAGGAATGGATGGCCCAAAAGTT
AAACAATGGCCATTGACAGAAGAaAAAATAAAAGCATTAATAGAAATTTGtACAGAaATG
GAAAAaGAAGGGAAAATTTCAAAAATTGGGCCTGAAAATCCATACAATACTCCAGTATTT
GCtATAAAGAAAAAAGACAGTACTAAATGGAGAAAATTAGTAGAtTTtAGAGAACTTAAT
AAGAGAACTCAAGACTTCTGGGAAGTTCAATTAGGAATACCACACCCTGCAGGGTTAAAA
AAGAAAAAATCAGTAACAGTACTAGATGTGGGTGATGCATATTTTTCAGTTCCCTTaGAT
CCAGACTTCAGAAAGTATACaGCATTCACCATACCTAGTATAAACAATGAGACcCCAGGG
ATTAGATAtCAGTACAATGTGCTTCCACAGGGATGGAAGGGATCACCAGCAATATTCCAA
TGTAGCATGACAAAAATCTTAGAGCCTTTTAGAAAACAAAATCCAGAGATAGTTATCTAT
CAATACATGGATGATTTGTATGTAGGATCTGACTTAGAGATAGGGCAGCATAGAACAAAA
ATAGAGGAACTGAGAGAACATCTGCTGAGGTGGGGATTTACCACACCAGACAAAAAACAT
CAAAAaGAACCtCCATTCCTTTGGATGGGTTATGAaCTCCATCCTGATAAATGGACAGTA
CAGCCTATAGTGTTGCCAGAAAAAGACAGCTGGACTGTCAATGACATACAGAAGtTA
>Subject2922|2012-04-17
CCTCAGATCACTCTTTGGCAACGACCCCTCGTCACAATAAAGATAGGGGGGCAACTAAAG
GAAGCTCTATTAGATACAGGAGCAGATGATACAGTAGTAGAAGAAATGTATTTaCCAGGA
AGATGGAAACCAAAAATGATAGGGGGAATTGGAGGTTTTATCAAAGTAAGACAGTATGAt
CAaGTGCCCCTTGAAATTTGTGGGCAAAAGGCTATAGGTACAGTATTAGTAGGACCTACA
CCTGTCAACATAATTGGAAGAAATtTGTTGACTCAGATTGGTTGCACTTTAAACTTTCCC
ATTAGTCCTATTGAAACTGTACCAGTAAAATTAAAGCCAGGAATGGATGGCCCcAAAGTT
AAACAaTGGCCATTGACAGAAGAaAAAATAAAAGCATTaATAGAAATTTGtACAGAaATG
GAAAAaGAAGGaAAAATTTCAAAAATTGGGCCTGAaAATCCATAtAATACTCCAGTATTt
GCtATAAAGAAAAAAGACAGTACTAAATGGAGAAAATTAGTAGAtTTtAGAGAACTTAAT
AAaAGAACTCAAGACTTCTGGGAAGTaCAATTAGGAATACCACACCCTGCAGGGTTAAAA
AAGAAAAAATCAGTAACAGTACTAGATGTGGGTGATGCATATTTTTCAGTTCCCTTaGAT
CCAGACTTCAGAAAGTATACaGCATTCACCATACCTAGTATAAACAATGAGACACCAGGG
ATTAGATAtCAGTACAATGTGCTTCCACAGGGATGGAAGGGATCACCAGCAATATTCCAA
TGtAGCATGACAAAAATCTTAGAGCCTTTTAGAAAACAAAATCCAGAGATAGTTATCTAT
CAATACATGGATGATTTGTATGTAGGaTCTGACTTAGAGATAGGGCAGCATAGAACAAAA
ATAGAGGAACTGAGAGAACATCTGCTGAGGTGGGGATTTACCACACCAGAtAAAAAACAT
CAAAAaGAACCtCCATTCCTTTGGATGGGTTATGAaCTCCATCCTGATAAATGGACcGTA
CAGCCTATAGTGTTGCCAGAAAAAGACAGCTGGACTGTCAATGACATACAGAAGtTA
>Subject3259|2011-12-06
CCTCAAATCACTCTTTGGCAACGaCCCCTCGTCACAGTAAAGATAGGGGGGCAACTAAAG
GAAGCTCTATTAGATACAGGAGCAGATGATACAGTATTAGAAGAcATGaCCTTACCAGGA
AGATGGAAACCAAAAATGATAGGGGGAATTGGAGGTTTTATCAAAGTAAGACAGTATGAT
CAGATACTTGTAGAAATCTGTGGACATAAAGCTATAGGTACAGTATTAGTAGGACCTACA
CCTGTCAACATAATTGGAAGAAATCTGTTGACTCAGATTGGGTGCACTTTAAATTTTCCT
ATTAGTCCTATTGAAACTGTACCAGTAAAATTAAAGCCAGGAATGGATGGCCCAAAAGTT
AAACAATGGCCATTGACAGAAGAAAAAATAAAAGCATtagtAgAaatttgtACAGAAATG
GAAAAGGAAGGGAAAATTTCAAAAATTGGGCCTGAAAATCCATACAATACTCCAGTATTT
GCCATAAAGAAAAAAGACAGTACTAAATGGAGAAAATTAGTAGATTTCAGGGAACTTAAT
AAGAAAACTCAAGATTTCTGGGAAATTCAATTAGGaATACCACACCCAGCAGGGTTAAAA
AaGAAAAAATCAGTAACAGTACTGGATGTGGGTGATGCATATTTTTCAGTTCCCTTAGAT
AAAGAATTCAGGAAATATACTGCATTTACCATACCTAGTATAAACAATGAGACACCAGGG
ATTAGATATCAGTACAATGTGCTTCCACAAGGATGGAAAGGATCGCCAGCAATATTCCAA
AGTAGCATGACAAAAATcTTAGAGCCTTTTAGGAAACAaAATCCAGAAATAGTTATCTAT
CAATACATGGATGATTTGTATGTAGGATCTGACTTAGAAATAGGGCAGCATAGAACAAAA
ATAGAGGAACTGAGACAACATCTGTTGAAGTGGGGatTTACCAcACCAGACAAAAAGCAT
CAGAAAGAACCCCCATTCCTTTGGATGGGTTATGAACTCCATCCGGATAAATGGACAGTA
CAGCCTATACAGCTGCCAGAAAAGGACAGCTGGACTGTCAATGACATACAGAAATTA
>Subject3259|2012-07-25
CCTCAAATCACTCTTTGGCAACGACCCCTCGTCACAGTAAAGATAGGGGGGCAACTAAAG
GAAGCTCTATTAGATACAGGAGCAGATGATACAGTATTAGAAGAcATGGCCTTACCAGGA
AGATGGAAACCAAAAATGATAGGGGGAATTGGAGGTTTTATCAAAGTAAGACAGTATGAT
CAGATACTTGTAGAAATCTGTGGACATAAAGCTATAGGTACAGTATTAGTAGGACCTACA
CCTGTCAACATAATTGGAAGAAATCTGTTGACTCAGATTGGGTGCACTTTAAATTTTCCT
ATTAGTCCTATTGAAACTGTACCAGTAAAATTAAAGCCAGGAATGGATGGCCCAAAAGTT
AAACAATGGCCATTGACAGAAGAAAAAATAAAAGCATTAGTAGAAATTTGTACAGAAATG
GAAAAGGAAGGGAAAATTTCAAAAATTGGGCCTGAAAATCCaTACAATACTCCAGTATTT
GCCATAAAGAAAAAAGACAGTACTAAATGGAGAAAATTAGTAGATTTCAGGGAACTTAAT
AAGAAAACTCAAGATTTCTGGGAAATTCAATTAGGaATACCACACCCAGCAGGGTTAAAA
AaGAAAAAATCAGTAACAGTACTGGATGTGGGTGATGCATATTTTTCAGTTCCCTTAGAT
AAAGAATTCAGGAAATATACTGCATTTACCATACCTAGTATAAACAATGAGACACCAGGG
ATTAGATATCAGTACAATGTGCTTCCACAAGGATGGAAAGGATCGCCAGCAATATTCCAA
AGTAGCATGACAAAAATCTTAGAGCCTTTTAGGAAACAAAATCCAGAAATAGTTATCTAT
CAATACATGGATGATTTGTATGTAGGATCTGACTTAGAAATAGGGCAGCATAGAACAAAA
ATAGAGGAACTGAGACAACATCTGTTGAAGTGGGGATTTACCACACCAGACAAAAAGCAT
CAGAAAGAACCCCCATTCCTTTGGATGGGTTATGAACTCCATCCGGATAAATGGACAGTA
CAGCCTATACAGCTGCCAGAAAAGGACAGCTGGACTGTCAATGACATACAGAAATTA
>Subject3443|2012-03-07
CCTcAGATCACTCTTTGGCAACGACCCCTTGTTACAATAAAGATAGAGGGGCAACTAAGA
GAAGCTCTAtTAGATACAGGAGCAGATGATACAGTATTAGaAGAAATAAaTTTGTCAGGA
AGATGGAAACCAAAAATGATAGGGGGAATTGGAGGTTTTATCAAAGTAAGACAGTATGAT
CAGGTGCACATAGAAATTTGTGGACATAAAGCTATAGGTACAGTATTAGTAGGACCCACA
CCTGTCAACATAATTGGAAGAAATCTGTTGACTCAaATTGGGTGCACTTTAAATTTTCCC
ATTAGtCCTATTGAAACTGTACCAGTAAAATTAAAGCCAGGAATGGATGGCCCAAAAGTT
AAACAATGGCCATTGACAGAAGAAAAAAtAAAAGCATTAGTAGAAATTTGTACAGAAATG
GAGAAGGAAGGAAAAATTTCTAGAATTGGGCCTGAAAATCCATACAACACCCCAGTATTT
GCTATAAAGAAAAAAGACAGTACCAAGTGGAGAAAAtTGGTAGATTTCAGAGAACTTAAT
AAGAGAACTCAAGATTTCTGGGAAGTTCAATTAGGAATACCACATCCCGCAGGGTTAAAA
AAGAAAAAATCAGTAACAGTACTGGATGTGGGGGATGCATATTTTTCAGTTCCCTTAGAT
GAAAACTTCAGGAAGTACACTGCATTTACCATACCTAGTATAAACAATGAGACACCAGGA
GTCAGATATCAGTACAATGTGCTTCCACAGGGATGgAAAGGATCACCAGCAATATTCCAA
AGTAGCATGACAAAAATCTTAGAGCCTTTTAGAAAACAAAATCCAGAAATAGTTATCTAT
CAATACATGGATGACTTGTATGTAGGATCTGACCTAGAAATAGGGCAGCATAGAACAAAA
ATAGAGGAACTGAGACAACATCTGTTGAAGTGGGGATTTAGCACCCCAGACAAAAAACAT
CAGAAAGAACCCCCATTCCTTTGGATGGGTTATGAACTCCATCCTGATAAATGGACAGTA
CAGCCTATAGTGTTGCCAGAAAAAGACAGCTGGACTGTCAATGACATACAAAAaTTA
>Subject3443|2013-11-14
CCTCAGATCACTCTTTGGCAaCGACCCCTTGTtACAATAAAGATAGAGGGGCAACTAAGA
GAAGCTCTATTAGATACAGGAGCAGATGATACAGTATTAGAAGAAATAAgTTTGTCAGGA
AGATGGAAACCAAAAATGATAGGGGGAATTGGAGGTTTTATCAAAGTAAGACAGTATGAT
CAGGTGCACATAGAAATTTGTGGACATAAAGCTATAGGTACAGTATTAGTAGGACCCACA
CCTGTCAACATAATTGGAAGAAATCTGTTGACTCAGATTGGGTGCACTTTAAATTTTCCC
ATTAGTCCTATTGAAACTGTACCAGTAAAATTAAAGCCAGGAATGGATGGCCCAAAAGTT
AAACAATGGCCATTGACAGAAGAAAAAATAAAAGCATTAGTAGAAATTTGTACAGAAATG
GAGAAGGAAGGAAAAATTTCTAAAATTGGGCCTGAAAATCCATACAACACCCCAGTATTT
GCTATAAAGAAAAAAGACAGTACCAAGTGGAGAAAATTGGTAGATTTCAGAGAACTTAAT
AAGAGAACTCAAGATTTCTGGGAAGTTCAATTAGGAATACCACATCCCGCAGGGTTAAAA
AAGAAAAAATCAGTAACAGTACTGGATGTGGGGGATGCATATTTTTCAGTTCCCTTAGAT
GAAAACTTCAGGAAGTACACTGCATTTACCATACCTAGTATAAACAATGAGACACCAGGA
GTCAGaTATCAGTACAATGTGCTTCCACAGGGATGGAAAGGATCACCAGCAATATTCCAA
AGTAGCATGACAAAAATCTTAGAGCCTTTTAGAAAACAAAATCCAGAAATAGTTATCTAT
CAATACATGGATGACTTGTATGTAGGATCTGACCTAGAAATAGGGCAGCATAGAACAAAA
ATAGAaGAACTGAGACAACATCTGTTGAAGTGGGGATTTAGCACCCCAGACAAAAAACAT
CAGAAAGAACCCCCATTCCTTTGGATGGGTTATGAACTCCATCCTGATAAATGGACAGTA
CAGCCTATAGTGTTGCCAGAAAAAGACAGCTGGACTGTCAATGACATACAAAAGTTA
>Subject36|2010-01-11
CCTCAAATCACTCTTTGGCAACGACCCCTCGTCACAATAAGGATAGGGGGGCAACTAAAG
GAAGCTCTATTAGATACAGGGGCAGATGATACAGTATTAGAAGAAATGAGTTTGCCAGGA
AGATGGAAACCAAAAATGATAGGGGGAATTGGAGGTTTTATCAAAGTAAGACAGTATGAT
CAGATACCCATAGAAATCTGTGGAAATAAAGCTATAGGTACAGTATTAATAGGCCCTACA
CCTGTCAACATAATtGGAAGAAATCTGTtGACTCAGATtGGTTGCACTTTAAATTTTCCC
ATtAGTCCTATTgAAACTGTACCAGTAAAATTAAAGCCAGGAATGGATGGCCCAAGAGTT
AAACAATGGCCATTaACAGAAGAAAAAATAAAAGCAtTACTAGAAATCTGTACAGAAATG
GAAAAGGAAGGGAAAATTTCAAAAATTGGGCCTGAAAATCCATATAATACTCCAATTTTT
GCCATAAAGAAAAAAGACaGTACTAAATGGAGAAAGTTAGTAGATTTCAGAGAACTTAAT
AAGAGAACTCAAGACTTCTGGGAAGTTCAATTAGGAATACCACATCCCGCAGGGTTAAAA
AAGAAAAAATCAGTGACAGTGCTGGATGTAGGTGATGCATATTTTTCAGTTCCTTTAGAt
AAAGAATTCAGGAAATATACTGCATTTACCATACCTAGTACAAATAATGAGACACCAGGG
ATTAGATATCAGTACAATGTGCTTCCACAGGGATGGAAAGGATCACCAGCAATATTCCAA
AGTAGCATGACCAAAATCTTAGagCCTTTTAGAAAACAAAATCCAGACATGGtCATCTAT
CAATACATGGATGATctgtatgtaGgatctgacTtaGAAATAGGGCAGCATAGAACAAAA
ATAGaGgAACTAAGACAGCATCTGTTGAAGTGGGGATTTACCACCCCAGACAAAAAACAT
CAGAAAGAACCTCCATTCCTTTGGATGGGTTATGAACTCCATCCTGATAAATGGACAGTA
CAGCCTATAGTGCTGCCACAAAAAGACAGCTGGACTGTCAATGACATACAGAAGTTA
>Subject36|2011-03-09
CCTCAaATCACTCTTTGGCAACGACCCCTCGTCACAaTAAGGATAGGGGGGCAACTAAAG
GAAGCTCTATTAGATACAGGGGCAGATGATACAGTATTAGAAGAAATGAGTTTGCCAGGA
AGATGGAAACCAAAAATGATAGGGGGAATTGGAGGTTTTATCAAAGTAAGACAGTATGAT
CAGATACCCATAGAAATCTGTGGAAATAAAGCTATAGGTACAGTATTAATAGGCCCTACA
CCTGTCAACATAATTGGAAGaAATCTGTTGACTCAGATTGGTTGCACTTTAAATTTTCCC
ATTAGTCCTATTGAAACTGTACCAGTAAAATTAAAGCCAGGAATGGATGGCCCAAGAGTT
AAACAATGGCCATTaACAGAAGAAAAAATAAAAGCAtTACTAGAAATCTGTACAGAAATG
GAAAAGGAAGGGAAAATTTCAAAAATTGGGCCTGAAAATCCATATAATACTCCAATTTTT
GCCATAAAGAAAAAAGACAGTACTAAATGGAGAAAGTTAGTAGATTTCAGAGAACTTAAT
AAGAGAACTCAAGACTTCTGGGAAGTTCAATTAGGAATACCACATCCCGCAGGGTTAAAA
AAGAAAAAATCAGTGACAGTGCTGGATGTAGGTGATGCATATTTTTCAGTTCCTTTAGAT
AAAGAATTCAGGAAATATACTGCATTTACCATACCTAGTACAAATAATGAGACACCAGGG
ATTAGATATCAGTACAATGTGCTTCCACAGGGATGGAAAGGATCACCAGCAATATTCCAA
AGTAGCATGACCAAAATCTTAGAGCCTTTTAGAAAACAAAATCCAGACATGGTCATCTAT
CAATACATGGATGATCTGTATGTAGGATCTGACTTAGAAATAGGGCAGCATAGAACAAAA
ATAGAGGAACTAAGACAGCATCTGTTGAAGTGGGGATTTACCACCCCAGACAAAAAACAT
CAGAAAGAACCTCCATTCCTTTGGATGGGTTATGAACTCCATCCTGATAAATGGACAGTA
CAGCCTATAGTGCTGCCACAAAAAGACAGCTGGACTGTCAATGACATACAGAAGTTA
>Subject37|2010-01-16
CCTCAAATCACTCTTTGGCAACGACCCCTagTCACAATAAAGATAGAAGGACAGCTAAAG
GAAGCTTTATTAGATACAGGAGCAGATGATACAGTATTAGAAGACATGAATTTGCCAGGA
AGATGGAAGCCAAAAATGATAGGGGGAATTGGAGGTTTTATCAAAGTAAGACAGTATGAT
CAGGTACATGTAGAAATCTGTGGACATAAAGCTACAGGTACAGTATTAATAGGACCTACA
CCTGTCAACATAATtGGAAGAAATCTGTtGACTCAAATtGGTTGCACTTTAAATTTTCCC
ATTAGtCCTATtGATACTGTACCAGTAAAATTAAAGCCAGGAATGGATGGCCCAAAAGTT
AAACAATGGCCATTAACAGAAGAAAAAATAAAAGCATTAGTAGAAATTTGTACAGAAATG
GAAAAAGAAGGGAAAATTTCAAAAATTGGGCCTGAAAAtCCATACAATACTCCAGTATTT
GCCATAAAGAAAAAAGACAGTACTAAATGGAGAAAATTAGTAGATTTCAGAGAACTTAAT
AAaAGAACTCAAGACTTTTGGGAAGTTCAATTAGGAATACCACATCCCGCAGGGTTAAAG
AAGAAAAAATCAGTAACAGTACTGGATGTGGGTGATGCATATTTTTCAGTTCCTTTAGAT
AAGGAtTTCaGgaAGTATACTGCATTTACCATACCTAGTACAAACAATGAGACACCAGGG
ATTAGATATCAGTACAATGTGCTTCCACAGGGATGGAAAGGATCACCAGCAATATTTCAA
TGTAGCATGACAAAAATCTTAGAaCCTTTTAGAAAGCAAAATCCAGACATAGTTATCTAT
CAATACATGGATGATTTGTATGTAGGATCTGACTTAGAAATAGGACAGCATAGAACAAAA
ATAGAGGAACTGAGAGAACATCTGTTGAAGTGGGGGTtTACCACACCAGACAAAAAACAT
CAGAAAGAACCTCCATTCCTCTGGATGGGTTATGAACTCCATCCTGATAAATGGACAGTA
CAGCCTATAGTGCTGCCAGAAAAAGACAGCTGGACTGTCAATGACATACAGAAGCTA
>Subject37|2012-06-09
CCTCAAATCACTCTTTGGCAACGACCCCTAGTCACAATAAAaATAGAAGGACAGCTAAAG
GAAGCTTTATTAGATACAGGAGCAGATGATACAGTATTAGAAGACATGAATTTGCCAGGA
AGATGGAAGCCAAAAATGATAGGGGGAATTGGAGGTTTTATCAAAGTAAGACAaTATGAT
CAGGTACATGTAGAAATCTGTGGACATAAAGCTACAGGTACAGTATTAATAGGACCTACA
CCTGTCAACATAATTGGAAGAAATCTGTTGACTCAAATTGGTTGCACTTTAAATTTTCCC
ATTAGTCCTATTGATACTGTACCAGTAAAATTAAAGCCAGGAATGGATGGCCCAAAAGTT
AAACAATGGCCATTAACAGAAGAAAAAATAAAAGCATTAGTAGAAATTTGTACAGAAATG
GAAAAaGAAGGGAAAATTTCAAGAGTTGGGCCTGAAAATCCATACAATACTCCAGTATTT
GCCATAAAGAAAAAAGACAGTACTAAATGGAGAAAATTAGTAGATTTCAGAGAACTTAAT
AAGAGAACTCAAGACTTTTGGGAAGTTCAATTAGGAATACCACATCCCGCAGGGTTAAAG
AAGAAAAAATCAGTAACAGTACTGGATGTGGGTGATGCATATTTTTCAGTTCCTTTAGAT
AAGGACTTCAGGAAGTATACTGCATTTACCATACCTAGTACAAACAATGAGACACCAGGG
ATTAGATATCAGTACAATGTGCTTCCACAGGGATGGAAAGGATCACCAGCAATATTTCAA
TGTAGCATGACAAAAATCTTAGAACCTTTTAGAAAGCAAAATCCAGACATAGTTATCTAT
CAATACATGGATGATTTGTATGTAGGATCTGACTTAGAAATAGGACAGCATAGAACAAAA
ATAGAGGAACTGAGAGAACATCTGTTGAAGTGGGGGTTTACCACACCAGACAAAAAACAT
CAGAAAGAACCTCCATTCCTCTGGATGGGTTATGAACTCCATCCTGATAAATGGACAGTA
CAGCCTATAGTGCTGCCAGAAAAAGACAGCTGGACTGTCAATGACATACAGAAGCTA
>Subject3898|2012-09-26
CCTCAGATCACTCTTTGGCAACGACCCTTAGTCACAATAAAGATAGGAGGGCAACTAAAG
GAAGCTCTATTAGATACAGGAGCAGATGATACAGTATTAGAAGACATGAGTTTGCCCGGA
AAATGGAAACCAAAAATGATAGGGGGAATTGGAGGTTTTATCAAAGTAAGACAGTATGAT
CAGGTACCCATAGAAcTTTGTGGACATAAAGTAATAGGTACAGTATTAGTAGGACCTACA
CCTGTCAACATAATTGGAAGAAATCTGTTGACTCAGCTTGGTTGCACTTTAAATTTTCCC
ATTAGTCCTATTGAAACTGTACCAGTAAAATTAAAGCCAGGAATGGATGGCCCAAGAGTT
AAACAATGGCCATTGACAGAAGAAAAAATAAAAGCATTAGTAGAAATTTGTACAGAAATG
GAAAAGGAAGGGAAAATTTCAAAAATTGGaCCTGAAAATCCATACAATACTCCAATATTT
GCTATAAAGAAAAAAGAtAGTACTAAATGGAGAAAATTAGTAGATTTCAGAGAACTTAAT
AAGAGAACTCAAGACTTCTGGGAAGTTCAATTAGGAATACCACATCCCGCAGGGTTGAAA
AAGAAAAAATCaGTAACAGTACTAGATGTGGGTGATGCATACTTTTCAGTTCCCTTAGAC
AAAGAGTTCAGAAAGTATACTGCATTTACTATACCTAGTATAAACAATGAGACACCAGGG
ATTAGATATCAATACAATGTGCTTCCACAGGGATGGAAAGGATCACCAGCAATATTCCAA
AGTAGCATGACAAAAATCTTGGAGCCTTTTAGAAAACAAAATCCAGAACTAGTTATTTAT
CAATACATGGATGATTTGTATGTAGGATCTGACTTAGAAATAGAACAGCATAGAACAAAA
ATAGAGGAACTGAGACAACATTTGTTGCAGTGGGGATTGACCACACCAGACAAAAAACAT
CAGAAAGAACCTCCATTCCTTTGGATGGGTTATGAACTCCATCCTGACAAATGGACAGTA
CAACCTATACTGCTGCCAGAAAAGGACAGCTGGACTGTCAATGACATACAGAAGTTA
>Subject2856|2011-04-21
CCTCAGATCACTCTTTGGCAACGACCCCTTGTTGCAATAAGGATAGGGGGGCAGCTAAAG
GAAGCTCTATTAGACACAGGAGCAGATGATACAGTATTAGAAGAcATGGATTTGCCAGGA
AaGTGGAAACCAAAAATGATAGGGGGAATTGGAGGTTTTATCAAAGTAAGACAGTATGAT
CAGATAgtCATAGAAATTTGTGGACATAAAACTATAGGTACAGTATTAATAGGACCTACA
CCTGTCAACATAATTGGAAGAAATCTGTTGACTCAGCTTGGTTGCACTTTAAATTTTCCC
ATTAGTCCTATTGAAACTGTACCAGTAAAATTGAAGCCAGGAATGGATGGCCCAAAAGTT
AAACAATGGCCACTGACAGAAGAAAAAATAAAAGCATTAGTAGAAATTTGTACAGAAATG
GAAAAAGAAGGGAAAATTTCAAAAATTGGGCCTGAAAATCCATACAATACTCCAGTATTT
GCCATAAAGAAAAAAGACAGTACTAAATGGAGAAAGTTAGTAGATTTCAGAGAACTTAAC
AAGAGAACTCAAGACTTCTGGGAAGTTCAATTAGGAATACCACATCCCGCAGGGTTAAAA
AAGAAAAAATCAGTAACAGTACTGGATGTGGGTGATGCGTATTTTTCAGTTCCATTGGAT
AAAGACTTCAGGAAGTACACTGCCTTCACCATACCTAGTAGAAACAATGAGACACCAGGG
ATTAGATATCAGTACAATGTGCTTCCACAGGGATGGAAAGGATCACCAGCAATATTCCAA
AGTAGCATGACAAAAATCCTAGAACCTTTTAGAAAGCAAAATCCAGACATAGTTATTTAT
CAATACATGGATGATTTATATGTAGGATCTGACTTAGAAATAGGGCAGCATAGAGCAAAA
ATAGAGGAACTGAGGGAACATCTGTTAAaGTGGGGACTTACCACACCAGATAAAAAACAT
CAGAAAGAACCTCCATTCCTTTGGATGGGGTATGAACTCCATCCTGATAAATGGACAGTA
CAGCCTATAGTGCTGCCAGAAAAAGACAGCTGGACTGTCAATGACATACAGAAGTTA
