# Supplementary material for: Genetic divergence of HIV-1 B subtype in Italy over the years 2003–2016 and impact on CTL escape prevalence
Source: Sci Rep. 2018 Oct 24;8:15739. doi: 10.1038/s41598-018-34058-7 (PMC6200748; doi:10.1038/s41598-018-34058-7)
Supplement: Supplementary file 2 — Supplementary Dataset 1 [file 41598_2018_34058_MOESM2_ESM.zip › HyPhy-Data/Morethan2CTL&After2009.csv]

pid	group
Subject10	0
Subject14	0
Subject18	0
Subject19	0
Subject2	0
Subject20	0
Subject21	0
Subject2294	0
Subject23	0
Subject26	0
Subject2712	0
Subject3	0
Subject30	0
Subject309	0
Subject31	0
Subject33	0
Subject331	0
Subject344	0
Subject384	0
Subject40	0
Subject405	0
Subject413	0
Subject43	0
Subject432	0
Subject446	0
Subject489	0
Subject50	0
Subject512	0
Subject513	0
Subject658	0
Subject7	0
Subject725	0
Subject743	0
Subject753	0
Subject766	0
Subject788	0
Subject789	0
Subject8	0
Subject841	0
Subject85	0
Subject915	0
Subject93	0
Subject978	0
Subject993	0
SubjectA	0
SubjectC	0
SubjectD	0
SubjectE	0
SubjectG	0
SubjectJ	0
SubjectM	0
SubjectN	0
SubjectO	0
SubjectQ	0
SubjectT	0
SubjectV	0
SubjectZ	0
Subject2207	1
Subject2603	1
Subject2605	1
Subject2652	1
Subject2703	1
Subject2715	1
Subject2856	1
Subject2862	1
Subject2922	1
Subject3259	1
Subject3443	1
Subject36	1
Subject37	1
Subject3898	1
Subject39	1
Subject3969	1
Subject41	1
Subject4111	1
Subject4169	1
Subject42	1
Subject4233	1
Subject44	1
Subject45	1
Subject46	1
Subject47	1
Subject48	1
Subject49	1
Subject5065	1
