# Supplementary material for: Genetic divergence of HIV-1 B subtype in Italy over the years 2003–2016 and impact on CTL escape prevalence
Source: Sci Rep. 2018 Oct 24;8:15739. doi: 10.1038/s41598-018-34058-7 (PMC6200748; doi:10.1038/s41598-018-34058-7)
Supplement: Supplementary file 2 — Supplementary Dataset 1 [file 41598_2018_34058_MOESM2_ESM.zip › HyPhy-Data/Morethan2CTL&After2009R2.csv]

{"Subject10":{
{0.9315068493150684	0.005602778654145919}
}
Subject14:{
{1.550684931506849	0.008421673598705022}
}
Subject18:{
{1.361643835616438	0.0009298430189202335}
}
Subject19:{
{1.101369863013699	0.007450435710387861}
}
Subject2:{
{0.4767123287671233	0.009333289250994045}
}
Subject20:{
{1.273972602739726	0.001851271550723266}
}
Subject21:{
{0.5123287671232877	0.002790916255745268}
}
Subject2207:{
{0.5561643835616439	0.0009282329493729581}
}
Subject2294:{
{1.73972602739726	0.002783055178521618}
}
Subject23:{
{1.90958904109589	0.008453364896436791}
}
Subject26:{
{1.419178082191781	0.005563501501253018}
}
Subject2603:{
{0.9178082191780822	0.002783472190197604}
}
Subject2605:{
{0.7232876712328767	0}
}
Subject2652:{
{2.208219178082192	0.003732274591140561}
}
Subject2703:{
{0.9698630136986301	0.001857443759458481}
}
Subject2712:{
{1.652054794520548	0.001851304613234076}
}
Subject2715:{
{1.4	0.006530665585982314}
}
Subject2856:{
{0.5917808219178082	0.001848821702506838}
}
Subject2862:{
{0.6465753424657534	0.001860485649793679}
}
Subject2922:{
{0.9671232876712329	0.01029960292274578}
}
Subject3:{
{1.465753424657534	0.002798977569817112}
}
Subject30:{
{1.632876712328767	0.007512228801869953}
}
Subject309:{
{0.547945205479452	0.002773252095994483}
}
Subject31:{
{1.243835616438356	0.0009320639195325255}
}
Subject3259:{
{0.6356164383561644	0.0009290022337543871}
}
Subject33:{
{1.073972602739726	0.0009366696322852668}
}
Subject331:{
{0.473972602739726	0.005582848437219082}
}
Subject344:{
{1.246575342465754	0.001859717175614772}
}
Subject3443:{
{1.69041095890411	0.00466732026731064}
}
Subject36:{
{1.156164383561644	0}
}
Subject37:{
{2.397260273972603	0.005640333414005055}
}
Subject384:{
{1.473972602739726	0.01125538579329919}
}
Subject3898:{
{1.616438356164384	0.03258699651113437}
}
Subject39:{
{0.8465753424657534	0.0009326241827477598}
}
Subject3969:{
{1.178082191780822	0.003711313552121294}
}
Subject40:{
{1.336986301369863	0.001851709471265557}
}
Subject405:{
{1.320547945205479	0.004675875554999004}
}
Subject41:{
{2.156164383561644	0.004681444912422662}
}
Subject4111:{
{1.805479452054795	0.003766200073066575}
}
Subject413:{
{1.208219178082192	0.004659396492192935}
}
Subject4169:{
{2.832876712328767	0.009394348447008934}
}
Subject42:{
{0.958904109589041	0.0009317456008064002}
}
Subject4233:{
{1.589041095890411	0.001871768230120927}
}
Subject43:{
{1.323287671232877	0}
}
Subject432:{
{0.6246575342465753	0.001858725075060161}
}
Subject44:{
{2.194520547945205	0.0009320400910964907}
}
Subject446:{
{0.9506849315068493	0.002808378475881611}
}
Subject45:{
{1.380821917808219	0.001856532091817845}
}
Subject46:{
{0.8958904109589041	0.001870841885710721}
}
Subject47:{
{1.882191780821918	0.00279463511328182}
}
Subject48:{
{1.063013698630137	0.001866112729809659}
}
Subject489:{
{1.657534246575342	0.03937343477108419}
}
Subject49:{
{0.8684931506849315	0.007507752039967413}
}
Subject50:{
{1.375342465753425	0.001870841826725003}
}
Subject5065:{
{0.5753424657534246	0.0009213300697020451}
}
Subject512:{
{0.4438356164383562	0}
}
Subject513:{
{2.010958904109589	0.001860656447134247}
}
Subject658:{
{1	0.001861206493773937}
}
Subject7:{
{1.438356164383562	0.003718396597364043}
}
Subject725:{
{1.4	0.002802001558913284}
}
Subject743:{
{0.4602739726027397	0.0009162569789956941}
}
Subject753:{
{0.9753424657534246	0.02181393679622255}
}
Subject766:{
{1.068493150684932	0.001835792602769323}
}
Subject788:{
{2.268493150684932	0.007464753497277009}
}
Subject789:{
{1.128767123287671	0.000935148136212107}
}
Subject8:{
{0.6794520547945205	0.004654111276986506}
}
Subject841:{
{1.975342465753425	0.004672157294276783}
}
Subject85:{
{1.868493150684932	0.006568886036243349}
}
Subject915:{
{1.506849315068493	0}
}
Subject93:{
{2.421917808219178	0.009543714694237581}
}
Subject978:{
{0.4520547945205479	0.009359074442324807}
}
Subject993:{
{1.265753424657534	0.001863150240325292}
}
SubjectA:{
{1.178082191780822	0.003727930792883719}
}
SubjectC:{
{1.991780821917808	0.008437627304476137}
}
SubjectD:{
{2.065753424657534	0.003734157313875399}
}
SubjectE:{
{1.501369863013699	0.005602808410827919}
}
SubjectG:{
{0.473972602739726	0.004676222925877822}
}
SubjectJ:{
{1.079452054794521	0.002797397377818995}
}
SubjectM:{
{0.5726027397260274	0.04893392315187622}
}
SubjectN:{
{0.7917808219178082	0.002786302731818861}
}
SubjectO:{
{1.2	0.001844966306160151}
}
SubjectQ:{
{1.531506849315069	0.00185218025164446}
}
SubjectT:{
{1.4	0.005677643880413696}
}
SubjectV:{
{1.06027397260274	0.004712150666895402}
}
SubjectZ:{
{1.016438356164383	0.006504955117382047}
}
}
