# Supplementary material for: Genetic divergence of HIV-1 B subtype in Italy over the years 2003–2016 and impact on CTL escape prevalence
Source: Sci Rep. 2018 Oct 24;8:15739. doi: 10.1038/s41598-018-34058-7 (PMC6200748; doi:10.1038/s41598-018-34058-7)
Supplement: Supplementary file 2 — Supplementary Dataset 1 [file 41598_2018_34058_MOESM2_ESM.zip › HyPhy-Data/Morethan2CTL.csv]

pid	group
Subject1	1
Subject10	0
Subject11	1
Subject12	1
Subject13	1
Subject14	0
Subject15	1
Subject16	1
Subject17	1
Subject18	0
Subject19	0
Subject2	0
Subject20	0
Subject21	0
Subject2121	0
Subject22	1
Subject2207	1
Subject2221	0
Subject2294	0
Subject23	0
Subject24	1
Subject25	1
Subject2550	0
Subject2580	0
Subject26	0
Subject2603	1
Subject2605	1
Subject2632	0
Subject2647	0
Subject2652	1
Subject2682	0
Subject27	1
Subject2703	1
Subject2711	0
Subject2712	0
Subject2715	1
Subject28	1
Subject2838	0
Subject2856	1
Subject2859	0
Subject2862	1
Subject29	1
Subject2911	0
Subject2922	1
Subject3	0
Subject30	0
Subject309	0
Subject31	0
Subject3149	0
Subject32	1
Subject3207	0
Subject3259	1
Subject33	0
Subject331	0
Subject3321	0
Subject3340	0
Subject336	1
Subject34	0
Subject344	0
Subject3443	1
Subject3475	0
Subject35	0
Subject355	1
Subject3593	0
Subject36	1
Subject37	1
Subject38	0
Subject384	0
Subject3898	1
Subject39	1
Subject3969	1
Subject4	1
Subject40	0
Subject405	0
Subject41	1
Subject4111	1
Subject413	0
Subject4169	1
Subject419	1
Subject42	1
Subject4233	1
Subject43	0
Subject432	0
Subject44	1
Subject446	0
Subject45	1
Subject46	1
Subject460	1
Subject47	1
Subject48	1
Subject489	0
Subject49	1
Subject4987	0
Subject5	1
Subject50	0
Subject5006	0
Subject5065	1
Subject512	0
Subject513	0
Subject5214	0
Subject557	1
Subject6	1
Subject633	1
Subject658	0
Subject7	0
Subject703	1
Subject722	1
Subject725	0
Subject743	0
Subject745	1
Subject753	0
Subject763	1
Subject764	1
Subject766	0
Subject788	0
Subject789	0
Subject8	0
Subject821	1
Subject83	1
Subject841	0
Subject85	0
Subject852	1
Subject867	1
Subject878	1
Subject887	1
Subject9	1
Subject915	0
Subject93	0
Subject978	0
Subject993	0
SubjectA	0
SubjectB	1
SubjectC	0
SubjectD	0
SubjectE	0
SubjectF	1
SubjectG	0
SubjectH	1
SubjectJ	0
SubjectK	1
SubjectL	1
SubjectM	0
SubjectN	0
SubjectO	0
SubjectP	1
SubjectQ	0
SubjectR	1
SubjectS	1
SubjectT	0
SubjectU	1
SubjectV	0
SubjectX	1
SubjectZ	0
