# Supplementary material for: Genetic divergence of HIV-1 B subtype in Italy over the years 2003–2016 and impact on CTL escape prevalence
Source: Sci Rep. 2018 Oct 24;8:15739. doi: 10.1038/s41598-018-34058-7 (PMC6200748; doi:10.1038/s41598-018-34058-7)
Supplement: Supplementary file 2 — Supplementary Dataset 1 [file 41598_2018_34058_MOESM2_ESM.zip › HyPhy-Data/Morethan2CTLR]

PID	SAMPLES	ML_NUCLEOTIDE	AVETN93	RSLVTN93	p_mol_clock	FOLLOWUP	ctl	MG94_SYN	OMEGA	OMEGA_TEST_P
Subject1	2	0.001247	0.001248	0.001248	1	272	1	0.00137355	0	0.5
Subject10	2	0.006015	0.006016	0.006016	1	340	0	0.005516055	0.07	0.5
Subject11	2	0.003368	0.003363	0.003363	1	405	1	0.000900427	1.12	0.46
Subject12	2	0.006603	0.006607	0.006607	1	414	1	0.004468484	0.23	0.5
Subject13	2	0.001699	0.001685	0.001685	1	605	1	0.001281031	0.12	0.47
Subject14	2	0.005431	0.005433	0.005433	1	566	0	0.003844917	0.2	0.5
Subject15	2	0.001448	0.001451	0.001451	1	234	1	2.10E-05	29.83	0.21
Subject16	2	0.00337	0.003372	0.003372	1	202	1	0.003494012	0	0.5
Subject17	2	0	0	0	1	516	1	0	0.45	0.5
Subject18	2	0.000683	0.000684	0.000684	1	497	0	1.87E-05	16.62	0.2
Subject19	2	0.006765	0.006794	0.006794	1	402	0	0.002776787	0.53	0.5
Subject2	2	0.019578	0.019651	0.019651	1	174	0	0.01500119	0.13	0.5
Subject20	2	0.001453	0.00146	0.00146	1	465	0	1.13E-05	38.09	0.17
Subject21	2	0.005448	0.005454	0.005454	1	187	0	2.35E-05	83.19	0.1
Subject2121	2	0.003737	0.003737	0.003737	1	182	0	0.002040258	0.4	0.5
Subject22	2	0.000784	0.000779	0.000779	1	436	1	0.000784235	0	0.49
Subject2207	2	0.001669	0.001673	0.001673	1	203	1	4.35E-05	17.59	0.2
Subject2221	2	0.003923	0.003938	0.003938	1	259	0	0.002799115	0.18	0.5
Subject2294	2	0.0016	0.001606	0.001606	1	635	0	1.58E-05	35.18	0.1
Subject23	2	0.004427	0.004415	0.004415	1	697	0	0.00323798	0.19	0.5
Subject24	2	0.007229	0.007282	0.007282	1	187	1	0.003793456	0.42	0.5
Subject25	2	0.001371	0.001378	0.001378	1	493	1	2.32E-05	19.71	0.15
Subject2550	2	0.00431	0.004311	0.004311	1	158	0	0.00450235	0	0.5
Subject2580	2	0.002334	0.002341	0.002341	1	290	0	0.001270778	0.28	0.5
Subject26	2	0.00392	0.00395	0.00395	1	518	0	0.002737754	0.21	0.5
Subject2603	2	0.003033	0.003041	0.003041	1	335	1	1.09E-06	871.06	0.11
Subject2605	2	0	0	0	1	264	1	0	0.01	0.5
Subject2632	2	0.000545	0.00055	0.00055	1	617	0	1.53E-05	7.59	0.29
Subject2647	2	0.001389	0.001391	0.001391	1	489	0	0.000742244	0.41	0.5
Subject2652	2	0.00169	0.001689	0.001689	1	806	1	0.001814925	0	0.5
Subject2682	2	0.00429	0.004278	0.004278	1	558	0	0.003330758	0.14	0.5
Subject27	2	0.009208	0.009211	0.009211	1	371	1	0.009083882	0.04	0.5
Subject2703	2	0.001915	0.001918	0.001918	1	354	1	0.001089664	0.26	0.5
Subject2711	2	0	0	0	1	292	0	0	0.01	0.5
Subject2712	2	0.001121	0.001126	0.001126	1	603	0	0.000622096	0.27	0.5
Subject2715	2	0.004665	0.004667	0.004667	1	511	1	0.002120143	0.48	0.5
Subject28	2	0.002757	0.002751	0.002751	1	495	1	0.00154845	0.25	0.5
Subject2838	2	0.000764	0.000776	0.000776	1	437	0	1.64E-05	9.82	0.29
Subject2856	2	0.003124	0.003149	0.003149	1	216	1	1.19E-05	113.8	0.12
Subject2859	2	0.009829	0.009741	0.009741	1	175	0	0.006658258	0.26	0.5
Subject2862	2	0.002877	0.002882	0.002882	1	236	1	0.001554603	0.4	0.49
Subject29	2	0.002622	0.002625	0.002625	1	518	1	0.000709589	0.91	0.5
Subject2911	2	0.00168	0.001669	0.001669	1	407	0	0.000906724	0.28	0.47
Subject2922	2	0.01065	0.010645	0.010645	1	353	1	0.011858685	0	0.5
Subject3	2	0.00191	0.001906	0.001906	1	535	0	0.000674073	0.73	0.5
Subject30	2	0.004601	0.00459	0.00459	1	596	0	0.003119715	0.24	0.5
Subject309	2	0.005061	0.005099	0.005099	1	200	0	0.005317549	0	0.5
Subject31	2	0.000749	0.000748	0.000748	1	454	0	0.000828415	0	0.5
Subject3149	2	0.00069	0.000687	0.000687	1	494	0	6.89E-07	432.53	0.21
Subject32	2	0	0	0	1	482	1	0	0.01	0.5
Subject3207	2	0.003548	0.003586	0.003586	1	570	0	0.002461138	0.15	0.5
Subject3259	2	0.001462	0.001463	0.001463	1	232	1	1.56E-05	41.31	0.21
Subject33	2	0.000872	0.000866	0.000866	1	392	0	3.79E-07	991.06	0.21
Subject331	2	0.011779	0.011814	0.011814	1	173	0	0.004126266	0.73	0.5
Subject3321	2	0.009108	0.009124	0.009124	1	224	0	0.004756608	0.4	0.5
Subject3340	2	0	0	0	1	226	0	0	0.01	0.5
Subject336	2	0.004118	0.004108	0.004108	1	414	1	0.003669674	0.07	0.5
Subject34	2	0.003403	0.003391	0.003391	1	502	0	0.002240362	0.21	0.5
Subject344	2	0.001492	0.001493	0.001493	1	455	0	0.000783743	0.42	0.5
Subject3443	2	0.002761	0.00277	0.00277	1	617	1	0.001824661	0.26	0.5
Subject3475	2	0.001613	0.001617	0.001617	1	210	0	1.42E-05	49.1	0.21
Subject35	2	0.013021	0.013022	0.013022	1	316	0	0.008497093	0.24	0.5
Subject355	2	0.00209	0.00209	0.00209	1	488	1	0.000753488	0.65	0.5
Subject3593	2	0.005994	0.005997	0.005997	1	284	0	0.006418792	0	0.5
Subject36	2	0	0	0	1	422	1	0	0.01	0.5
Subject37	2	0.002353	0.002342	0.002342	1	875	1	0.001733452	0.2	0.5
Subject38	2	0.010825	0.010816	0.010816	1	316	0	0.009260553	0.09	0.5
Subject384	2	0.007636	0.007627	0.007627	1	538	0	0.00276388	0.63	0.49
Subject3898	2	0.02016	0.020041	0.020041	1	590	1	0.0158401	0.14	0.5
Subject39	2	0.001102	0.001099	0.001099	1	309	1	2.70E-05	18.78	0.2
Subject3969	2	0.00315	0.003163	0.003163	1	430	1	0.001640653	0.32	0.5
Subject4	2	0	0	0	1	342	1	0	0.45	0.5
Subject40	2	0.001385	0.001391	0.001391	1	488	0	0.000768483	0.27	0.5
Subject405	2	0.003541	0.003544	0.003544	1	482	0	0.002948895	0.11	0.5
Subject41	2	0.002171	0.002165	0.002165	1	787	1	0.000902518	0.65	0.5
Subject4111	2	0.002086	0.002066	0.002066	1	659	1	0.001696466	0.14	0.5
Subject413	2	0.003856	0.003859	0.003859	1	441	0	0.000819439	1.55	0.34
Subject4169	2	0.003316	0.003312	0.003312	1	1034	1	0.002132108	0.27	0.5
Subject419	2	0.003552	0.003553	0.003553	1	383	1	0.001818183	0.4	0.5
Subject42	2	0.000972	0.00097	0.00097	1	350	1	0.001047058	0	0.5
Subject4233	2	0.001178	0.001171	0.001171	1	580	1	0.000586309	0.37	0.49
Subject43	2	0	0	0	1	483	0	0	0.45	0.5
Subject432	2	0.002976	0.002978	0.002978	1	228	0	0.001691705	0.26	0.5
Subject44	2	0.000425	0.000423	0.000423	1	801	1	0.000428671	0	0.49
Subject446	2	0.002954	0.002939	0.002939	1	347	0	0.001091624	0.58	0.5
Subject45	2	0.001345	0.001351	0.001351	1	504	1	0.000693833	0.44	0.5
Subject46	2	0.002088	0.00208	0.00208	1	327	1	0.001163288	0.39	0.5
Subject460	2	0.001756	0.001761	0.001761	1	772	1	2.05E-05	14.16	0.15
Subject47	2	0.001485	0.001483	0.001483	1	687	1	0.001066874	0.16	0.5
Subject48	2	0.001755	0.001753	0.001753	1	388	1	0.000962842	0.39	0.49
Subject489	2	0.023754	0.023793	0.023793	1	605	0	0.013547609	0.31	0.5
Subject49	2	0.008645	0.008622	0.008622	1	317	1	0.005749568	0.25	0.5
Subject4987	2	0	0	0	1	295	0	0	0.01	0.5
Subject5	2	0	0	0	1	259	1	0	0.01	0.5
Subject50	2	0.00136	0.001355	0.001355	1	502	0	1.27E-05	45.71	0.13
Subject5006	2	0.004883	0.004893	0.004893	1	558	0	0.003937947	0.12	0.5
Subject5065	2	0.001601	0.001617	0.001617	1	210	1	0.001733022	0	0.5
Subject512	2	0	0	0	1	162	0	0	0.01	0.5
Subject513	2	0.000925	0.000925	0.000925	1	734	0	4.59E-06	64.13	0.16
Subject5214	2	0.006273	0.00625	0.00625	1	163	0	0.002203853	0.53	0.49
Subject557	2	0.004426	0.004436	0.004436	1	615	1	8.91E-07	1674.85	0.02
Subject6	2	0.003744	0.003755	0.003755	1	362	1	0.001006309	0.95	0.49
Subject633	2	0.00654	0.006548	0.006548	1	312	1	0.003507362	0.34	0.5
Subject658	2	0.001861	0.001861	0.001861	1	365	0	0.000986959	0.42	0.5
Subject7	2	0.002585	0.002589	0.002589	1	525	0	0.000683756	0.97	0.5
Subject703	2	0.00798	0.007949	0.007949	1	473	1	0.004807757	0.28	0.5
Subject722	2	0.018264	0.018195	0.018195	1	188	1	0.014150064	0.15	0.5
Subject725	2	0.002001	0.001997	0.001997	1	511	0	0.001393872	0.21	0.5
Subject743	2	0.001991	0.002021	0.002021	1	168	0	0.002138581	0	0.5
Subject745	2	0.002354	0.002335	0.002335	1	437	1	0.002540519	0	0.5
Subject753	2	0.022365	0.02231	0.02231	1	356	0	0.016468641	0.15	0.5
Subject763	2	0.001726	0.001729	0.001729	1	984	1	0.00070876	0.6	0.49
Subject764	2	0.001649	0.00166	0.00166	1	614	1	0.00058593	0.67	0.49
Subject766	2	0.001718	0.001741	0.001741	1	390	0	0.000969235	0.23	0.5
Subject788	2	0.003291	0.003292	0.003292	1	828	0	4.59E-07	2203.52	0.02
Subject789	2	0.000828	0.000824	0.000824	1	412	0	0.000911141	0	0.5
Subject8	2	0.00685	0.006876	0.006876	1	248	0	0.001526774	1.25	0.41
Subject821	2	0.002516	0.002533	0.002533	1	268	1	0.001397222	0.27	0.5
Subject83	2	0.000386	0.000387	0.000387	1	877	1	0.000422393	0	0.5
Subject841	2	0.002365	0.002362	0.002362	1	721	0	0.000997264	0.63	0.49
Subject85	2	0.003516	0.0035	0.0035	1	682	0	0.00219682	0.27	0.5
Subject852	2	0.011709	0.011732	0.011732	1	350	1	0.008404174	0.17	0.5
Subject867	2	0.001647	0.001627	0.001627	1	837	1	6.18E-06	96.66	0.07
Subject878	2	0.004667	0.004659	0.004659	1	365	1	0.001046954	1.17	0.44
Subject887	2	0.00325	0.003252	0.003252	1	524	1	0.002027033	0.29	0.5
Subject9	2	0.004942	0.004928	0.004928	1	277	1	0.0013281	1.22	0.43
Subject915	2	0	0	0	1	550	0	0	0.01	0.5
Subject93	2	0.003941	0.00388	0.00388	1	884	0	0.003395506	0.08	0.49
Subject978	2	0.020703	0.020741	0.020741	1	165	0	0.019697092	0.04	0.5
Subject993	2	0.001472	0.00147	0.00147	1	462	0	2.28E-07	2868.71	0.12
SubjectA	2	0.003164	0.003163	0.003163	1	430	0	0.00257311	0.11	0.5
SubjectB	2	0.001502	0.001507	0.001507	1	225	1	0.001519254	0	0.5
SubjectC	2	0.004236	0.004227	0.004227	1	727	0	0.002593313	0.24	0.5
SubjectD	2	0.001808	0.001804	0.001804	1	754	0	8.85E-06	58.3	0.09
SubjectE	2	0.003732	0.003726	0.003726	1	548	0	0.002051135	0.27	0.5
SubjectF	2	0.004387	0.004411	0.004411	1	154	1	0.002307218	0.29	0.5
SubjectG	2	0.009866	0.00984	0.00984	1	173	0	0.00873531	0.05	0.5
SubjectH	2	0.001628	0.001636	0.001636	1	624	1	0.000552094	0.78	0.48
SubjectJ	2	0.002591	0.002594	0.002594	1	394	0	0.000915666	0.82	0.5
SubjectK	2	0.001406	0.001408	0.001408	1	483	1	0.001532316	0	0.5
SubjectL	2	0.000676	0.000669	0.000669	1	507	1	1.99E-05	5.36	0.34
SubjectM	2	0.085459	0.084876	0.084876	1	209	0	0.079417916	0.1	0.5
SubjectN	2	0.003519	0.003529	0.003529	1	289	0	0.003765542	0	0.5
SubjectO	2	0.001537	0.001553	0.001553	1	438	0	0.000808669	0.41	0.49
SubjectP	2	0	0	0	1	210	1	0	0.01	0.5
SubjectQ	2	0.001209	0.001217	0.001217	1	559	0	0.001315887	0	0.5
SubjectR	2	0.003926	0.003955	0.003955	1	431	1	0.003376327	0.1	0.5
SubjectS	2	0.006512	0.006522	0.006522	1	366	1	0.002991431	0.39	0.5
SubjectT	2	0.004055	0.004021	0.004021	1	511	0	0.00146234	0.8	0.49
SubjectU	2	0.008442	0.008444	0.008444	1	364	1	0.001393742	1.53	0.32
SubjectV	2	0.004444	0.004417	0.004417	1	387	0	0.002718161	0.27	0.48
SubjectX	2	0.000503	0.000501	0.000501	1	678	1	1.05E-05	21.6	0.2
SubjectZ	2	0.0064	0.006443	0.006443	1	371	0	0.00245966	0.73	0.5
