# Supplementary material for: Genetic divergence of HIV-1 B subtype in Italy over the years 2003–2016 and impact on CTL escape prevalence
Source: Sci Rep. 2018 Oct 24;8:15739. doi: 10.1038/s41598-018-34058-7 (PMC6200748; doi:10.1038/s41598-018-34058-7)
Supplement: Supplementary file 2 — Supplementary Dataset 1 [file 41598_2018_34058_MOESM2_ESM.zip › HyPhy-Data/Morethan2CTLR2]

{"Subject1":{
{0.7452054794520548,0.0009292648197157052}
}
,
"Subject10":{
{0.9315068493150684,0.005602778654145919}
}
,
"Subject11":{
{1.10958904109589,0.003736927650190516}
}
,
"Subject12":{
{1.134246575342466,0.007488885974667446}
}
,
"Subject13":{
{1.657534246575342,0.002815857564679539}
}
,
"Subject14":{
{1.550684931506849,0.008421673598705022}
}
,
"Subject15":{
{0.6410958904109589,0.0009281603976313113}
}
,
"Subject16":{
{0.5534246575342465,0.001864930541444214}
}
,
"Subject17":{
{1.413698630136986,0}
}
,
"Subject18":{
{1.361643835616438,0.0009298430189202335}
}
,
"Subject19":{
{1.101369863013699,0.007450435710387861}
}
,
"Subject2":{
{0.4767123287671233,0.009333289250994045}
}
,
"Subject20":{
{1.273972602739726,0.001851271550723266}
}
,
"Subject21":{
{0.5123287671232877,0.002790916255745268}
}
,
"Subject2121":{
{0.4986301369863014,0.00186322204596884}
}
,
"Subject22":{
{1.194520547945205,0.0009363431241624607}
}
,
"Subject2207":{
{0.5561643835616439,0.0009282329493729581}
}
,
"Subject2221":{
{0.7095890410958904,0.002783860806091802}
}
,
"Subject2294":{
{1.73972602739726,0.002783055178521618}
}
,
"Subject23":{
{1.90958904109589,0.008453364896436791}
}
,
"Subject24":{
{0.5123287671232877,0.003703768913680996}
}
,
"Subject25":{
{1.350684931506849,0.001851123915595877}
}
,
"Subject2550":{
{0.4328767123287671,0.001865818983964305}
}
,
"Subject2580":{
{0.7945205479452054,0.001854302163130519}
}
,
"Subject26":{
{1.419178082191781,0.005563501501253018}
}
,
"Subject2603":{
{0.9178082191780822,0.002783472190197604}
}
,
"Subject2605":{
{0.7232876712328767,0}
}
,
"Subject2632":{
{1.69041095890411,0.0009213961150105076}
}
,
"Subject2647":{
{1.33972602739726,0.001860744321765917}
}
,
"Subject2652":{
{2.208219178082192,0.003732274591140561}
}
,
"Subject2682":{
{1.528767123287671,0.006557690648175196}
}
,
"Subject27":{
{1.016438356164383,0.00935963783987097}
}
,
"Subject2703":{
{0.9698630136986301,0.001857443759458481}
}
,
"Subject2711":{
{0.8,0}
}
,
"Subject2712":{
{1.652054794520548,0.001851304613234076}
}
,
"Subject2715":{
{1.4,0.006530665585982314}
}
,
"Subject28":{
{1.356164383561644,0.003738568162506608}
}
,
"Subject2838":{
{1.197260273972603,0.00091468255164082}
}
,
"Subject2856":{
{0.5917808219178082,0.001848821702506838}
}
,
"Subject2859":{
{0.4794520547945205,0.004712502047119941}
}
,
"Subject2862":{
{0.6465753424657534,0.001860485649793679}
}
,
"Subject29":{
{1.419178082191781,0.003721147570188692}
}
,
"Subject2911":{
{1.115068493150685,0.001872919147015411}
}
,
"Subject2922":{
{0.9671232876712329,0.01029960292274578}
}
,
"Subject3":{
{1.465753424657534,0.002798977569817112}
}
,
"Subject30":{
{1.632876712328767,0.007512228801869953}
}
,
"Subject309":{
{0.547945205479452,0.002773252095994483}
}
,
"Subject31":{
{1.243835616438356,0.0009320639195325255}
}
,
"Subject3149":{
{1.353424657534247,0.0009342943944166668}
}
,
"Subject32":{
{1.320547945205479,0}
}
,
"Subject3207":{
{1.561643835616438,0.00553995864142317}
}
,
"Subject3259":{
{0.6356164383561644,0.0009290022337543871}
}
,
"Subject33":{
{1.073972602739726,0.0009366696322852668}
}
,
"Subject331":{
{0.473972602739726,0.005582848437219082}
}
,
"Subject3321":{
{0.6136986301369863,0.00558934980596423}
}
,
"Subject3340":{
{0.6191780821917808,0}
}
,
"Subject336":{
{1.134246575342466,0.00467077754135202}
}
,
"Subject34":{
{1.375342465753425,0.004680643612405114}
}
,
"Subject344":{
{1.246575342465754,0.001859717175614772}
}
,
"Subject3443":{
{1.69041095890411,0.00466732026731064}
}
,
"Subject3475":{
{0.5753424657534246,0.0009282914646521108}
}
,
"Subject35":{
{0.8657534246575342,0.01127323442360626}
}
,
"Subject355":{
{1.336986301369863,0.002794258899477907}
}
,
"Subject3593":{
{0.7780821917808219,0.00466357941230686}
}
,
"Subject36":{
{1.156164383561644,0}
}
,
"Subject37":{
{2.397260273972603,0.005640333414005055}
}
,
"Subject38":{
{0.8657534246575342,0.009372168547936372}
}
,
"Subject384":{
{1.473972602739726,0.01125538579329919}
}
,
"Subject3898":{
{1.616438356164384,0.03258699651113437}
}
,
"Subject39":{
{0.8465753424657534,0.0009326241827477598}
}
,
"Subject3969":{
{1.178082191780822,0.003711313552121294}
}
,
"Subject4":{
{0.9369863013698631,0}
}
,
"Subject40":{
{1.336986301369863,0.001851709471265557}
}
,
"Subject405":{
{1.320547945205479,0.004675875554999004}
}
,
"Subject41":{
{2.156164383561644,0.004681444912422662}
}
,
"Subject4111":{
{1.805479452054795,0.003766200073066575}
}
,
"Subject413":{
{1.208219178082192,0.004659396492192935}
}
,
"Subject4169":{
{2.832876712328767,0.009394348447008934}
}
,
"Subject419":{
{1.049315068493151,0.003727536071905121}
}
,
"Subject42":{
{0.958904109589041,0.0009317456008064002}
}
,
"Subject4233":{
{1.589041095890411,0.001871768230120927}
}
,
"Subject43":{
{1.323287671232877,0}
}
,
"Subject432":{
{0.6246575342465753,0.001858725075060161}
}
,
"Subject44":{
{2.194520547945205,0.0009320400910964907}
}
,
"Subject446":{
{0.9506849315068493,0.002808378475881611}
}
,
"Subject45":{
{1.380821917808219,0.001856532091817845}
}
,
"Subject46":{
{0.8958904109589041,0.001870841885710721}
}
,
"Subject460":{
{2.115068493150685,0.003713063843753839}
}
,
"Subject47":{
{1.882191780821918,0.00279463511328182}
}
,
"Subject48":{
{1.063013698630137,0.001866112729809659}
}
,
"Subject489":{
{1.657534246575342,0.03937343477108419}
}
,
"Subject49":{
{0.8684931506849315,0.007507752039967413}
}
,
"Subject4987":{
{0.8082191780821918,0}
}
,
"Subject5":{
{0.7095890410958904,0}
}
,
"Subject50":{
{1.375342465753425,0.001870841826725003}
}
,
"Subject5006":{
{1.528767123287671,0.007464867827716198}
}
,
"Subject5065":{
{0.5753424657534246,0.0009213300697020451}
}
,
"Subject512":{
{0.4438356164383562,0}
}
,
"Subject513":{
{2.010958904109589,0.001860656447134247}
}
,
"Subject5214":{
{0.4465753424657534,0.002801586170762563}
}
,
"Subject557":{
{1.684931506849315,0.0074576777138112}
}
,
"Subject6":{
{0.9917808219178083,0.003712959329304214}
}
,
"Subject633":{
{0.8547945205479452,0.005590489154585122}
}
,
"Subject658":{
{1,0.001861206493773937}
}
,
"Subject7":{
{1.438356164383562,0.003718396597364043}
}
,
"Subject703":{
{1.295890410958904,0.01034074119863684}
}
,
"Subject722":{
{0.5150684931506849,0.009407274318281967}
}
,
"Subject725":{
{1.4,0.002802001558913284}
}
,
"Subject743":{
{0.4602739726027397,0.0009162569789956941}
}
,
"Subject745":{
{1.197260273972603,0.00281827204763646}
}
,
"Subject753":{
{0.9753424657534246,0.02181393679622255}
}
,
"Subject763":{
{2.695890410958904,0.004653842911328318}
}
,
"Subject764":{
{1.682191780821918,0.002773583837866781}
}
,
"Subject766":{
{1.068493150684932,0.001835792602769323}
}
,
"Subject788":{
{2.268493150684932,0.007464753497277009}
}
,
"Subject789":{
{1.128767123287671,0.000935148136212107}
}
,
"Subject8":{
{0.6794520547945205,0.004654111276986506}
}
,
"Subject821":{
{0.7342465753424657,0.001847227729091586}
}
,
"Subject83":{
{2.402739726027397,0.0009280295175409443}
}
,
"Subject841":{
{1.975342465753425,0.004672157294276783}
}
,
"Subject85":{
{1.868493150684932,0.006568886036243349}
}
,
"Subject852":{
{0.958904109589041,0.0112273970877978}
}
,
"Subject867":{
{2.293150684931507,0.003776750107397898}
}
,
"Subject878":{
{1,0.004666809048183657}
}
,
"Subject887":{
{1.435616438356164,0.004666368516466298}
}
,
"Subject9":{
{0.7589041095890411,0.003750722971434196}
}
,
"Subject915":{
{1.506849315068493,0}
}
,
"Subject93":{
{2.421917808219178,0.009543714694237581}
}
,
"Subject978":{
{0.4520547945205479,0.009359074442324807}
}
,
"Subject993":{
{1.265753424657534,0.001863150240325292}
}
,
"SubjectA":{
{1.178082191780822,0.003727930792883719}
}
,
"SubjectB":{
{0.6164383561643836,0.0009257879147300749}
}
,
"SubjectC":{
{1.991780821917808,0.008437627304476137}
}
,
"SubjectD":{
{2.065753424657534,0.003734157313875399}
}
,
"SubjectE":{
{1.501369863013699,0.005602808410827919}
}
,
"SubjectF":{
{0.4219178082191781,0.001850763851652763}
}
,
"SubjectG":{
{0.473972602739726,0.004676222925877822}
}
,
"SubjectH":{
{1.70958904109589,0.002783073683342325}
}
,
"SubjectJ":{
{1.079452054794521,0.002797397377818995}
}
,
"SubjectK":{
{1.323287671232877,0.001860226855349538}
}
,
"SubjectL":{
{1.389041095890411,0.0009385882782622029}
}
,
"SubjectM":{
{0.5726027397260274,0.04893392315187622}
}
,
"SubjectN":{
{0.7917808219178082,0.002786302731818861}
}
,
"SubjectO":{
{1.2,0.001844966306160151}
}
,
"SubjectP":{
{0.5753424657534246,0}
}
,
"SubjectQ":{
{1.531506849315069,0.00185218025164446}
}
,
"SubjectR":{
{1.180821917808219,0.004636034753448594}
}
,
"SubjectS":{
{1.002739726027397,0.006529628168375888}
}
,
"SubjectT":{
{1.4,0.005677643880413696}
}
,
"SubjectU":{
{0.9972602739726028,0.008418457663321114}
}
,
"SubjectV":{
{1.06027397260274,0.004712150666895402}
}
,
"SubjectX":{
{1.857534246575342,0.000934946776702922}
}
,
"SubjectZ":{
{1.016438356164383,0.006504955117382047}
}
}
