# Supplementary material for: Genetic divergence of HIV-1 B subtype in Italy over the years 2003–2016 and impact on CTL escape prevalence
Source: Sci Rep. 2018 Oct 24;8:15739. doi: 10.1038/s41598-018-34058-7 (PMC6200748; doi:10.1038/s41598-018-34058-7)
Supplement: Supplementary file 2 — Supplementary Dataset 1 [file 41598_2018_34058_MOESM2_ESM.zip › HyPhy-Data/Script_mod.txt]

##POL EVOLUTION


##USAGE


Assuming, you have a command line version of HyPhy installed (GUI versions are 
OK as well), run the following command:

	HYPHYMP CPU=1 /path/to/PolEvolution/HBL/RateAnalysis.bf

And enter the following values at the prompts (use HLA information, read HLA information 
from data/hla.csv in the PolEvolution Directory, do Codon analyses, TN93 model, sequence data from data/clean_pol.fas,
split subjects into groups based on Dual Infection status read from data/group.csv, 
and save the results to results/test.{csv,json})


<pre>


			+------------------------------+
			|Include HLA or DRM information|
			+------------------------------+


	(1):[Neither] No HLA or DRM information
	(2):[HLA] Provide a .csv file with HLA haplotypes for each patient ID
	(3):[DRAM] Provide a .csv file with ARV lists to determine relevant DRM for each patient ID

Choose the option: 1

/Volumes/TeraMonkey/Users/sergei/Coding/PolEvolution/CTL/The CTL haplotype file in .CSV format:../data/hla.csv


			+----------------------+
			|Perform codon analyses|
			+----------------------+


	(1):[No] Only perform nucleotide rate analyses [FASTER]
	(2):[Yes] Perform codon-based rate analyses (dN/dS) in addition to nucleotide rate analyses

 Please choose the option (or press q to cancel selection):2


			+-------------------------+
			|Use this nucleotide model|
			+-------------------------+


	(1):[JC69] Jukes Cantor 69 (all equal rates, all equal frequencies)
	(2):[F81] Felsenstein 81 (all equal rates, empirical frequencies)
	(3):[TN93] Tamura and Nei 93 (two transition rates, shared transversion rate, empirical frequencies)
	(4):[GTR] General Time Reversible (6 substitution rates, empirical frequencies)

 Please choose an option (or press q to cancel selection):4

[path]/PolEvolution/HBL/Load the combined HIV polymerase sequence file:../data/clean_pol.fas


			+----------------------------------------------------------------------------------------------------+
			|Split subjects into two groups based on external information (e.g. dual infection, treatment status)|
			+----------------------------------------------------------------------------------------------------+


	(1):[No] Perform a joint analysis on all subjects
	(2):[Yes] Split the subjects into two groups, perform two-group analyses, and compare the rates between groups

 Please choose the option:2
